# Supplementary material for: Parametric Life Cycle Assessment of Nuclear Power for Simplified Models
Source: Environ Sci Technol. 2023 Sep 12;57(38):14194–205. doi: 10.1021/acs.est.3c03190 (PMC10537461; doi:10.1021/acs.est.3c03190)
Supplement: Supplementary file 2 — es3c03190_si_002.xlsx [file es3c03190_si_002.xlsx]

## Sheet: Sovacool (2008)
Study	Author	Year	Location	Assumptions	Fuel cycle	Individual estimate (g CO2e/kWh)	Total estimate (g CO2e/kWh)	Values	Default	Minimum	Maximum	Status
Arron et al. (1991)	Arron	1991	Canada					0				Excluded by date
Bodansky (1992)	Bodansky	1992	World				5.7–17	2		5.7	17	Excluded by date
Bowers et al. (1987)	Bowers	1987	–				–	0				Excluded by date
Bude (1985)	Bude	1985	–				–	0				Excluded by date
Chapman et al. (1974)	Chapman	1974	–				–	0				Excluded by date
Chapman (1975)	Chapman	1975	–				–	0				Excluded by date
CRIEPI (1995)	CRIEPI	1995	Japan				22	1	22			Excluded by date
DeLucchi (1993)	DeLucchi	1993	United States				40–69	2		40	69	Excluded by date
Dones (1995)	Dones	1995	World				–	0				Excluded by date
Dones and Frischknecht (1996)	Dones	1996	World				–	0				Excluded by date
Dones et al. (1994)	Dones	1994	World				–	0				Excluded by date
El-Bassioni (1980)	El-Bassioni	1980	–				–	0				Excluded by date
ERDA (1976)	ERDA	1976	United States				–	0				Excluded by date
ExternE (1995	ExternE	1995	Europe				–	0				Excluded by date
Held (1977)	Held	1977	–				20	1	20			Excluded by date
Hohenwarter and Heindler (1988)	Hohenwarter	1988	Germany				–	0				Excluded by date
IAEA (1996a)	IAEA	1996	World				–	0				Excluded by date
IAEA (1996b)	IAEA	1996	World				–	0				Excluded by date
IEA (1994)	IEA	1994	World				30–60	2		30	60	Excluded by date
Kivisto (1995)	Kivisto	1995	Finland				17–59	2		17	59	Excluded by date
Mortimer (1989)	Mortimer	1989	United Kingdom				–	0				Excluded by date
Mortimer (1991a)	Mortimer	1991	World				47–54	2		47	54	Excluded by date
Mortimer (1991b)	Mortimer	1991	World				47–54	2		47	54	Excluded by date
Perry (1977)	Perry	1977	United States				–	0				Excluded by date
Proops et al. (1996)	Proops	1996	United Kingdom				2.83	1	2.83			Excluded by date
Raeder (1977)	Raeder	1977	–				–	0				Excluded by date
Rombough and Koen (1975)	Rombough	1975	–				–	0				Excluded by date
Rose et al. (1983)	Rose	1983	United States				–	0				Excluded by date
Sandgren and Sorteberg (1994)	Sandgren	1994	Norway				–	0				Excluded by date
Science Concepts (1990)	Science	1990	United States				30	1	30			Excluded by date
Spreng (1988)	Spreng	1988	–				–	0				Excluded by date
Taylor (1996)	Taylor	1996	World				19.7	1	19.7			Excluded by date
Tsoulfanidis (1980)	Tsoulfanidis	1980	United States				–	0				Excluded by date
Tunbrant et al. (1996)	Tunbrant	1996	Sweden				–	0				Excluded by date
Uchiyama (1994)	Uchiyama	1994	Japan				10.5–47	2		10.5	47	Excluded by date
Uchiyama (1996)	Uchiyama	1996	–				–	0				Excluded by date
Yasukawa et al. (1992)	Yasukawa	1992	Japan				–	0				Excluded by date
Yoshioka et al. (1994)	Yoshioka	1994	Japan					0				Excluded by date
White (1995)	White	1995	United States				34.1–37.7	2		34.1	37.7	Excluded by date
Whittle and Cameron (1977)	Whittle	1977	United States				–	0				Excluded by date
ANRE (1999)	ANRE	1999	Japan				–	0				In Japanese
Dones et al., 2003a, Dones et al., 2003b	Dones	2003	USA				5	1	5			Only available to ecoinvent subscribers
Dones et al. (2004c)	Dones	2004	Switzerland				5–12	2		5	12	Only available to ecoinvent subscribers
Dones (2003)	Dones	2003	Europe				–	0				In German
Frischknecht (1995)	Frischknecht	1995	Germany				–	0				In German
Izuno et al. (2001)	Izuno	2001	Japan				–	0				In Japanese
Lewin (1993)	Lewin	1993	Germany				–	0				In German
Nuclear Energy Agency (2007)	Nuclear	2007	World				–	0				Only available for purchase
Weis et al. (1990)	Weis	1990	Germany				–	0				In German
Australia Coal Association (2001)	Australia	2001	Australia				30–40	2		30	40	Relies on unpublished data
Barnaby and Kemp (2007a)	Barnaby	2007	OECD Countries				11–130	2		11	130	Relies on secondary sources
Commonwealth of Australia (2006)	Commonwealth	2006	Australia, France, Germany, Japan, Sweden, Finland, United States				5–60	2		5	60	Relies on secondary sources
Delucchi (2003)	Delucchi	2003	United States				26	1	26			Relies on unpublished data
Denholm and Kulcinski (2004)	Denholm	2004	World				10–100	2		10	100	Relies on secondary sources
Dones et al. (2004a)	Dones	2004	World				5–80	2		5	80	Relies on secondary sources
Echavarri (2007)	Echavarri	2007	World				2.6–5.5	2		2.6	5.5	Relies on secondary sources
Fleming (2007)	Fleming	2007	World				88–134	2		88	134	Relies on secondary sources
Fritsche (1997)	Fritsche	1997	Germany				34	1	34			Relies on unpublished GEMIS data
Fthenakis and Alsema (2006)	Fthenakis	2006	Europe				20–40	2		20	40	Relies on secondary sources
Gagnon et al. (2002)	Gagnon	2002	World				15	1	15			Relies on unpublished data
Heede (2005)	Heede	2005	United States				2.5–5.7	2		2.5	5.7	Relies on secondary sources
Koch (2000)	Koch	2000	World				2–59	2		2	59	Relies on unpublished data
Krewitt et al. (1998)	Krewitt	1998	Europe				19.7	1	19.7			Relies on unpublished data
Kulcinski (2002)	Kulcinski	2002	World				15	1	15			Relies on secondary sources
Lee et al. (2000)	Lee	2000	South Korea				2.77	1	2.77			Relies on unpublished data
Lee et al. (2004)	Lee	2004	South Korea				0.198–2.77	2		0.198	2.77	Relies on unpublished data
Meier (2002)	Meier	2002	United States				17	1	17			Relies on secondary sources
Meier and Kulcinski (2002)	Meier	2002	United States				15	1	15			Relies on secondary sources
Meier et al. (2005)	Meier	2005	United States				17	1	17			Relies on secondary sources
Ontario Power Authority (2005)	Ontario	2005	Canada				5–12	2		5	12	Relies on unpublished data
Pembina Institute (2007)	Pembina	2007	Canada				10–120	2		10	120	Relies on secondary sources
Ruether et al. (2004)	Ruether	2004	United States				3	1	3			Relies on secondary sources
Spadaro et al. (2000)	Spadaro	2000	World				2.5–5.7	2		2.5	5.7	Relies on unpublished data
Sustainable Development Commission (2006)	Sustainable	2006	World				2–20	2		2	20	Relies on secondary sources
Tahara et al. (1997)	Tahara	1997	Japan				1.8	1	1.8			Relies on secondary sources
Tokimatsu et al. (2000)	Tokimatsu	2000	Japan				20.9	1	20.9			Does not separate fuel cycle estimates for fission reactors
UKPOST (2006)	UKPOST	2006	United Kingdom				5	1	5			Relies on secondary sources and unpublished data
Utgikar and Thiesen (2006)	Utgikar	2006	World				2–59	2		2	59	Relies on secondary sources
Van De Vate (1997)	Van	1997	World				9	1	9			Relies on unpublished FENCH data
Van De Vate (2003)	Van	2003	World				8.9	1	8.9			Relies on unpublished FENCH data
Vattenfall (1997)	Vattenfall	1997	Sweden				3.3	1	3.3			Relies on published utility data
World Energy Council (2004)	World	2004	Australia, Germany, Sweden, Switzerland, and United Kingdom				3–40	2		3	40	Relies on unpublished data
Weisser (2007)	Weisser	2007	World				2.8–24	2		2.8	24	Relies on secondary sources
World Nuclear Association (2006)	World	2006	Japan, Sweden, Finland				6–26	2		6	26	Relies on secondary sources
Andseta et al. (1998)	Andseta	1998	Canada	CANDU heavy water reactor, 40-year lifecycle, high-quality natural uranium ore, enriched and charged with fossil fuel generators	Frontend	0.68	15.41	1	15.41
	#VALUE!	#VALUE!			Construction	2.22		0
	#VALUE!	#VALUE!			Operation	11.9		0
	#VALUE!	#VALUE!			Backend	–		0
	#VALUE!	#VALUE!			Decommissioning	0.61		0
Barnaby and Kemp (2007b)	Barnaby	2007	United Kingdom	35-year lifecycle, average load factor of 85%, uranium ore grade of 0.15%	Frontend	56	84–122	2		84	122
	#VALUE!	#VALUE!			Construction	11.5		0
	#VALUE!	#VALUE!			Operation	–		0
	#VALUE!	#VALUE!			Backend	–		0
	#VALUE!	#VALUE!			Decommissioning	16.5–54.5		0
Dones et al. (2005)	Dones	2005	Switzerland	100-year lifecycle, Gosgen pressurized water reactor and Liebstadt boiling water reactor	Frontend	3.5–10.2	5–12	2		5	12
	#VALUE!	#VALUE!			Construction	1.1–1.3		0
	#VALUE!	#VALUE!			Operation	–		0
	#VALUE!	#VALUE!			Backend	0.4–0.5		0
	#VALUE!	#VALUE!			Decommissioning	–		0
Dones et al., 2003a, Dones et al., 2003b	Dones	2003	Switzerland, France, and Germany	40-year lifecycle, existing boiling water reactors and pressurized water reactors using UCTE nuclear fuel chains	Frontend	6–12	7.6–14.3	2		7.6	14.3
	#VALUE!	#VALUE!			Construction	1.0–1.3		0
	#VALUE!	#VALUE!			Operation	–		0
	#VALUE!	#VALUE!			Backend	0.6 and 1.0		0
	#VALUE!	#VALUE!			Decommissioning	–		0
Dones et al. (2004b)	Dones	2004	China	20-year lifecycle, once-through nuclear cycle using centrifuge technology	Frontend	7.4–77.4	9–80	2		9	80
	#VALUE!	#VALUE!			Construction	1.0–1.4		0
	#VALUE!	#VALUE!			Operation	–		0
	#VALUE!	#VALUE!			Backend	0.6–1.2		0
	#VALUE!	#VALUE!			Decommissioning	–		0
ExternE (1998)	ExternE	1998	United Kingdom	Analysis of emissions for construction of Sizewell B pressurized water reactor in the United Kingdom	Frontend	–	11.5	1	11.5
	#VALUE!	#VALUE!			Construction	11.5		0
	#VALUE!	#VALUE!			Operation	–		0
	#VALUE!	#VALUE!			Backend	–		0
	#VALUE!	#VALUE!			Decommissioning	–		0
Fritsche and Lim (2006)b	Fritsche	2006	Germany	Analysis of emissions for a typical 1250 MW German reactor	Frontend	20	64	1	64
	#VALUE!	#VALUE!			Construction	11		0
	#VALUE!	#VALUE!			Operation	–		0
	#VALUE!	#VALUE!			Backend	33		0
	#VALUE!	#VALUE!			Decommissioning	–		0
Fthenakis and Kim (2007)	Fthenakis	2007	United States, Europe, and Japan	40-year lifecycle, 85% capacity factor, mix of diffusion and centrifuge enrichment	Frontend	12–21.7	16–55	2		16	55
	#VALUE!	#VALUE!			Construction	0.5–17.7		0
	#VALUE!	#VALUE!			Operation	0.1–10.8		0
	#VALUE!	#VALUE!			Backend	2.1–3.5		0
	#VALUE!	#VALUE!			Decommissioning	1.3		0
Hondo (2005)	Hondo	2005	Japan	Analysis of base-case emissions for operating Japanese nuclear reactors	Frontend	17	24.2	1	24.2
	#VALUE!	#VALUE!			Construction	2.8		0
	#VALUE!	#VALUE!			Operation	3.2		0
	#VALUE!	#VALUE!			Backend	0.8		0
	#VALUE!	#VALUE!			Decommissioning	0.4		0
IEA (2002)c	IEA	2002	Sweden and Japan	40-year lifecycle for Swedish Forsmark 3 boiling water reactor and 30 year lifecycle for Japanese boiling water reactor, advanced BWR, and fast breeder reactor	Frontend	1.19–8.52	2.82–22	2		2.82	22
	#VALUE!	#VALUE!			Construction	0.27–4.83		0
	#VALUE!	#VALUE!			Operation	–		0
	#VALUE!	#VALUE!			Backend	1.19–8.52		0
	#VALUE!	#VALUE!			Decommissioning	0.17		0
ISA (2006)d	ISA	2006	Australia	Analysis of emissions for existing Australian light water reactors with uranium ore of 0.15% grade	Frontend	4.5–58.5	10–130	2		10	130
	#VALUE!	#VALUE!			Construction	1.1–13.5		0
	#VALUE!	#VALUE!			Operation	2.6–34.5		0
	#VALUE!	#VALUE!			Backend	1.7–22.2		0
	#VALUE!	#VALUE!			Decommissioning	0.1–1.3		0
ISA (2006)d	ISA	2006	Australia	Analysis of emissions for existing Australian heavy water reactors with uranium ore of 0.15% grade	Frontend	4.5–54	10–120	2		10	120
	#VALUE!	#VALUE!			Construction	1.1–12.5		0
	#VALUE!	#VALUE!			Operation	2.6–31.8		0
	#VALUE!	#VALUE!			Backend	1.7–20.5		0
	#VALUE!	#VALUE!			Decommissioning	0.1–1.2		0
Rashad and Hammad (2000)	Rashad	2000	Egypt	30 year lifecycle for a pressurized water reactor operating at 75% capacity	Frontend	23.5	26.4	1	26.4
	#VALUE!	#VALUE!			Construction	2		0
	#VALUE!	#VALUE!			Operation	0.4		0
	#VALUE!	#VALUE!			Backend	0.5		0
	#VALUE!	#VALUE!			Decommissioning	–		0
Storm van Leeuwen et al. (2005)	Storm	2005	World	Analysis of emissions for existing nuclear reactors	Frontend	36	84–122	2		84	122
	#VALUE!	#VALUE!			Construction	12–35		0
	#VALUE!	#VALUE!			Operation	–		0
	#VALUE!	#VALUE!			Backend	17		0
	#VALUE!	#VALUE!			Decommissioning	23–46		0
Storm van Leeuwen (2006)	Storm	2006	World	Analysis of emissions for existing nuclear reactors	Frontend	39	92–141	2		92	141
	#VALUE!	#VALUE!			Construction	13–36		0
	#VALUE!	#VALUE!			Operation	–		0
	#VALUE!	#VALUE!			Backend	17		0
	#VALUE!	#VALUE!			Decommissioning	23–49		0
Storm van Leeuwen et al. (2007)	Storm	2007	World	Analysis of emissions for existing nuclear reactors assuming 0.06% uranium ore, 70% centrifuge and 30% diffusion enrichment, and inclusion of interim and permanent storage and mine land reclamation	Frontend	16.26–28.27	112.47–165.72	2		112.47	165.72
	#VALUE!	#VALUE!			Construction	16.8–23.2		0
	#VALUE!	#VALUE!			Operation	24.4		0
	#VALUE!	#VALUE!			Backend	15.51–40.75		0
	#VALUE!	#VALUE!			Decommissioning	39.5–49.1		0
Tokimatsu et al. (2006)e	Tokimatsu	2006	Japan	60-year lifecycle, light water reactor reference case, emissions for 1960–2000	Frontend	5.9–118	10–200	2		10	200
	#VALUE!	#VALUE!			Construction	1.3–26		0
	#VALUE!	#VALUE!			Operation	2.0–40		0
	#VALUE!	#VALUE!			Backend	0.7–14		0
	#VALUE!	#VALUE!			Decommissioning	0.1–2		0
Vorspools et al. (2000)	Vorspools	2000	World	Analysis of emissions for construction and decommissioning of existing reactors	Frontend	–	3	1	3
	#VALUE!	#VALUE!			Construction	∼2		0
	#VALUE!	#VALUE!			Operation	–		0
	#VALUE!	#VALUE!			Backend	–		0
	#VALUE!	#VALUE!			Decommissioning	∼1		0
White and Kulcinski (2000)	White	2000	United States	40-year lifecycle of 1000 MW pressurized water reactor operating at 75% capacity factor	Frontend	9.5	15	1	15
	#VALUE!	#VALUE!			Construction	1.9		0
	#VALUE!	#VALUE!			Operation	2.2		0
	#VALUE!	#VALUE!			Backend	1.4		0
	#VALUE!	#VALUE!			Decommissioning	0.01		0

## Sheet: Warner & Heath (2012) Table S4
Table S4. As-published and harmonized LC GHG emissions estimates from LWR LCA literature and scenarios passing quality and relevancy screens and contains original LC GHG emissions. Changes to LC GHG emissions from each harmonization step are listed with final cumulative changes.
Ref.	Author	Year - number	Year2	As Published Life Cycle GHG (g CO_{2} eq/kWh)	Harmonized by Capacity Factor (g CO_{2} eq/kWh)	Harmonized by Lifetime (g CO_{2} eq/kWh)	Harmonized by Thermal Efficiency (g CO_{2} eq/kWh)	Added Nuclear Waste Handling (g CO_{2} eq/kWh)	Added Facility Construction (g CO_{2} eq/kWh)	Added Facility Decommissioning (g CO_{2} eq/kWh)	Harmonized by All (g CO_{2} eq/kWh)	Tech type	TF (%)	Study location	Other	Data type	Mthd.	Temp. Vint.	R	Column1	UOG (%)	Uranium mining method	MLCF	CF (%)	L (years)	CP (MW)	PSEM	In Sovacool?	EM
[19]	Uchiyama	1996	1996a	21	17	16	21	21	21	21	13	BWR	32%	Japan	—	T	Hybrid	H	Yes		—	—	—	75%	30	1000	Medium	36	Cent.
	Uchiyama	1996	1996a	19	16	15	20	19	19	19	12	BWR	33%	Japan	BaseCase	T	Hybrid	H	No		—	—	—	75%	30	1000	Medium	36	Diff.
	Uchiyama	1996	1996a	22	18	17	21	22	22	22	13	BWR	36%	Japan	—	T	Hybrid	H	No		—	—	—	75%	30	1000	Medium	36	Diff.
	Uchiyama	1996	1996a	24	17	18	24	24	24	24	13	BWR	30%	Japan	—	T	Hybrid	H	No		—	—	—	75%	30	1000	Medium	36	Diff.
	Uchiyama	1996	1996a	18	15	13	18	18	18	18	11	BWR	33%	Japan	—	T	Hybrid	H	No		—	—	—	65%	30	1000	Medium	36	Diff.
	Uchiyama	1996	1996a	9.2	7.5	6.9	9.2	9.2	9.2	9.2	5.6	BWR	33%	Japan	PR	T	Hybrid	H	Yes		—	—	—	75%	30	1000	Medium	36	Diff.
[20]	Uchiyama	1996	1996b	10	8.4	7.7	10	10	10	10	6.2	BWR	33%	Japan	—	T	Hybrid	H	Yes		—	—	—	75%	30	1000	Medium	36	Cent.
[3]	Dones	2007	2007a	11	11	11	11	11	11	11	10	BWR	32%	Switzerland	—	E	PCA	CS	Yes		—	60%U/40%OP	—	89%	40	1000	Low	#N/A	M-Diff.
	Dones	2007	2007a	11	9.8	11	11	11	11	11	9.8	BWR	33%	Germany	—	E	PCA	CS	Yes		—	60%U/40%OP	—	85%	40	1000	Low	#N/A	M-Diff.
	Dones	2007	2007a	7.5	6.5	7.5	7.5	7.5	7.5	7.5	6.5	BWR	33%	UCTE	—	E	PCA	CS	Yes		—	60%U/40%OP	—	80%	40	1000	Low	#N/A	M-Diff.
	Dones	2007	2007a	7.8	7.5	7.8	7.7	7.8	7.8	7.8	7.4	LWR	32%	Switzerland	—	E	PCA	CS	Yes		—	60%U/40%OP	—	89%	40	1000	Low	#N/A	M-Diff.
	Dones	2007	2007a	10	9.2	10	10	10	10	10	9.2	LWR	33%	Germany	—	E	PCA	CS	Yes		—	60%U/40%OP	—	85%	40	1000	Low	#N/A	M-Diff.
	Dones	2007	2007a	7.7	6.7	7.7	7.7	7.7	7.7	7.7	6.7	LWR	33%	UCTE	—	E	PCA	CS	Yes		—	60%U/40%OP	—	80%	40	1000	Low	#N/A	M-Diff.
	Dones	2007	2007a	5.2	5	5.2	5.1	5.2	5.2	5.2	4.9	PWR	32%	Switzerland	—	E	PCA	CS	Yes		—	60%U/40%OP	—	89%	40	1000	Low	#N/A	Cent.
	Dones	2007	2007a	5.2	5	5.2	5.1	5.2	5.2	5.2	4.9	PWR	32%	Switzerland	—	E	PCA	CS	Yes		—	60%U/40%OP	—	89%	40	1000	Low	#N/A	M-Diff.
	Dones	2007	2007a	9.8	9	9.8	9.8	9.8	9.8	9.8	9	PWR	33%	Germany	—	E	PCA	CS	Yes		—	60%U/40%OP	—	85%	40	1000	Low	#N/A	M-Diff.
	Dones	2007	2007a	6	4.6	6	6	6	6	6	4.6	PWR	33%	France	—	E	PCA	CS	Yes		—	60%U/40%OP	—	72%	40	1000	Low	#N/A	Diff.
	Dones	2007	2007a	7.7	6.8	7.7	7.7	7.7	7.7	7.7	6.8	PWR	33%	UCTE	—	E	PCA	CS	Yes		—	60%U/40%OP	—	80%	40	1000	Low	#N/A	M-Diff.
[4]	Dones	2007	2007b	13	13	13	13	13	13	13	12	LWR	32%	US	—	E	PCA	H	No		—	U/OP	—	89%	40	1000	Medium	#N/A	M-Cent.
[21]	Vattenfall	2007	2007a	3.7	3.6	4.6	3.8	3.7	3.7	3.7	4.6	LWR	34%	Sweden	—	E	PCA	CS	No		—	46%U/54%OP	—	88%	50	3671	Low	#N/A	Cent.
[22]	Vattenfall	2007	2007b	3.5	3.3	4.4	3.5	3.5	3.5	3.5	4.2	BWR	34%	Sweden	—	E	PCA	CS	No		—	37%U/42%OP/21%ISL	—	90%	50	3158	Low	#N/A	Cent.
[15]	Meridian	1989	1989	8.6	6.5	6.4	8.6	9.1	8.6	8.8	5.4	BWR	—	US	—	T	PCA	H	No		0.17%	—	W,D	70%	30	1000	Medium	#N/A	Diff.
[17]	San Martin	1989	1989	7.8	5.9	5.9	7.8	8.3	7.8	8	4.9	BWR	—	US	—	T	PCA	H	No		0.17%	—	W,D	70%	30	1000	Medium	#N/A	Diff.
[26]	Yasukawa	1992	1992	34	28	26	34	34	34	35	21	PWR	33%	Japan	—	T	Hybrid	H	Yes		—	—	D	75%	30	1000	Medium	37	Diff.
[11]	Kivisto	1995	1995	26	26	26	26	28	26	27	28	PWR	—	Finland	—	T	Hybrid	H	No		—	—	W,D	80%	—	—	Medium	20	Diff.
	Kivisto	1995	1995	10	10	10	10	11	10	10	11	PWR	—	Finland	—	T	Hybrid	H	No		—	—	W,D	80%	—	—	Medium	20	Cent.
[6]	Dones	1996	1996	8.7	6.6	8.7	8.7	8.7	8.7	9	6.8	LWR	—	Switzerland	—	E	PCA	CS	Yes		—	U/OP	D	70%	40	1000	Low	10	M-Diff.
	Dones	1996	1996	10	7.8	10	10	10	10	11	8	LWR	—	UCTE	—	E	PCA	CS	Yes		—	U/OP	D	70%	40	1000	Low	10	M-Diff.
	Dones	1996	1996	24	18	24	24	24	24	25	19	LWR	—	UCTE	—	E	PCA	CS	Yes		—	U/OP	D	70%	40	1000	Medium	10	M-Diff.
	Dones	1996	1996	9.5	7.2	9.5	9.5	9.5	9.5	9.8	7.4	LWR	—	UCTE	—	E	PCA	CS	Yes		—	U/OP	D	70%	40	1000	Medium	10	Cent.
[27]	Yasukawa	1996	1996	26	26	26	26	26	26	26	26	PWR	—	Japan	—	T	Hybrid	H	No		—	—	D	—	—	1100	Medium	#N/A	Diff.
	Yasukawa	1996	1996	7.9	7.9	7.9	7.9	7.9	7.9	8.1	8.1	PWR	—	Japan	—	T	Hybrid	H	No		—	—	D	—	—	1100	Medium	#N/A	Cent.
[12]	Krewitt	1997	1997	20	19	20	20	20	23	20	23	PWR	—	Germany	—	E	Hybrid	CS	Yes		0.84%	OP	C,D	89%	40	1375	Medium	#N/A	Diff.
[8]	Frischnecht	1998	1998	8.6	8	6.5	8.4	9.2	10	8.9	7.4	PWR	31%	France	—	E	PCA	H	Yes		—	—	W,C,D	85%	30	3000	Low	#N/A	Cent.
[24]	White	1999	1999	15	12	15	15	15	15	15	12	PWR	33%	US	—	T	Hybrid	H	No		—	—	—	75%	40	1000	Medium	#N/A	Cent.
[16]	Rashad	2000	2000	26	22	20	26	26	26	27	17	PWR	—	—	—	E	PCA	H	No		0.20%	GlobalAVG	D	75%	30	1000	Medium	145	Diff.
[23]	Voorspools	2000	2000	9.2	8.5	9.2	9.2	9.2	9.2	9.2	9.1	PWR	33%	Belgium	CEIO	E	PCA	H	No		0.20%	38%U/62%OP	W	85%	40	1000	Low	#N/A	Cent.-Diff.
	Voorspools	2000	2000	7	6.5	7	7	7	7	7	6.9	PWR	33%	Belgium	CPCA	E	PCA	H	No		0.20%	38%U/62%OP	W	85%	40	1000	Low	#N/A	Cent.-Diff.
[25]	Wibberly	2001	2001	40	35	30	40	40	40	41	27	PWR	—	US	—	T	PCA	H	No		0.20%	OP	D	80%	30	1000	Medium	#N/A	Diff.
[7]	Dones	2004	2004	8.7	8.7	8.7	8.4	8.7	8.7	8.9	8.7	PWR	31%	China	—	T	PCA	P	No		—	U/OP/ISL	D	—	30	1000	Low	43	Cent.
[5]	Dones	2005	2005	7.6	6.7	7.6	7.6	7.6	7.6	7.6	6.7	LWR	33%	UCTE	—	E	PCA	CS	Yes		—	U/OP	—	80%	40	1000	Low	95	M-Cent.
	Dones	2005	2005	4.8	4.7	4.8	4.8	4.8	4.8	4.8	4.6	PWR	32%	Switzerland	—	E	PCA	CS	Yes		—	U/OP	—	89%	40	1000	Low	95	Cent.
[10]	Hondo	2005	2005	10	7.6	7.5	9.9	10	10	10	5.6	BWR	32%	Japan	—	E	Hybrid	H	No		—	—	—	70%	30	1000	Medium	125	Cent.
	Hondo	2005	2005	30	23	23	30	30	30	30	17	BWR	32%	Japan	—	E	Hybrid	H	No		—	—	—	70%	30	1000	Medium	125	Diff.
	Hondo	2005	2005	24	19	18	24	24	24	24	14	BWR	32%	Japan	50SD1	E	Hybrid	H	No		—	—	—	70%	30	1000	Medium	125	M-Diff.
	Hondo	2005	2005	27	20	20	26	27	27	27	15	BWR	32%	Japan	200SD1	E	Hybrid	H	No		—	—	—	70%	30	1000	Medium	125	M-Diff.
	Hondo	2005	2005	27	20	20	27	27	27	27	15	BWR	32%	Japan	200SD2	E	Hybrid	H	No		—	—	—	70%	30	1000	Medium	125	M-Diff.
[10]	Hondo	2005	2005	22	17	17	22	22	22	22	13	BWR	32%	Japan	50SD1	E	Hybrid	H	Yes		—	—	—	70%	30	1000	Medium	125	M-Diff.
	Hondo	2005	2005	24	18	18	24	24	24	24	14	BWR	32%	Japan	50SD2	E	Hybrid	H	No		—	—	—	70%	30	1000	Medium	125	M-Diff.
	Hondo	2005	2005	11	8.4	8.3	11	11	11	11	6.2	BWR	32%	Japan	—	E	Hybrid	P	Yes		—	—	—	70%	30	1000	Medium	125	Cent.
	Hondo	2005	2005	27	21	20	27	27	27	27	15	BWR	32%	Japan	—	E	Hybrid	P	Yes		—	—	—	70%	30	1000	Medium	125	Diff.
	Hondo	2005	2005	22	17	17	22	22	22	22	13	BWR	32%	Japan	50SD2	E	Hybrid	P	Yes		—	—	—	70%	30	1000	Medium	125	M-Diff.
	Hondo	2005	2005	23	18	17	23	23	23	23	13	BWR	32%	Japan	200SD1	E	Hybrid	P	Yes		—	—	—	70%	30	1000	Medium	125	M-Diff.
	Hondo	2005	2005	23	18	17	23	23	23	23	13	BWR	32%	Japan	200SD2	E	Hybrid	P	Yes		—	—	—	70%	30	1000	Medium	125	M-Diff.
[14]	Lenzen	2006	2006	55	51	41	53	55	55	55	36	PWR	30%	Australia	—	T	Hybrid	P	—		0.15%	40%U/60%OP	—	85%	30	1000	High	#N/A	M-Cent.
	Lenzen	2006	2006	58	47	43	55	58	58	58	34	PWR	30%	Australia	—	T	Hybrid	P	—		0.15%	40%U/60%OP	—	75%	30	1000	High	#N/A	M-Cent.
	Lenzen	2006	2006	56	49	42	54	56	56	56	35	PWR	30%	Australia	—	T	Hybrid	P	—		0.15%	40%U/60%OP	—	80%	30	1000	High	#N/A	M-Cent.
	Lenzen	2006	2006	54	53	34	51	54	54	54	31	PWR	30%	Australia	—	T	Hybrid	P	—		0.15%	40%U/60%OP	—	90%	25	1000	High	#N/A	M-Cent.
	Lenzen	2006	2006	59	54	37	56	59	59	59	33	PWR	30%	Australia	—	T	Hybrid	P	—		0.15%	40%U/60%OP	—	85%	25	1000	High	#N/A	M-Cent.
	Lenzen	2006	2006	58	53	65	55	58	58	58	57	PWR	30%	Australia	—	T	Hybrid	P	—		0.15%	40%U/60%OP	—	85%	45	1000	High	#N/A	M-Cent.
	Lenzen	2006	2006	64	59	48	61	64	64	64	42	PWR	30%	Australia	Freq.R	T	Hybrid	P	—		0.15%	40%U/60%OP	—	85%	30	1000	High	#N/A	M-Cent.
	Lenzen	2006	2006	49	45	37	47	49	49	49	33	PWR	30%	Australia	Infreq.R	T	Hybrid	P	—		0.15%	40%U/60%OP	—	85%	30	1000	High	#N/A	M-Cent.
	Lenzen	2006	2006	77	72	58	74	77	77	77	51	PWR	30%	Australia	—	T	Hybrid	P	—		0.15%	40%U/60%OP	—	85%	30	1000	High	#N/A	Diff.
	Lenzen	2006	2006	45	42	34	43	45	45	45	30	PWR	30%	Australia	—	T	Hybrid	P	—		0.15%	40%U/60%OP	—	85%	30	1000	High	#N/A	Cent.
	Lenzen	2006	2006	50	46	37	48	50	50	50	33	PWR	30%	Australia	LLE	T	Hybrid	P	—		0.15%	40%U/60%OP	—	85%	30	1000	High	#N/A	M-Cent.
[14]	Lenzen	2006	2006	60	56	45	58	60	60	60	40	PWR	30%	Australia	HLE	T	Hybrid	P	—		0.15%	40%U/60%OP	—	85%	30	1000	High	#N/A	M-Cent.
	Lenzen	2006	2006	56	52	42	53	56	56	56	37	PWR	30%	Australia	EUO	T	Hybrid	P	—		0.15%	40%U/60%OP	—	85%	30	1000	High	#N/A	M-Cent.
	Lenzen	2006	2006	55	51	41	52	55	55	55	36	PWR	30%	Australia	CUO	T	Hybrid	P	—		0.15%	40%U/60%OP	—	85%	30	1000	High	#N/A	M-Cent.
	Lenzen	2006	2006	52	48	39	49	52	52	52	34	PWR	30%	Australia	—	T	Hybrid	P	—		2.00%	40%U/60%OP	—	85%	30	1000	High	#N/A	M-Cent.
	Lenzen	2006	2006	120	110	93	120	120	120	120	82	PWR	30%	Australia	—	T	Hybrid	P	—		0.01%	40%U/60%OP	—	85%	30	1000	High	#N/A	M-Cent.
	Lenzen	2006	2006	58	54	43	55	58	58	58	38	PWR	30%	Australia	CoalElec.	T	Hybrid	P	—		0.15%	40%U/60%OP	—	85%	30	1000	High	#N/A	M-Cent.
	Lenzen	2006	2006	31	29	23	30	31	31	31	21	PWR	30%	Australia	NGElec.	T	Hybrid	P	—		0.15%	40%U/60%OP	—	85%	30	1000	Medium	#N/A	M-Cent.
	Lenzen	2006	2006	9.1	8.4	6.8	8.7	9.1	9.1	9.1	6	PWR	30%	Australia	90%RE	T	Hybrid	P	—		0.15%	40%U/60%OP	—	85%	30	1000	Low	#N/A	M-Cent.
	Lenzen	2006	2006	5.6	5.1	4.2	5.3	5.6	5.6	5.6	3.7	PWR	30%	Australia	BestCase	T	Hybrid	P	—		2.00%	40%U/60%OP	—	85%	30	1000	Low	#N/A	Cent.
	Lenzen	2006	2006	220	180	140	210	220	220	220	110	PWR	30%	Australia	WorstCase	T	Hybrid	P	—		0.01%	40%U/60%OP	—	75%	25	1000	High	#N/A	Diff.
[18]	Tokimatsu	2006	2006	10	9.8	15	10	10	10	10	15	LWR	—	Japan	—	E	PCA	CS	No		—	—	—	90%	60	1000	Medium	165	Cent.
	Tokimatsu	2006	2006	12	11	17	12	12	12	12	17	LWR	—	Japan	—	T	PCA	P	Yes		—	—	—	90%	60	1000	Medium	165	M-Diff.
[9]	Fthenakis	2007	2007	16	15	16	16	16	16	16	15	LWR	—	US	Worst	T	PCA	H	No		12.70%	—	—	85%	40	1100	Medium	120	Diff.
	Fthenakis	2007	2007	25	23	25	25	25	25	25	23	LWR	—	US	AVG	T	Hybrid	H	No		0.20%	—	—	85%	40	1100	Medium	120	Diff.
	Fthenakis	2007	2007	55	51	55	55	55	55	55	51	LWR	—	US	Best	T	Hybrid	H	No		—	—	—	85%	40	1100	High	120	Diff.
[13]	Lecointe	2007	2007	6.1	5.4	6.2	6.3	6.1	6.1	6.1	5.4	PWR	34%	EU	—	E	PCA	H	Yes		1.00%	U/OP	—	80%	40	1000	Low	#N/A	Diff.
	Lecointe	2007	2007	5.8	5.5	8.8	5.9	5.8	5.8	5.8	8.3	PWR	34%	EU	BAU	T	PCA	P	Yes		1.00%	U/OP	—	86%	60	1000	Low	#N/A	Diff.
	Lecointe	2007	2007	5.5	5.2	8.3	5.6	5.5	5.5	5.5	7.9	PWR	34%	EU	Pessimistic	T	PCA	P	Yes		1.00%	U/OP	—	86%	60	1000	Low	#N/A	Diff.
	Lecointe	2007	2007	5.4	5.1	8.1	5.5	5.4	5.4	5.4	7.7	PWR	34%	EU	Realistic	T	PCA	P	Yes		1.00%	U/OP	—	86%	60	1000	Low	#N/A	Diff.
	Lecointe	2007	2007	5.2	4.9	7.9	5.3	5.2	5.2	5.2	7.5	PWR	34%	EU	Optimistic	T	PCA	P	Yes		1.00%	U/OP	—	86%	60	1000	Low	#N/A	Diff.
	Lecointe	2007	2007	4.9	4.6	7.4	5.2	4.9	4.9	4.9	7.2	PWR	36%	EU	BAU	T	PCA	P	Yes		1.00%	U/OP	—	86%	60	1590	Low	#N/A	Cent.
	Lecointe	2007	2007	4.6	4.3	7	4.9	4.6	4.6	4.6	6.8	PWR	36%	EU	Pessimistic	T	PCA	P	Yes		1.00%	U/OP	—	86%	60	1590	Low	#N/A	Cent.
	Lecointe	2007	2007	4.6	4.3	6.9	4.8	4.6	4.6	4.6	6.7	PWR	36%	EU	Realistic	T	PCA	P	Yes		1.00%	U/OP	—	86%	60	1590	Low	#N/A	Cent.
	Lecointe	2007	2007	4.4	4.2	6.7	4.7	4.4	4.4	4.4	6.5	PWR	36%	EU	Optimistic	T	PCA	P	Yes		1.00%	U/OP	—	86%	60	1590	Low	#N/A	Cent.
	Lecointe	2007	2007	4.9	4.6	7.4	5.2	4.9	4.9	4.9	7.2	PWR	36%	EU	BAU	T	PCA	P	Yes		1.00%	U/OP	—	86%	60	1590	Low	#N/A	Cent.
	Lecointe	2007	2007	4.2	4.2	6.4	4.4	4.2	4.2	4.2	6.5	PWR	36%	EU	Pessimistic	T	PCA	P	Yes		1.00%	U/OP	—	90%	60	1590	Low	#N/A	Cent.
	Lecointe	2007	2007	4	4	6.1	4.2	4	4	4	6.2	PWR	36%	EU	Realistic	T	PCA	P	Yes		1.00%	U/OP	—	90%	60	1590	Low	#N/A	Cent.
	Lecointe	2007	2007	3.9	3.8	5.9	4.1	3.9	3.9	3.9	6	PWR	36%	EU	Optimistic	T	PCA	P	Yes		1.00%	U/OP	—	90%	60	1590	Low	#N/A	Cent.
[1]	AXPO Nuclear Energy	2008	2008	3.1	3.1	3.8	3.1	3.1	3.1	3.1	3.9	PWR	—	Switzerland	—	E	PCA	CS	Yes		—	ISL	—	93%	50	730	Low	#N/A	Cent.
[2]	Beerten	2009	2009	7.7	7.2	7.7	7.7	8.2	7.7	7.7	7.6	PWR	33%	Belgium	—	E	PCA	H	No		0.20%	38%U/62%OP	W	85%	40	1000	Low	#N/A	Cent.-Diff.
	Beerten	2009	2009	58	53	50	55	58	58	58	45	PWR	30%	Australia	CoalElec.	T	Hybrid	P	No		0.15%	40%U/60%OP	—	85%	35	1000	High	#N/A	M-Cent.
	Beerten	2009	2009	28	26	25	27	28	28	28	22	PWR	30%	Australia	N/Oil	T	Hybrid	P	No		0.15%	40%U/60%OP	—	85%	35	1000	Low	#N/A	M-Cent.
	Beerten	2009	2009	39	36	34	37	39	39	39	30	PWR	30%	Australia	EU/Oil	T	Hybrid	P	No		0.15%	40%U/60%OP	—	85%	35	1000	High	#N/A	M-Cent.
	Beerten	2009	2009	32	30	28	31	32	32	32	25	PWR	30%	Australia	EU/NG	T	Hybrid	P	No		0.15%	40%U/60%OP	—	85%	35	1000	Medium	#N/A	M-Cent.

## Sheet: Kadiyala et al. (2017)
Source	Year	Nuclear Reactor Type	GHG Emissions (gCO2e/kWh)	EGC (MW)	ηt (%)	CF (%)	PL (years)	FEM Type	UOG (%)	LCA Type	GL	URL	In Warner & Heath (2012)
Meridian Corporation [4]	1989	BWR	8.59	1000		70	30	D	0.17	Process	USA	https://www.osti.gov/servlets/purl/860706	1
San Martin [5]	1989	BWR	8	1000		70	30	D	0.17	Process	USA		0
Yasukawa et al. [6]	1992	PWR	34	1000	33	75	30	D		Hybrid	Japan		0
Yasukawa et al. [7]	1996	PWR	25.7	1100				D		Hybrid	Japan		1
	1996	PWR	7.9	1100				C		Hybrid	Japan		1
Uchiyama [8]	1995	FBR	7.8	1000	33	75	30	C		Hybrid	Japan		1
	1995	BWR	10.4	1000	32	75	30	C		Hybrid	Japan		1
	1995	BWR	21.1	1000	32	75	30	D		Hybrid	Japan		1
Dones et al. [9]	1996	PWR	6	600		87	60	C		Process	Switzerland		0
	1996	BWR	6	1300		87	60	C		Process	Switzerland		0
Andseta et al. [10]	1998	HWR	3.2	600–900	31	80	40			Process	Canada		0
	1998	(best case)
	1998	HWR	15.41	600–900	31	80	40			Process	Canada		0
	1998	(worst case)
Hondo et al. [11]	2000	BWR	11	1000	32	70	30	C		Hybrid	Japan		0
	2000	(Pu recycle)
	2000	BWR	21.6	1000	32	70	30	M-DC		Hybrid	Japan		0
	2000	(Pu recycle)
	2000	PWR	24.7	1000	32	70	30	M-DC		Hybrid	Japan		0
	2000	(Pu recycle)
	2000	BWR	26.4	1000	32	70	30	M-DC		Hybrid	Japan		0								1
	2000	(no Pu recycle)																			0
	2000	PWR	31.4	1000	32	70	30	M-DC		Hybrid	Japan		0								0
	2000	(no Pu recycle)																			1
	2000	BWR	37	1000	32	70	30	D		Hybrid	Japan		0								1
	2000	(Pu recycle)																			1
Rashad and Hammad [12]	2000	PWR	25.7	1000		75	30	D	0.2	Process			1								1
Voorspools et al. [13]	2000	PWR	1.8	1000	33	85	40	M-DC	0.2	Process	Belgium		1								1
	2000	PWR	4	1000	33	85	40	M-DC	0.2	I-O	Belgium		1								0
White and Kulcinski [14]	2000	PWR	15	1000	33	75	40	C		Hybrid	USA		1								0
Hondo [15]	2005	BWR	24.2	1000	32.2	70	30	D		Hybrid	Japan		1								0
Tokimatsu et al. [16]	2006	LWR	10	1000		90	60	C		Process	Japan		1								0
	2006	LWR	13	1000		90	60	M-D		Process	Japan		1								0
Dones et al. [17]	2007	PWR	5.19	1000	32	88.7	40	M-D		Process	Switzerland		1								0
	2007	PWR	5.18	1000	32	88.7	40	M-C		Process	Switzerland		1								0
	2007	PWR	9.8	1000	33	84.6	40	M-C		Process	Germany		1								0
	2007	PWR	5.95	1000	33	71.7	40	D		Process	France		1								0
	2007	PWR	7.74	1000	33	80.4	40	M-D		Process	Europe		1								0
	2007	BWR	11	1000	32	88.7	40	M-D		Process	Switzerland		1								1
	2007	BWR	10.7	1000	32	88.7	40	M-C		Process	Germany		1								1
	2007	BWR	7.45	1000	32	88.7	40	M-D		Process	Europe		1								1
EPD Report [18]	2014	LWR	3.8	3671	34	90	50	C		Process	Värö Peninsula, Sweden		0								1
	2014	(1 BWR, 3 PWRs)																			1
EPD Report [19]	2014	BWR	3.3	3274	34	90	50	C		Process	Forsmark, Sweden		0								1
Fthenakis and Kim [20]	2007	LWR	16	1100		85	40	D	12.7	Hybrid	USA		1								1
	2007	(best case)																			1
	2007	LWR	25	1100		85	40	D	0.2	Hybrid	USA		1								1
	2007	(baseline case)																			1
	2007	LWR	55	1100		85	40	D		Process	USA		1								1
	2007	(worst case)																			1
NEEDS Report [21]	2007	PWR	5.91	1000	34		40	D		Process	Europe		0								1
	2007	PWR	5.58	1590	37		60	C		Process	Europe		0								1
	2007	FBR	4.72	1450	40		40			Process	Europe		0								1
EPD Report [22]	2015	GCR	8.35	1185			35	C		Process	Scotland		0								0
EPD Report [23]	2011	PWR	3.54	730 (2 × 365)			50	C		Process	Canton of Aargau, Switzerland		0								0
Kunakemakorn et al. [24]	2011	PWR	1.98	1630	37	94	60	D		Process	Canada		0								1
Santoyo-Castelazo et al. [25]	2011	BWR	11	1365	32.8	91	100			Process	Mexico		0								1
Kumari and Rao [26]	2013	HWR	66	4560			100			Process	India		0								1
Nian et al. [27]	2014	LWR	20.68	1000	33	70	60			Process	Japan		0								0
Pereira et al. [28]	2014	PWR	16.95	1250		70	40			Process	Japan		0								0
Poinssot et al. [29]	2014	PWR	5.29	63400			20–50	C		Process	France, closed cycle		0								0
	2014	PWR	5.45	63400			20–50	C		Process	France, open cycle		0								0
																					0
																					0
																					0
																					0
																					0
																					0
																					0
																					0

## Sheet: Since 2017 and others
Source	Year	Nuclear Reactor Type	GHG Emissions (gCO2e/kWh)	EGC (MW)	ηt (%)	CF (%)	PL (years)	FEM Type	UOG (%)	LCA Type	GL	Enrichment	Mining	URL
Gibon et al. (2017)	2017	BWR	11.8038	1000			40			Hybrid	OECD North America, 2050
Gibon et al. (2017)	2017	BWR	13.6264	1000			40			Hybrid	India, 2010
Gibon et al. (2017)	2017	PWR	4.5707	1000			40			Hybrid	OECD Pacific, 2050
Gibon et al. (2017)	2017	PWR	7.47203	1000			40			Hybrid	China, 2010
Vattenfall (2019)	2019	BWR & PWR	2.48	7120	33.1751		60			Process	Sweden			https://api.environdec.com/api/v1/EPDLibrary/Files/edd6ae95-c679-42c1-98c7-b5818d841c5b/Data
EDF (2022)	2022	PWR	3.7	62400		0.695479	40			Process	France
EDF (2022)	2022	PWR	3.4	62400		0.695479	60			Process	France
EDF (2022)	2022	PWR	3.8	62400		0.595479	40			Process	France
EDF (2022)	2022	PWR	3.6	62400		0.795479	40			Process	France
Pomponi & Hart (2021)	2021	PWR	35.15	3260		0.74	40			Hybrid	UK
Pomponi & Hart (2021)	2021	PWR	20.69	3260		0.84	60			Hybrid	UK
Pomponi & Hart (2021)	2021	PWR	18.82	3260		0.92	60			Hybrid	UK
PSI (2018)	2018	PWR	5.6	1008.67	33.6	0.922819	50			Process	Switzerland			https://www.psi.ch/sites/default/files/2019-05/PSI_LCA-Nuclear_CH_Final-Formatted.pdf
PSI (2018)	2018	BWR	9.4	1198.8	33.3	0.900634	50			Process	Switzerland
PSI (2018)	2018	PWR	5.5	1008.67	33.6	0.913539	50			Process	Switzerland, 2020
PSI (2018)	2018	BWR	9.2	1198.8	33.3	0.944057	50			Process	Switzerland, 2020
EDF (2021)	2021	EPR	5.49	3200		0.82939	60			Process	UK			https://www.edfenergy.com/sites/default/files/hpc_-_life_cycle_carbon_and_environmental_impact_analysis._november_2021.pdf
Norgate (2014)	2014	PWR	33.9	1000		0.85	40		0.0015			70%C/30%D	45%U/27%O/28%I

## Sheet: All
Review	Ref.	Author	Year - number	Life cycle greenhouse gas emissions (g CO2 eq./kWh), as published	Tech type	TF (%)	EM	Enrichment method	Location	Other	In WH?	In S?	UOG (%)	C	D	CD	BWR	PWR
Warner & Heath (2012)	[19]	Uchiyama	1996	21	BWR	0.32	Cent.	Centrif.	Japan			1	—	#N/A	#N/A	#N/A	21	#N/A
Warner & Heath (2012)	[19]	Uchiyama	1996	19	BWR	0.33	Diff.	Diffusion	Japan			1	—	#N/A	#N/A	#N/A	19	#N/A
Warner & Heath (2012)	[19]	Uchiyama	1996	22	BWR	0.36	Diff.	Diffusion	Japan			1	—	#N/A	#N/A	#N/A	22	#N/A
Warner & Heath (2012)	[19]	Uchiyama	1996	24	BWR	0.3	Diff.	Diffusion	Japan			1	—	#N/A	#N/A	#N/A	24	#N/A
Warner & Heath (2012)	[19]	Uchiyama	1996	18	BWR	0.33	Diff.	Diffusion	Japan			1	—	#N/A	#N/A	#N/A	18	#N/A
Warner & Heath (2012)	[19]	Uchiyama	1996	9.2	BWR	0.33	Diff.	Diffusion	Japan			1	—	#N/A	#N/A	#N/A	9.2	#N/A
Warner & Heath (2012)	[20]	Uchiyama	1996	10	BWR	0.33	Cent.	Centrif.	Japan			1	—	#N/A	#N/A	#N/A	10	#N/A
Warner & Heath (2012)	[3]	Dones	2007	11	BWR	0.32	M-Diff.	Diffusion	Switzerland			0	—	#N/A	#N/A	#N/A	11	#N/A
Warner & Heath (2012)	[3]	Dones	2007	11	BWR	0.33	M-Diff.	Diffusion	Germany			0	—	#N/A	#N/A	#N/A	11	#N/A
Warner & Heath (2012)	[3]	Dones	2007	7.5	BWR	0.33	M-Diff.	Diffusion	UCTE			0	—	#N/A	#N/A	#N/A	7.5	#N/A
Warner & Heath (2012)	[3]	Dones	2007	7.8	LWR	0.32	M-Diff.	Diffusion	Switzerland			0	—	#N/A	#N/A	#N/A	#N/A	#N/A
Warner & Heath (2012)	[3]	Dones	2007	10	LWR	0.33	M-Diff.	Diffusion	Germany			0	—	#N/A	#N/A	#N/A	#N/A	#N/A
Warner & Heath (2012)	[3]	Dones	2007	7.7	LWR	0.33	M-Diff.	Diffusion	UCTE			0	—	#N/A	#N/A	#N/A	#N/A	#N/A
Warner & Heath (2012)	[3]	Dones	2007	5.2	PWR	0.32	Cent.	Centrif.	Switzerland			0	—	#N/A	#N/A	#N/A	#N/A	5.2
Warner & Heath (2012)	[3]	Dones	2007	5.2	PWR	0.32	M-Diff.	Diffusion	Switzerland			0	—	#N/A	#N/A	#N/A	#N/A	5.2
Warner & Heath (2012)	[3]	Dones	2007	9.8	PWR	0.33	M-Diff.	Diffusion	Germany			0	—	#N/A	#N/A	#N/A	#N/A	9.8
Warner & Heath (2012)	[3]	Dones	2007	6	PWR	0.33	Diff.	Diffusion	France			0	—	#N/A	#N/A	#N/A	#N/A	6
Warner & Heath (2012)	[3]	Dones	2007	7.7	PWR	0.33	M-Diff.	Diffusion	UCTE			0	—	#N/A	#N/A	#N/A	#N/A	7.7
Warner & Heath (2012)	[4]	Dones	2007	13	LWR	0.32	M-Cent.	Centrif.	US			0	—	#N/A	#N/A	#N/A	#N/A	#N/A
Warner & Heath (2012)	[21]	Vattenfall	2007	3.7	LWR	0.34	Cent.	Centrif.	Sweden			0	—	#N/A	#N/A	#N/A	#N/A	#N/A
Warner & Heath (2012)	[22]	Vattenfall	2007	3.5	BWR	0.34	Cent.	Centrif.	Sweden			0	—	#N/A	#N/A	#N/A	3.5	#N/A
Warner & Heath (2012)	[15]	Meridian	1989	8.6	BWR	—	Diff.	Diffusion	US			0	0.17%	#N/A	#N/A	#N/A	8.6	#N/A
Warner & Heath (2012)	[17]	San Martin	1989	7.8	BWR	—	Diff.	Diffusion	US			0	0.17%	#N/A	#N/A	#N/A	7.8	#N/A
Warner & Heath (2012)	[26]	Yasukawa	1992	34	PWR	0.33	Diff.	Diffusion	Japan			1	—	#N/A	#N/A	#N/A	#N/A	34
Warner & Heath (2012)	[11]	Kivisto	1995	26	PWR	—	Diff.	Diffusion	Finland			1	—	#N/A	#N/A	#N/A	#N/A	26
Warner & Heath (2012)	[11]	Kivisto	1995	10	PWR	—	Cent.	Centrif.	Finland			1	—	#N/A	#N/A	#N/A	#N/A	10
Warner & Heath (2012)	[6]	Dones	1996	8.7	LWR	—	M-Diff.	Diffusion	Switzerland			1	—	#N/A	#N/A	#N/A	#N/A	#N/A
Warner & Heath (2012)	[6]	Dones	1996	10	LWR	—	M-Diff.	Diffusion	UCTE			1	—	#N/A	#N/A	#N/A	#N/A	#N/A
Warner & Heath (2012)	[6]	Dones	1996	24	LWR	—	M-Diff.	Diffusion	UCTE			1	—	#N/A	#N/A	#N/A	#N/A	#N/A
Warner & Heath (2012)	[6]	Dones	1996	9.5	LWR	—	Cent.	Centrif.	UCTE			1	—	#N/A	#N/A	#N/A	#N/A	#N/A
Warner & Heath (2012)	[27]	Yasukawa	1996	26	PWR	—	Diff.	Diffusion	Japan			0	—	#N/A	#N/A	#N/A	#N/A	26
Warner & Heath (2012)	[27]	Yasukawa	1996	7.9	PWR	—	Cent.	Centrif.	Japan			0	—	#N/A	#N/A	#N/A	#N/A	7.9
Warner & Heath (2012)	[12]	Krewitt	1997	20	PWR	—	Diff.	Diffusion	Germany			0	0.84%	#N/A	#N/A	#N/A	#N/A	20
Warner & Heath (2012)	[8]	Frischnecht	1998	8.6	PWR	0.31	Cent.	Centrif.	France			0	—	#N/A	#N/A	#N/A	#N/A	8.6
Warner & Heath (2012)	[24]	White	1999	15	PWR	0.33	Cent.	Centrif.	US			0	—	#N/A	#N/A	#N/A	#N/A	15
Warner & Heath (2012)	[16]	Rashad	2000	26	PWR	—	Diff.	Diffusion	—			1	0.20%	#N/A	#N/A	#N/A	#N/A	26
Warner & Heath (2012)	[23]	Voorspools	2000	9.2	PWR	0.33	Cent.-Diff.	Both	Belgium			0	0.20%	#N/A	#N/A	#N/A	#N/A	9.2
Warner & Heath (2012)	[23]	Voorspools	2000	7	PWR	0.33	Cent.-Diff.	Both	Belgium			0	0.20%	#N/A	#N/A	#N/A	#N/A	7
Warner & Heath (2012)	[25]	Wibberly	2001	40	PWR	—	Diff.	Diffusion	US			0	0.20%	#N/A	#N/A	#N/A	#N/A	40
Warner & Heath (2012)	[7]	Dones	2004	8.7	PWR	0.31	Cent.	Centrif.	China			1	—	#N/A	#N/A	#N/A	#N/A	8.7
Warner & Heath (2012)	[5]	Dones	2005	7.6	LWR	0.33	M-Cent.	Centrif.	UCTE			1	—	#N/A	#N/A	#N/A	#N/A	#N/A
Warner & Heath (2012)	[5]	Dones	2005	4.8	PWR	0.32	Cent.	Centrif.	Switzerland			1	—	#N/A	#N/A	#N/A	#N/A	4.8
Warner & Heath (2012)	[10]	Hondo	2005	10	BWR	0.32	Cent.	Centrif.	Japan			1	—	#N/A	#N/A	#N/A	10	#N/A
Warner & Heath (2012)	[10]	Hondo	2005	30	BWR	0.32	Diff.	Diffusion	Japan			1	—	#N/A	#N/A	#N/A	30	#N/A
Warner & Heath (2012)	[10]	Hondo	2005	24	BWR	0.32	M-Diff.	Diffusion	Japan			1	—	#N/A	#N/A	#N/A	24	#N/A
Warner & Heath (2012)	[10]	Hondo	2005	27	BWR	0.32	M-Diff.	Diffusion	Japan			1	—	#N/A	#N/A	#N/A	27	#N/A
Warner & Heath (2012)	[10]	Hondo	2005	27	BWR	0.32	M-Diff.	Diffusion	Japan			1	—	#N/A	#N/A	#N/A	27	#N/A
Warner & Heath (2012)	[10]	Hondo	2005	22	BWR	0.32	M-Diff.	Diffusion	Japan			1	—	#N/A	#N/A	#N/A	22	#N/A
Warner & Heath (2012)	[10]	Hondo	2005	24	BWR	0.32	M-Diff.	Diffusion	Japan			1	—	#N/A	#N/A	#N/A	24	#N/A
Warner & Heath (2012)	[10]	Hondo	2005	11	BWR	0.32	Cent.	Centrif.	Japan			1	—	#N/A	#N/A	#N/A	11	#N/A
Warner & Heath (2012)	[10]	Hondo	2005	27	BWR	0.32	Diff.	Diffusion	Japan			1	—	#N/A	#N/A	#N/A	27	#N/A
Warner & Heath (2012)	[10]	Hondo	2005	22	BWR	0.32	M-Diff.	Diffusion	Japan			1	—	#N/A	#N/A	#N/A	22	#N/A
Warner & Heath (2012)	[10]	Hondo	2005	23	BWR	0.32	M-Diff.	Diffusion	Japan			1	—	#N/A	#N/A	#N/A	23	#N/A
Warner & Heath (2012)	[10]	Hondo	2005	23	BWR	0.32	M-Diff.	Diffusion	Japan			1	—	#N/A	#N/A	#N/A	23	#N/A
Warner & Heath (2012)	[14]	Lenzen	2006	55	PWR	0.3	M-Cent.	Centrif.	Australia			0	0.15%	#N/A	#N/A	#N/A	#N/A	55
Warner & Heath (2012)	[14]	Lenzen	2006	58	PWR	0.3	M-Cent.	Centrif.	Australia			0	0.15%	#N/A	#N/A	#N/A	#N/A	58
Warner & Heath (2012)	[14]	Lenzen	2006	56	PWR	0.3	M-Cent.	Centrif.	Australia			0	0.15%	#N/A	#N/A	#N/A	#N/A	56
Warner & Heath (2012)	[14]	Lenzen	2006	54	PWR	0.3	M-Cent.	Centrif.	Australia			0	0.15%	#N/A	#N/A	#N/A	#N/A	54
Warner & Heath (2012)	[14]	Lenzen	2006	59	PWR	0.3	M-Cent.	Centrif.	Australia			0	0.15%	#N/A	#N/A	#N/A	#N/A	59
Warner & Heath (2012)	[14]	Lenzen	2006	58	PWR	0.3	M-Cent.	Centrif.	Australia			0	0.15%	#N/A	#N/A	#N/A	#N/A	58
Warner & Heath (2012)	[14]	Lenzen	2006	64	PWR	0.3	M-Cent.	Centrif.	Australia			0	0.15%	#N/A	#N/A	#N/A	#N/A	64
Warner & Heath (2012)	[14]	Lenzen	2006	49	PWR	0.3	M-Cent.	Centrif.	Australia			0	0.15%	#N/A	#N/A	#N/A	#N/A	49
Warner & Heath (2012)	[14]	Lenzen	2006	77	PWR	0.3	Diff.	Diffusion	Australia			0	0.15%	#N/A	#N/A	#N/A	#N/A	77
Warner & Heath (2012)	[14]	Lenzen	2006	45	PWR	0.3	Cent.	Centrif.	Australia			0	0.15%	#N/A	#N/A	#N/A	#N/A	45
Warner & Heath (2012)	[14]	Lenzen	2006	50	PWR	0.3	M-Cent.	Centrif.	Australia			0	0.15%	#N/A	#N/A	#N/A	#N/A	50
Warner & Heath (2012)	[14]	Lenzen	2006	60	PWR	0.3	M-Cent.	Centrif.	Australia			0	0.15%	#N/A	#N/A	#N/A	#N/A	60
Warner & Heath (2012)	[14]	Lenzen	2006	56	PWR	0.3	M-Cent.	Centrif.	Australia			0	0.15%	#N/A	#N/A	#N/A	#N/A	56
Warner & Heath (2012)	[14]	Lenzen	2006	55	PWR	0.3	M-Cent.	Centrif.	Australia			0	0.15%	#N/A	#N/A	#N/A	#N/A	55
Warner & Heath (2012)	[14]	Lenzen	2006	52	PWR	0.3	M-Cent.	Centrif.	Australia			0	2.00%	#N/A	#N/A	#N/A	#N/A	52
Warner & Heath (2012)	[14]	Lenzen	2006	120	PWR	0.3	M-Cent.	Centrif.	Australia			0	0.01%	#N/A	#N/A	#N/A	#N/A	120
Warner & Heath (2012)	[14]	Lenzen	2006	58	PWR	0.3	M-Cent.	Centrif.	Australia			0	0.15%	#N/A	#N/A	#N/A	#N/A	58
Warner & Heath (2012)	[14]	Lenzen	2006	31	PWR	0.3	M-Cent.	Centrif.	Australia			0	0.15%	#N/A	#N/A	#N/A	#N/A	31
Warner & Heath (2012)	[14]	Lenzen	2006	9.1	PWR	0.3	M-Cent.	Centrif.	Australia			0	0.15%	#N/A	#N/A	#N/A	#N/A	9.1
Warner & Heath (2012)	[14]	Lenzen	2006	5.6	PWR	0.3	Cent.	Centrif.	Australia			0	2.00%	#N/A	#N/A	#N/A	#N/A	5.6
Warner & Heath (2012)	[14]	Lenzen	2006	220	PWR	0.3	Diff.	Diffusion	Australia			0	0.01%	#N/A	#N/A	#N/A	#N/A	220
Warner & Heath (2012)	[18]	Tokimatsu	2006	10	LWR	—	Cent.	Centrif.	Japan			1	—	#N/A	#N/A	#N/A	#N/A	#N/A
Warner & Heath (2012)	[18]	Tokimatsu	2006	12	LWR	—	M-Diff.	Diffusion	Japan			1	—	#N/A	#N/A	#N/A	#N/A	#N/A
Warner & Heath (2012)	[9]	Fthenakis	2007	16	LWR	—	Diff.	Diffusion	US			1	12.70%	#N/A	#N/A	#N/A	#N/A	#N/A
Warner & Heath (2012)	[9]	Fthenakis	2007	25	LWR	—	Diff.	Diffusion	US			1	0.20%	#N/A	#N/A	#N/A	#N/A	#N/A
Warner & Heath (2012)	[9]	Fthenakis	2007	55	LWR	—	Diff.	Diffusion	US			1	—	#N/A	#N/A	#N/A	#N/A	#N/A
Warner & Heath (2012)	[13]	Lecointe	2007	6.1	PWR	0.34	Diff.	Diffusion	EU			0	1.00%	#N/A	#N/A	#N/A	#N/A	6.1
Warner & Heath (2012)	[13]	Lecointe	2007	5.8	PWR	0.34	Diff.	Diffusion	EU			0	1.00%	#N/A	#N/A	#N/A	#N/A	5.8
Warner & Heath (2012)	[13]	Lecointe	2007	5.5	PWR	0.34	Diff.	Diffusion	EU			0	1.00%	#N/A	#N/A	#N/A	#N/A	5.5
Warner & Heath (2012)	[13]	Lecointe	2007	5.4	PWR	0.34	Diff.	Diffusion	EU			0	1.00%	#N/A	#N/A	#N/A	#N/A	5.4
Warner & Heath (2012)	[13]	Lecointe	2007	5.2	PWR	0.34	Diff.	Diffusion	EU			0	1.00%	#N/A	#N/A	#N/A	#N/A	5.2
Warner & Heath (2012)	[13]	Lecointe	2007	4.9	PWR	0.36	Cent.	Centrif.	EU			0	1.00%	#N/A	#N/A	#N/A	#N/A	4.9
Warner & Heath (2012)	[13]	Lecointe	2007	4.6	PWR	0.36	Cent.	Centrif.	EU			0	1.00%	#N/A	#N/A	#N/A	#N/A	4.6
Warner & Heath (2012)	[13]	Lecointe	2007	4.6	PWR	0.36	Cent.	Centrif.	EU			0	1.00%	#N/A	#N/A	#N/A	#N/A	4.6
Warner & Heath (2012)	[13]	Lecointe	2007	4.4	PWR	0.36	Cent.	Centrif.	EU			0	1.00%	#N/A	#N/A	#N/A	#N/A	4.4
Warner & Heath (2012)	[13]	Lecointe	2007	4.9	PWR	0.36	Cent.	Centrif.	EU			0	1.00%	#N/A	#N/A	#N/A	#N/A	4.9
Warner & Heath (2012)	[13]	Lecointe	2007	4.2	PWR	0.36	Cent.	Centrif.	EU			0	1.00%	#N/A	#N/A	#N/A	#N/A	4.2
Warner & Heath (2012)	[13]	Lecointe	2007	4	PWR	0.36	Cent.	Centrif.	EU			0	1.00%	#N/A	#N/A	#N/A	#N/A	4
Warner & Heath (2012)	[13]	Lecointe	2007	3.9	PWR	0.36	Cent.	Centrif.	EU			0	1.00%	#N/A	#N/A	#N/A	#N/A	3.9
Warner & Heath (2012)	[1]	AXPO Nuclear Energy	2008	3.1	PWR	—	Cent.	Centrif.	Switzerland			0	—	#N/A	#N/A	#N/A	#N/A	3.1
Warner & Heath (2012)	[2]	Beerten	2009	7.7	PWR	0.33	Cent.-Diff.	Both	Belgium			0	0.20%	#N/A	#N/A	#N/A	#N/A	7.7
Warner & Heath (2012)	[2]	Beerten	2009	58	PWR	0.3	M-Cent.	Centrif.	Australia			0	0.15%	#N/A	#N/A	#N/A	#N/A	58
Warner & Heath (2012)	[2]	Beerten	2009	28	PWR	0.3	M-Cent.	Centrif.	Australia			0	0.15%	#N/A	#N/A	#N/A	#N/A	28
Warner & Heath (2012)	[2]	Beerten	2009	39	PWR	0.3	M-Cent.	Centrif.	Australia			0	0.15%	#N/A	#N/A	#N/A	#N/A	39
Warner & Heath (2012)	[2]	Beerten	2009	32	PWR	0.3	M-Cent.	Centrif.	Australia			0	0.15%	#N/A	#N/A	#N/A	#N/A	32
Kadiyala et al. (2017)	Meridian Corporation [4]		1989	8.59	BWR		D	Diffusion	USA		1		0.0017	#N/A	#N/A	#N/A	8.59	#N/A
Kadiyala et al. (2017)	San Martin [5]		1989	8	BWR		D	Diffusion	USA		0		0.0017	#N/A	#N/A	#N/A	8	#N/A
Kadiyala et al. (2017)	Yasukawa et al. [6]		1992	34	PWR	0.33	D	Diffusion	Japan		0			#N/A	#N/A	#N/A	#N/A	34
Kadiyala et al. (2017)	Yasukawa et al. [7]		1996	25.7	PWR		D	Diffusion	Japan		1			#N/A	#N/A	#N/A	#N/A	25.7
Kadiyala et al. (2017)	Yasukawa et al. [7]		1996	7.9	PWR		C	Centrif.	Japan		1			#N/A	#N/A	#N/A	#N/A	7.9
Kadiyala et al. (2017)	Uchiyama [8]		1995	7.8	FBR	0.33	C	Centrif.	Japan		1			#N/A	#N/A	#N/A	#N/A	#N/A
Kadiyala et al. (2017)	Uchiyama [8]		1995	10.4	BWR	0.32	C	Centrif.	Japan		1			#N/A	#N/A	#N/A	10.4	#N/A
Kadiyala et al. (2017)	Uchiyama [8]		1995	21.1	BWR	0.32	D	Diffusion	Japan		1			#N/A	#N/A	#N/A	21.1	#N/A
Kadiyala et al. (2017)	Dones et al. [9]		1996	6	PWR		C	Centrif.	Switzerland		0			#N/A	#N/A	#N/A	#N/A	6
Kadiyala et al. (2017)	Dones et al. [9]		1996	6	BWR		C	Centrif.	Switzerland		0			#N/A	#N/A	#N/A	6	#N/A
Kadiyala et al. (2017)	Andseta et al. [10]		1998	3.2	HWR	0.31		n. a.	Canada	(best case)	0			#N/A	#N/A	#N/A	#N/A	#N/A
Kadiyala et al. (2017)	Andseta et al. [10]		1998	15.41	HWR	0.31		n. a.	Canada	(worst case)	0			#N/A	#N/A	#N/A	#N/A	#N/A
Kadiyala et al. (2017)	Hondo et al. [11]		2000	11	BWR	0.32	C	Centrif.	Japan	(Pu recycle)	0			#N/A	#N/A	#N/A	11	#N/A
Kadiyala et al. (2017)	Hondo et al. [11]		2000	21.6	BWR	0.32	M-DC	Both	Japan	(Pu recycle)	0			#N/A	#N/A	#N/A	21.6	#N/A
Kadiyala et al. (2017)	Hondo et al. [11]		2000	24.7	PWR	0.32	M-DC	Both	Japan	(Pu recycle)	0			#N/A	#N/A	#N/A	#N/A	24.7
Kadiyala et al. (2017)	Hondo et al. [11]		2000	26.4	BWR	0.32	M-DC	Both	Japan	(no Pu recycle)	0			#N/A	#N/A	#N/A	26.4	#N/A
Kadiyala et al. (2017)	Hondo et al. [11]		2000	31.4	PWR	0.32	M-DC	Both	Japan	(no Pu recycle)	0			#N/A	#N/A	#N/A	#N/A	31.4
Kadiyala et al. (2017)	Hondo et al. [11]		2000	37	BWR	0.32	D	Diffusion	Japan	(Pu recycle)	0			#N/A	#N/A	#N/A	37	#N/A
Kadiyala et al. (2017)	Rashad and Hammad [12]		2000	25.7	PWR		D	Diffusion			1		0.002	#N/A	#N/A	#N/A	#N/A	25.7
Kadiyala et al. (2017)	Voorspools et al. [13]		2000	1.8	PWR	0.33	M-DC	Both	Belgium		1		0.002	#N/A	#N/A	#N/A	#N/A	1.8
Kadiyala et al. (2017)	Voorspools et al. [13]		2000	4	PWR	0.33	M-DC	Both	Belgium		1		0.002	#N/A	#N/A	#N/A	#N/A	4
Kadiyala et al. (2017)	White and Kulcinski [14]		2000	15	PWR	0.33	C	Centrif.	USA		1			#N/A	#N/A	#N/A	#N/A	15
Kadiyala et al. (2017)	Hondo [15]		2005	24.2	BWR	0.322	D	Diffusion	Japan		1			#N/A	#N/A	#N/A	24.2	#N/A
Kadiyala et al. (2017)	Tokimatsu et al. [16]		2006	10	LWR		C	Centrif.	Japan		1			#N/A	#N/A	#N/A	#N/A	#N/A
Kadiyala et al. (2017)	Tokimatsu et al. [16]		2006	13	LWR		M-D	n. a.	Japan		1			#N/A	#N/A	#N/A	#N/A	#N/A
Kadiyala et al. (2017)	Dones et al. [17]		2007	5.19	PWR	0.32	M-D	n. a.	Switzerland		1			#N/A	#N/A	#N/A	#N/A	5.19
Kadiyala et al. (2017)	Dones et al. [17]		2007	5.18	PWR	0.32	M-C	n. a.	Switzerland		1			#N/A	#N/A	#N/A	#N/A	5.18
Kadiyala et al. (2017)	Dones et al. [17]		2007	9.8	PWR	0.33	M-C	n. a.	Germany		1			#N/A	#N/A	#N/A	#N/A	9.8
Kadiyala et al. (2017)	Dones et al. [17]		2007	5.95	PWR	0.33	D	Diffusion	France		1			#N/A	#N/A	#N/A	#N/A	5.95
Kadiyala et al. (2017)	Dones et al. [17]		2007	7.74	PWR	0.33	M-D	n. a.	Europe		1			#N/A	#N/A	#N/A	#N/A	7.74
Kadiyala et al. (2017)	Dones et al. [17]		2007	11	BWR	0.32	M-D	n. a.	Switzerland		1			#N/A	#N/A	#N/A	11	#N/A
Kadiyala et al. (2017)	Dones et al. [17]		2007	10.7	BWR	0.32	M-C	n. a.	Germany		1			#N/A	#N/A	#N/A	10.7	#N/A
Kadiyala et al. (2017)	Dones et al. [17]		2007	7.45	BWR	0.32	M-D	n. a.	Europe		1			#N/A	#N/A	#N/A	7.45	#N/A
Kadiyala et al. (2017)	EPD Report [18]		2014	3.8	LWR	0.34	C	Centrif.	Värö Peninsula, Sweden		0			#N/A	#N/A	#N/A	#N/A	#N/A
Kadiyala et al. (2017)	EPD Report [19]		2014	3.3	BWR	0.34	C	Centrif.	Forsmark, Sweden		0			#N/A	#N/A	#N/A	3.3	#N/A
Kadiyala et al. (2017)	Fthenakis and Kim [20]		2007	16	LWR		D	Diffusion	USA	(best case)	1		0.127	#N/A	#N/A	#N/A	#N/A	#N/A
Kadiyala et al. (2017)	Fthenakis and Kim [20]		2007	25	LWR		D	Diffusion	USA	(baseline case)	1		0.002	#N/A	#N/A	#N/A	#N/A	#N/A
Kadiyala et al. (2017)	Fthenakis and Kim [20]		2007	55	LWR		D	Diffusion	USA	(worst case)	1			#N/A	#N/A	#N/A	#N/A	#N/A
Kadiyala et al. (2017)	NEEDS Report [21]		2007	5.91	PWR	0.34	D	Diffusion	Europe		0			#N/A	#N/A	#N/A	#N/A	5.91
Kadiyala et al. (2017)	NEEDS Report [21]		2007	5.58	PWR	0.37	C	Centrif.	Europe		0			#N/A	#N/A	#N/A	#N/A	5.58
Kadiyala et al. (2017)	NEEDS Report [21]		2007	4.72	FBR	0.4		n. a.	Europe		0			#N/A	#N/A	#N/A	#N/A	#N/A
Kadiyala et al. (2017)	EPD Report [22]		2015	8.35	GCR		C	Centrif.	Scotland		0			#N/A	#N/A	#N/A	#N/A	#N/A
Kadiyala et al. (2017)	EPD Report [23]		2011	3.54	PWR		C	Centrif.	Canton of Aargau, Switzerland		0			#N/A	#N/A	#N/A	#N/A	3.54
Kadiyala et al. (2017)	Kunakemakorn et al. [24]		2011	1.98	PWR	0.37	D	Diffusion	Canada		0			#N/A	#N/A	#N/A	#N/A	1.98
Kadiyala et al. (2017)	Santoyo-Castelazo et al. [25]		2011	11	BWR	0.328		n. a.	Mexico		0			#N/A	#N/A	#N/A	11	#N/A
Kadiyala et al. (2017)	Kumari and Rao [26]		2013	66	HWR			n. a.	India		0			#N/A	#N/A	#N/A	#N/A	#N/A
Kadiyala et al. (2017)	Nian et al. [27]		2014	20.68	LWR	0.33		n. a.	Japan		0			#N/A	#N/A	#N/A	#N/A	#N/A
Kadiyala et al. (2017)	Pereira et al. [28]		2014	16.95	PWR			n. a.	Japan		0			#N/A	#N/A	#N/A	#N/A	16.95
Kadiyala et al. (2017)	Poinssot et al. [29]		2014	5.29	PWR		C	Centrif.	France, closed cycle		0			#N/A	#N/A	#N/A	#N/A	5.29
Kadiyala et al. (2017)	Poinssot et al. [29]		2014	5.45	PWR		C	Centrif.	France, open cycle		0			#N/A	#N/A	#N/A	#N/A	5.45
this study	Gibon et al. (2017)		2017	11.8038	BWR		C	Centrif.	OECD North America, 2050		0			#N/A	#N/A	#N/A	11.8038	#N/A
this study	Gibon et al. (2017)		2017	13.6264	BWR		C	Centrif.	India, 2010		0			#N/A	#N/A	#N/A	13.6264	#N/A
this study	Gibon et al. (2017)		2017	4.5707	PWR		C	Centrif.	OECD Pacific, 2050		0			#N/A	#N/A	#N/A	#N/A	4.5707
this study	Gibon et al. (2017)		2017	7.47203	PWR		C	Centrif.	China, 2010		0			#N/A	#N/A	#N/A	#N/A	7.47203
this study	Vattenfall (2019)		2019	2.48	LWR	0.331751	C	Centrif.	Sweden		0			#N/A	#N/A	#N/A	#N/A	#N/A
this study	EDF (2022)		2022	3.7	PWR		C	Centrif.	France		0			#N/A	#N/A	#N/A	#N/A	3.7
this study	EDF (2022)		2022	3.4	PWR		C	Centrif.	France		0			#N/A	#N/A	#N/A	#N/A	3.4
this study	EDF (2022)		2022	3.8	PWR		C	Centrif.	France		0			#N/A	#N/A	#N/A	#N/A	3.8
this study	EDF (2022)		2022	3.6	PWR		C	Centrif.	France		0			#N/A	#N/A	#N/A	#N/A	3.6
this study	Pomponi & Hart (2021)		2021	35.15	PWR		C	Centrif.	UK		0			#N/A	#N/A	#N/A	#N/A	35.15
this study	Pomponi & Hart (2021)		2021	20.69	PWR		C	Centrif.	UK		0			#N/A	#N/A	#N/A	#N/A	20.69
this study	Pomponi & Hart (2021)		2021	18.82	PWR		C	Centrif.	UK		0			#N/A	#N/A	#N/A	#N/A	18.82
this study	PSI (2018)		2018	5.6	PWR	0.336	C	Centrif.	Switzerland		0			#N/A	#N/A	#N/A	#N/A	5.6
this study	PSI (2018)		2018	9.4	BWR	0.333	C	Centrif.	Switzerland		0			#N/A	#N/A	#N/A	9.4	#N/A
this study	PSI (2018)		2018	5.5	PWR	0.336	C	Centrif.	Switzerland, 2020		0			#N/A	#N/A	#N/A	#N/A	5.5
this study	PSI (2018)		2018	9.2	BWR	0.333	C	Centrif.	Switzerland, 2020		0			#N/A	#N/A	#N/A	9.2	#N/A
this study	EDF (2021)		2021	5.49	EPR		C	Centrif.	UK		0			#N/A	#N/A	#N/A	#N/A	#N/A
this study	Norgate (2014)		2014	33.9	PWR		Cent.-Diff.	Both						#N/A	#N/A	#N/A	#N/A	33.9

## Sheet: Correspondence
Cent.	Centrif.
Diff.	Diffusion
M-Diff.	Diffusion
M-Cent.	Centrif.
Cent.-Diff.	Both
D	Diffusion
C	Centrif.
M-DC	Both
	(unspecified)
