# Supplementary material for: Parametric Life Cycle Assessment of Nuclear Power for Simplified Models
Source: Environ Sci Technol. 2023 Sep 12;57(38):14194–205. doi: 10.1021/acs.est.3c03190 (PMC10537461; doi:10.1021/acs.est.3c03190)
Supplement: Supplementary file 3 — es3c03190_si_003.xlsx [file es3c03190_si_003.xlsx]

## Sheet: ParametricLCA
name	label	VALUE	default	min	max	std	distrib	unit	Comment
availability	Availability of power plant	0.9	0.9	0.65	1		triangle	dimensionless
capacity	Nameplate capacity	1000	1000				fixed	MWe
construction_intensity	Intensity of construction inputs compared with default values	1	1	0.5	2		triangle	dimensionless
conversion_elec	Conversion electricity input	11.8	11.8	10.3	16.9		triangle	kWh/kg U in UF6
conversion_heat	Conversion heat input	26	26	26	665		triangle	kWh/kg U in UF6
efficiency	Efficiency of electricity generation	0.33	0.33	0.3	0.34		linear	dimensionless
enrichment_centr_elec	Enrichment electricity, centrifuge	50	50	40	100		triangle	kWh/SWU
enrichment_centr_share	Share of centrifugation in enrichment	1	1	0	1		triangle
enrichment_diff_elec	Enrichment electricity, diffusion	2500	2500	2400	3000		triangle	kWh/SWU
enrichment_mix_switch_centrifugation	Enrichment technology	1	1				boolean		Boolean: {1, 0}
enrichment_mix_switch_diffusion	Enrichment technology	0	0				boolean		Boolean: {1, 0}
fuel_fab_elec	Fuel fabrication electricity	36	36	36	50		triangle	kWh/kg fuel
integration_time_Rn222	Integration time for radiation from milling tailings	80000	80000	100	80000		triangle	years
lifetime	Lifetime of plant and on-site equipment	60	60	30	80		triangle	year
milling_electricity_switch_dieselgenerator	Milling electricity, diesel	1	1				boolean		Boolean: {1, 0}
milling_electricity_switch_grid	Milling electricity, grid	0	0				boolean		Boolean: {1, 0}
mining_electricity_switch_dieselgenerator	Mining electricity, diesel	1	1				boolean		Boolean: {1, 0}
mining_electricity_switch_grid	Mining electricity, grid	0	0				boolean		Boolean: {1, 0}
ore_grade	Uranium ore grade	0.001544	0.001544	1e-05	0.02	0.731586	lognormal	dimensionless
rate_enrichment	Uranium enrichment rate	0.0415	0.0415	0.03	0.05		triangle
rate_feed	Uranium feed rate	0.0071	0.0071				fixed
rate_tailings	Uranium enrichment tailings rate	0.0022	0.0022				fixed
share_ISL	Share of ISL, the rest is rescaled in proportion	0.574	0.574	0	1		linear	dimensionless
tailings_Rn222	Rn222 from tailings, in Bq/s	0.01951	0.01951	0.01	1		triangle	Bq/s
		0.693147
	Impact category	Score	Unit
	('EF v3.0', 'climate change', 'global warming potential (GWP100)')	0.00606105	kg CO2-Eq
	('EF v3.0', 'ecotoxicity: freshwater', 'comparative toxic unit for ecosystems (CTUe) ')	0.552907	CTUe
	('EF v3.0', 'eutrophication: freshwater', 'fraction of nutrients reaching freshwater end compartment (P)')	5.59783e-06	kg PO4-Eq
	('EF v3.0', 'human toxicity: carcinogenic', 'comparative toxic unit for human (CTUh) ')	1.39859e-11	CTUh
	('EF v3.0', 'human toxicity: non-carcinogenic', 'comparative toxic unit for human (CTUh) ')	6.15507e-10	CTUh
	('EF v3.0', 'ionising radiation: human health', 'human exposure efficiency relative to u235')	0.40645	kBq U235-Eq
	('EF v3.0', 'land use', 'soil quality index')	0.0262695	dimensionless
	('EF v3.0', 'material resources: metals/minerals', 'abiotic depletion potential (ADP): elements (ultimate reserves)')	3.99365e-07	kg Sb-Eq
	('EF v3.0', 'water use', 'user deprivation potential (deprivation-weighted water consumption)')	0.102558	m3 world eq. deprived

## Sheet: Scenarios
name	label	Scenario 1	Scenario 2	default	min	max	std	distrib	unit	Comment	Differences	Lifecycle impacts of 1 kWh delivered to a high-voltage grid by nuclear power
availability	Availability of power plant	0.9	0.9	0.9	0.65	1		triangle			FALSE
capacity	Nameplate capacity	1000	1000	1000				fixed	MWe		FALSE
construction_intensity	Intensity of construction inputs compared with default values	1	1	1	0.5	2		triangle			FALSE
conversion_elec	Conversion electricity input	11.8	11.8	11.8	10.3	16.9		triangle	kWh/kg U in UF6		FALSE
conversion_heat	Conversion heat input	26	26	26	26	665		triangle	kWh/kg U in UF6		FALSE
efficiency	Efficiency of electricity generation	0.33	0.33	0.33	0.3	0.34		linear			FALSE
enrichment_centr_elec	Enrichment electricity, centrifuge	50	50	50	40	100		triangle	kWh/SWU		FALSE
enrichment_centr_share	Share of centrifugation in enrichment	1	1	1	0	1		triangle			FALSE
enrichment_diff_elec	Enrichment electricity, diffusion	2500	2500	2500	2400	3000		triangle	kWh/SWU		FALSE
enrichment_mix_switch_centrifugation	Enrichment via centrifugation	1	1	1				boolean		Boolean: {1, 0}	FALSE
enrichment_mix_switch_diffusion	Enrichment via gaseous diffusion	0	0	0				boolean		Boolean: {1, 0}	FALSE
fuel_fab_elec	Fuel fabrication electricity	36	36	36	36	50		triangle	kWh/kg fuel		FALSE
integration_time_Rn222	Integration time for radiation from milling tailings	80000	80000	80000	100	80000		triangle	years		FALSE
lifetime	Lifetime of plant and on-site equipment	60	60	60	30	80		triangle	years		FALSE
milling_electricity_switch_dieselgenerator	Milling electricity, grid or diesel	1	1	1				boolean		Boolean: {1, 0}	FALSE
milling_electricity_switch_grid	Milling electricity, grid or diesel	0	0	0				boolean		Boolean: {1, 0}	FALSE
mining_electricity_switch_dieselgenerator	Mining electricity, grid or diesel	1	1	1				boolean		Boolean: {1, 0}	FALSE
mining_electricity_switch_grid	Mining electricity, grid or diesel	0	0	0				boolean		Boolean: {1, 0}	FALSE
ore_grade	Uranium ore grade	0.001544	0.001544	0.001544	1e-05	0.02	0.731586	lognormal			FALSE
rate_enrichment	Uranium enrichment rate	0.0415	0.0415	0.0415	0.03	0.05		triangle			FALSE
rate_feed	Uranium feed rate	0.0071	0.0071	0.0071				fixed			FALSE
rate_tailings	Uranium enrichment tailings rate	0.0022	0.0022	0.0022				fixed			FALSE
share_ISL	Share of ISL, the rest is rescaled in proportion	0.574	0.574	0.574	0	1		linear			FALSE
tailings_Rn222	Rn222 from tailings, in Bq/s	0.01951	0.01951	0.01951	0.01	1		triangle	Bq/s		FALSE
river_cooling	River cooling	1	1	1				boolean		Boolean: {1, 0}	FALSE
		42.95
Impact categoty	Unit	Score	Score
('EF v3.0', 'climate change', 'global warming potential (GWP100)')	kg CO2-Eq	0.00606105	0.00606105
('EF v3.0', 'ecotoxicity: freshwater', 'comparative toxic unit for ecosystems (CTUe) ')	CTUe	0.552907	0.552907
('EF v3.0', 'eutrophication: freshwater', 'fraction of nutrients reaching freshwater end compartment (P)')	kg PO4-Eq	5.59783e-06	5.59783e-06
('EF v3.0', 'human toxicity: carcinogenic', 'comparative toxic unit for human (CTUh) ')	CTUh	1.39859e-11	1.39859e-11
('EF v3.0', 'human toxicity: non-carcinogenic', 'comparative toxic unit for human (CTUh) ')	CTUh	6.09864e-10	6.09864e-10
('EF v3.0', 'ionising radiation: human health', 'human exposure efficiency relative to u235')	kBq U235-Eq	0.40645	0.40645
('EF v3.0', 'land use', 'soil quality index')	dimensionless	0.0262695	0.0262695
('EF v3.0', 'material resources: metals/minerals', 'abiotic depletion potential (ADP): elements (ultimate reserves)')	kg Sb-Eq	3.99365e-07	3.99365e-07
('EF v3.0', 'water use', 'user deprivation potential (deprivation-weighted water consumption)')	m3 world eq. deprived	0.00238784	0.00238784
Normalized
Impact categoty	Unit	Score	Score
Climate change	kg CO2-Eq	1	1
Ecotoxicity: freshwater	CTUe	1	1
Eutrophication: freshwater	kg PO4-Eq	1	1
Human toxicity: carcinogenic	CTUh	1	1
Human toxicity: non-carcinogenic	CTUh	1	1
Ionising radiation: human health	kBq U235-Eq	1	1
Land use	dimensionless	1	1
Material resources: metals/minerals	kg Sb-Eq	1	1
Water use	m3 world eq. deprived	1	1
