# Supplementary material for: Parametric Life Cycle Assessment of Nuclear Power for Simplified Models
Source: Environ Sci Technol. 2023 Sep 12;57(38):14194–205. doi: 10.1021/acs.est.3c03190 (PMC10537461; doi:10.1021/acs.est.3c03190)
Supplement: Supplementary file 4 — es3c03190_si_004.zip [file es3c03190_si_004.zip]

Archive with 43 entries (39 files):
- 1_setup.html
- 1_setup.ipynb
- 2_parameterization.html
- 2_parameterization.ipynb
- 3_lcia.html
- 3_lcia.ipynb
- 4_gsa.html
- 4_gsa.ipynb
- data/
- data/activities_to_extract.csv
- data/db-matching-UNEP-IRP-Green-Energy-Choices-relinked.xlsx
- data/foreground.xlsx
- data/lci-nuclear_EPR.xlsx
- data/nuclear_scenario_data.xlsx
- data/THEMIS_inventories_2010_regionalized.xlsx
- images/
- images/1_setup.html
- images/2_parameterization.html
- images/3_lcia.html
- images/4_gsa.html
- images/enrichment_market_shares.png
- images/equation0.svg
- images/equation1.svg
- images/equation2.svg
- images/equation3.svg
- images/equation4.svg
- images/equation5.svg
- images/equation6.svg
- images/equation7.svg
- images/equation8.svg
- images/milling1.png
- images/milling2.png
- images/ore_grade.png
- images/techniques.png
- images/unscear_quote.png
- README.md
- utils/
- utils/database_writer.py
- utils/utils.py
- utils/__pycache__/
- utils/__pycache__/database_writer.cpython-39.pyc
- utils/__pycache__/utils.cpython-39 (conflicted copy 2023-02-17 182958).pyc
- utils/__pycache__/utils.cpython-39.pyc
