# Supplementary material for: Parametric Life Cycle Assessment of Nuclear Power for Simplified Models
Source: Environ Sci Technol. 2023 Sep 12;57(38):14194–205. doi: 10.1021/acs.est.3c03190 (PMC10537461; doi:10.1021/acs.est.3c03190)
Supplement: Supplementary file 4 — es3c03190_si_004.zip [file es3c03190_si_004.zip › 1_setup.ipynb]

# %% [markdown]
# LCA database for electricity generation technologies
This notebook is setting up the ecoinvent database, making sure it can be parameterized with prospective scenarios for electricity mixes. Once all tests have passed, the database can be used for the assessment of electricity technologies in the project.

This setup procedure is uniquely dedicated to the modelling of nuclear power for the corresponding publication "Fully-parameterized life cycle assessment of nuclear power for simplified models".

References
- **Main results**: UNECE (2022) _Life Cycle Assessment of Electricity Generation Options_, available from https://unece.org/sites/default/files/2022-04/LCA_3_FINAL%20March%202022.pdf
- **Original inventories** (before update): UNEP International Resource Panel (2016) _Green Energy Choices_, available from https://www.resourcepanel.org/reports/green-energy-choices-benefits-risks-and-trade-offs-low-carbon-technologies-electricity
- **Full scale assessment**: Hertwich, E. G., Gibon, T., Bouman, E. A., Arvesen, A., Suh, S., Heath, G. A., ... & Shi, L. (2015). Integrated life-cycle assessment of electricity-supply scenarios confirms global environmental benefit of low-carbon technologies. _Proceedings of the National Academy of Sciences_, 112(20), 6277-6282. https://doi.org/10.1073/pnas.1312753111
- **Methods (THEMIS model construction)**: Gibon, T., Wood, R., Arvesen, A., Bergesen, J. D., Suh, S., & Hertwich, E. G. (2015). A methodology for integrated, multiregional life cycle assessment scenarios under large-scale technological change. Environmental Science & Technology, 49(18), 11218-11226. https://doi.org/10.1021/acs.est.5b01558
- **IAM-LCA coupling**: Sacchi, R., Terlouw, T., Siala, K., Dirnaichner, A., Bauer, C., Cox, B., ... & Luderer, G. (2022). PRospective EnvironMental Impact asSEment (premise): A streamlined approach to producing databases for prospective life cycle assessment using integrated assessment models. Renewable and Sustainable Energy Reviews, 160, 112311.

Contact <thomas.gibon@list.lu>

# %% [code]
# Let's get comfortable first
from IPython.core.display import display, HTML
display(HTML("<style>.container { width:80% !important; }</style>"))

# %% [code]
# This avoids a crash later in the code...
import os
os.environ["KMP_DUPLICATE_LIB_OK"]="TRUE"

# %% [code]
# There are quite a few modules to import
import brightway2 as bw
import bw2analyzer as bwa
import bw2io
import openpyxl
import pandas as pd
import numpy as np
import scipy as sp
import pickle
from pypardiso import spsolve
import matplotlib.pyplot as plt
from matplotlib import cm
# import networkx as nx
import time
from premise import *
from importlib import reload 

# This is a local function used to easily write the database
from utils.database_writer import database_writer

# %% [code]
# Set your environment variables
ECOINVENT_FOLDER = 'D:/Nextcloud/ecoinvent/ecoinvent 3.8_cutoff_ecoSpold02/datasets'
REMIND_KEY       = 'data/remind_key.txt'

# %% [code]
# This forces svg to save text as text
plt.rcParams['svg.fonttype'] = 'none'

# %% [code]
bw.projects.set_current('nuclear_param')

# %% [code]
bw.databases

# %% [code]
bw.bw2setup()

# %% [code]
bw.databases

# %% [markdown]
## Import ecoinvent data
The following is necessary if ecoinvent is not imported

# %% [code]
if 'ecoinvent 3.8 cutoff' not in bw.databases:
    ei38 = bw.SingleOutputEcospold2Importer(ECOINVENT_FOLDER,
                                       db_name='ecoinvent 3.8 cutoff')
    ei38.apply_strategies()
    ei38.write_database()

# %% [code]
bw.databases

# %% [code]
bio = bw.Database('biosphere3')

# %% [markdown]
## Create REMIND-adjusted ecoinvent database
This is the kind of background we are going to use for the project, we will need to link inventories against it. Because the nuclear power inventory was built to be adapted to the REMIND regions, we (at least) need the regionalization, especially for Europe, which will be used as our standard region for the modelling.

# %% [code]
with open(REMIND_KEY) as f:
    remind_key = f.readline()

# %% [code]
ndb = NewDatabase(
            scenarios=[
                {"model":"remind", "pathway":"SSP2-Base", "year":2020} # We use the basic 
            ],
            source_db="ecoinvent 3.8 cutoff", # <-- name of the database in the BW2 project. Must be a string.
            source_version="3.8", # <-- version of ecoinvent. Can be "3.5", "3.6", "3.7" or "3.8". Must be a string.
            key=remind_key # <-- decryption key
            # to be requested from the library maintainers if you want ot use default scenarios included in `premise`
    )

# %% [code]
ndb.update_all()

# %% [code]
ndb.write_db_to_brightway()

# %% [markdown]
## Import nuclear inventory
If you need to reimport the inventories from the original files, the code and data to write the brightway-format database (in Excel) are available on the repository. If you do this, you'll need to add two cells on A1 of the first sheet with these values: ["Database", "UNEP_IRP"].

<b>Don't run this section if you have already imported the inventories</b>

# %% [code]
wb=openpyxl.load_workbook('data/THEMIS_inventories_2010_regionalized.xlsx')

# %% [code]
bw.databases

# %% [code]
database_writer('data/THEMIS_inventories_2010_regionalized.xlsx', year=2020)

# %% [markdown]
# Test

# %% [code]
unep_db=bw.Database('UNEP_IRP_EUR')

# %% [code]
nuclear = unep_db.get('unep_irp112001')

# %% [code]
m=('EF v3.0', 'climate change', 'global warming potential (GWP100)')

# %% [code]
LCA = nuclear.lca(method=m)

# %% [code]
LCA.lci()

# %% [code]
LCA.lcia()

# %% [code]
LCA.score
