# Supplementary material for: Parametric Life Cycle Assessment of Nuclear Power for Simplified Models
Source: Environ Sci Technol. 2023 Sep 12;57(38):14194–205. doi: 10.1021/acs.est.3c03190 (PMC10537461; doi:10.1021/acs.est.3c03190)
Supplement: Supplementary file 4 — es3c03190_si_004.zip [file es3c03190_si_004.zip › 3_lcia.ipynb]

# %% [markdown]
# LCIA
This notebook performs the life cycle impact assessment for the nuclear power life cycle inventory, including:
- a (foreground) contribution analysis,
- a calculation of LCIA models preserving parameters,
- a scenario analysis.

# %% [code]
# Let's get comfortable first
from IPython.core.display import display, HTML
display(HTML("<style>.container { width:80% !important; }</style>"))

# %% [code]
# There are quite a few modules to import
import brightway2 as bw
import bw2analyzer as bwa
import bw2io
import openpyxl
import pandas as pd
import numpy as np
import scipy as sp
import pickle
import re
import matplotlib.pyplot as plt
import time

from pypardiso import spsolve
from matplotlib.patches import Rectangle
from matplotlib import cm
from lca_algebraic import *
# import networkx as nx
from premise import *
from importlib import reload 
from sympy import N, sympify, preview
from sympy.printing import mathematica_code

# This is a local function used to easily write the database
from utils.database_writer import database_writer
from utils import utils

# %% [code]
# This forces svg to save text as text
plt.rcParams['svg.fonttype'] = 'none'

# %% [code]
bw.projects.set_current('nuclear_param')

# %% [code]
nuc_db = bw.Database('Nuclear_DB')

# %% [code]
unep_db = bw.Database('UNEP_IRP_EUR')

# %% [code]
loadParams()

# %% [markdown]
## Contribution analysis

# %% [code]
activities_foreground=pd.read_csv('data/activities_to_extract.csv', index_col=0)

# %% [code]
activities_to_extract=[]

for n,d,l in activities_foreground[['name','database','location']].values:
    
    if 'electricity production' in n:
        print(n,d,l)
        elec_prod_p = findActivity(name=n, db_name=d, loc=l)
    
    activities_to_extract.append(findActivity(name=n, db_name=d, loc=l))

# %% [code]
# This is how we will group and order our activities

process_agg = {
#                  "'Market for nuclear fuel element, for PWR, parameterized' (kilogram, GLO, None)":'Fuel fabrication',
                 "'Chemicals, use phase, parameterized' (unit, GLO, None)":'Electricity production',
                 "'Construction, parameterized' (unit, GLO, None)":'Construction',
                 "'Transportation' (unit, GLO, None)":'Transportation',
#                  "'Infrastructure elements and overhead costs' (unit, GLO, None)":'Construction',
                 "'Operating expenses' (unit, GLO, None)":'Electricity production',
                 "'Decommissioning costs' (unit, GLO, None)":'Decommissioning',
                 "'External cabling, overhead line' (kilometer, GLO, None)":'Grid connection',
                 "'Fuel elements, parameterized' (kilogram, GLO, None)":'Fuel fabrication',
                 "'Uranium production, enriched, parameterized' (unit, GLO, None)":'Enrichment',
                 "'Market for uranium hexafluoride, parameterized' (kilogram, GLO, None)":'Conversion',
                 "'Market for uranium, in yellowcake, parameterized' (kilogram, GLO, None)":'Milling',
#                  "'Market for milling, uranium, in yellowcake, parameterized' (kilogram, GLO, None)":'Milling',
                 "'Uranium mine operation, open cast, parameterized' (kilogram, GLO, None)":'Mining, open pit',
                 "'Uranium mine operation, underground, parameterized' (kilogram, GLO, None)":'Mining, underground',
                 "'Uranium mine operation, in-situ leaching, parameterized' (kilogram, GLO, None)":'Mining, ISL',
                 "'electricity production, nuclear, PWR, parameterized' (kilowatt hour, GLO, None)":'Electricity production',
                 "'Encapsulation, WNA' (year, EUR, None)":'Spent fuel management',
                 "'Interim storage of spent fuel, WNA' (year, GLO, None)":'Spent fuel management',
                 "'Deep waste repository, WNA' (year, EUR, None)":'Spent fuel management'}

order=pd.read_excel('data/foreground.xlsx', index_col=0)

# %% [code]
# List of impacts to consider
impacts_all = [m for m in bw.methods if 'EF v3.0'== m[0] if len(m)==3]

# Select 9 categories
impacts = [impacts_all[i] for i in [1, 5, 10, 13, 17, 21, 22, 23, 27]]

contrib_an = dict()

for a in activities_to_extract:
    print(str(a))
    contrib_an[str(a)] = multiLCAAlgebric(elec_prod_p, # The model 
                     impacts, # Impacts
                     extract_activities=[a]
    )

# %% [code]
contr_df = pd.concat(contrib_an)
direct_inputs = pd.MultiIndex.from_tuples([(str(e.input),elec_prod_p['name']) for e in elec_prod_p.exchanges()])
contr_df_fg = (contr_df.loc[set(direct_inputs) & set(contr_df.index)]*1000).droplevel(1, axis=0)
contr_df = contr_df.droplevel(1, axis=0)

# %% [code]
contr_df_agg = contr_df.groupby(process_agg, axis=0).sum().reindex(order.index)

# %% [code]
contr_df_to_plot = order.T.dot(contr_df_agg).T
method_units, _ = utils.get_human_methods(impacts)
ind_norm = ['climate change - global warming potential (GWP100) [g CO2-Eq]',
       'ecotoxicity: freshwater - comparative toxic unit for ecosystems (CTUe) [CTUe]',
       'eutrophication: freshwater - fraction of nutrients reaching freshwater end compartment (P) [mg PO4-Eq]',
       'human toxicity: carcinogenic - comparative toxic unit for human (CTUh) [10$^{-12}$ CTUh]',
       'human toxicity: non-carcinogenic - comparative toxic unit for human (CTUh) [10$^{-12}$ CTUh]',
       'ionising radiation: human health - human exposure efficiency relative to u235 [Bq U235-Eq]',
       'land use - soil quality index [10$^{-3}$]',
       'material resources: metals/minerals - abiotic depletion potential (ADP): elements (ultimate reserves) [μg Sb-Eq]',
       'water use - user deprivation potential (deprivation-weighted water consumption) [l world eq. deprived]']
ind_norm = [ind.split(' - ')[0] for ind in ind_norm]

# %% [code]
# Use clean names for the methods
ind_clean = [ind[0].upper() + ind[1:] for ind in ind_norm]
contr_df_to_plot.index = ind_clean

# %% [code]
list(elec_prod_p.exchanges())

# %% [code]
d = multiLCAAlgebric(elec_prod_p, # The model 
    impacts, # Impacts
#     **{p.name:p.default for p in params._param_registry().all()}
)

# %% [code]
delta = (d.values - contr_df_to_plot.sum(1).values)/d.values

print(f'There is a slight variation, with maximum value {max(delta.T)[0]*100:.2f}%, we will keep the full results for the figure.')

# %% [code]
sns.set_style("white")

contr_perc = contr_df_to_plot.div(contr_df_to_plot.sum(1),axis=0)
ax = contr_perc.plot(kind='barh',
                     stacked=True,
                     figsize=(11,6),
                     mark_right=True,
                     cmap='tab20',
                     xlim=(0,1))

ax.legend(loc='upper center',
          bbox_to_anchor=(0.5, -0.1),
          fancybox=True,
          shadow=False,
          ncol=3)

ax_values = ax.twinx()
ax_values.set_ylim(ax.get_ylim())
ax_values.set_yticklabels(['']+utils.change_units(pd.Series(d.values[0], index=contr_df_to_plot.index),
                                            method_units))

ax.set_xticklabels(['0%', '20%', '40%', '60%', '80%', '100%'])

ax.set_title('Nuclear power, average PWR, 1 kWh high voltage to grid')

# ax.grid(False)

plt.setp(ax.patches, linewidth=0)

plt.tight_layout()

plt.savefig("output/paper_contr_analysis.svg",
            transparent=True,
            bbox_inches='tight',
            pad_inches=0)

plt.savefig("output/paper_contr_analysis_nuclear.pdf",
            transparent=False,
            bbox_inches='tight',
            pad_inches=0,
            dpi=300)

# %% [code]
elec_prod = findActivity('electricity production, nuclear, PWR, THEMIS', loc='GLO', db_name='UNEP_IRP_EUR')

# %% [code]
multiLCAAlgebric([elec_prod,elec_prod_p], # The model 
    impacts, # Impacts
#     **{p.name:p.default for p in params._param_registry().all()}
)

# %% [code]
list_parameters()

# %% [code]
simplified = sobol_simplify_model(
    elec_prod_p, # The model
    impacts, # Impacts to consider
    n=2**10, # For large model, you may test other value and ensure ST and sum(S1) are close to 1.0 
    fixed_mode = FixedParamMode.MEDIAN, # We replace minor parameters by median by default,
    min_ratio=0.9, # Min ratio of variability to explain
    num_digits=3)


# %% [code]
# Setting 100% centrifugation
enrichment_mix_switch.distrib = DistributionType.FIXED
enrichment_mix_switch.default = 'centrifugation'

# %% [code]
simplified_centr = sobol_simplify_model(
    elec_prod_p, # The model
    impacts, # Impacts to consider
    n=2**10, # For large model, you may test other value and ensure ST and sum(S1) are close to 1.0 
    fixed_mode = FixedParamMode.MEDIAN, # We replace minor parameters by median by default,
    min_ratio=0.8, # Min ratio of variability to explain
    num_digits=3)

# %% [code]
for i,s in zip(impacts,simplified):
    print(i)
    display(simplify(s.expr.evalf(n=4)))
    print('-'*80)

# %% [code]
simplified[-1].expr/41.95*1000

# %% [code]
parameters_def = {params._param_name(param, NameType.NAME):param.default for param in params._param_registry().all()}

# %% [code]
simplified[0].expr.subs({**parameters_def,
                               **{'mining_electricity_switch_dieselgenerator':1,
                                  'milling_electricity_switch_dieselgenerator':1,
                                  'mining_electricity_switch_grid':0,
                                  'milling_electricity_switch_grid':0,
                                  'enrichment_mix_switch_centrifugation':1,
                                  'milling_electricity_switch_grid':0,
                                 }}).evalf(n=4)

# %% [code]
for s in simplified_centr:
    display(s.expr.evalf(n=4).simplify())
    print('-'*80)

# %% [code]
for s in simplified_centr:
    display(s.expr.subs({'ore_grade':ore_grade.default}).evalf(n=4).simplify())
    print('-'*80)

# %% [code]
(simplified_centr[-1].expr/41.95*1000).evalf(n=4)

# %% [code]
compare_simplified(elec_prod_p, impacts, simplified)

# %% [code]
# Revert back, switch to choose enrichment technique
enrichment_mix_switch = newEnumParam(
    'enrichment_mix_switch',
    label='Enrichment technology',
    values={'centrifugation':0.8,
            'diffusion':0.2},
    default='centrifugation',
    dbname='Nuclear_DB')

# Bins are not properly built, so we do it here 
enrichment_mix_switch._bins = [0]
for i in range(len(enrichment_mix_switch.values)) :
    enumvalue = enrichment_mix_switch.values[i]
    enrichment_mix_switch._bins.append(enrichment_mix_switch._bins[i] + enrichment_mix_switch.weights[enumvalue])


# %% [markdown]
## Monte-Carlo analysis

# %% [code]
problem, _, Y = stats._stochastics(elec_prod_p, impacts, 2**16, var_params=None)

# %% [code]
sob = stats._sobols(impacts, problem, Y)

# %% [code]
stats._incer_stochastic_matrix(impacts, problem['names'], Y, sob)

# %% [code]
plt.rcParams.update(plt.rcParamsDefault)
sns.set_style('whitegrid')
plt.style.use('seaborn-whitegrid')

# %% [code]
import pickle

# %% [code]
problem_Y_sob = {'problem':problem, 'Y':Y, 'sob':sob}

# %% [code]
with open('output/problem_Y_sob.pickle','wb') as f:
    pickle.dump(problem_Y_sob, f)

# %% [code]
sns.set(font_scale=1)

fig, axes = plt.subplots(3,3,figsize=(20,15))

d = distrib(
    elec_prod_p,
    impacts,
    Y=Y,
    
    # Optional layout parameters
    axes=axes,
    percentiles=[5, 95])

for ax in axes.flatten():
    ax.set_title(ax.get_title().replace(' - ','\n'), fontsize=14)

plt.tight_layout()

plt.savefig('output/nuclear_distributions.svg')
plt.savefig('output/nuclear_distributions.pdf',
            transparent=False,
            bbox_inches='tight',
            pad_inches=0,
            dpi=300)

# %% [markdown]
## Make a string for the Excel model

# %% [code]
full_expr = lca._modelToExpr(elec_prod_p, impacts)

# %% [code]
default_dict = {p.name:p.default for p in  params._param_registry().all()}

# %% [code]
full_expr[0][0].free_symbols

# %% [code]
default_dict
default_dict['mining_electricity_switch_dieselgenerator'] = 1
default_dict['milling_electricity_switch_dieselgenerator'] = 1
default_dict['mining_electricity_switch_grid'] = 0
default_dict['milling_electricity_switch_grid'] = 0
default_dict['enrichment_mix_switch_centrifugation'] = 1
default_dict['enrichment_mix_switch_diffusion'] = 0

# %% [code]
N(full_expr[0][0].subs(default_dict))

# %% [code]
lca.multiLCAAlgebric([elec_prod,elec_prod_p], # The model 
    impacts)

# %% [code]
formulas = dict()

for imp, e in zip(impacts, full_expr[0]):
    formulas[imp] = utils.excelify('='+str(e))

# %% [code]
formulas

# %% [code]
pd.Series(formulas).to_csv('output/nuclear_scenario1.csv')

# %% [code]
formulas2 = dict()

for k,s in formulas.items():
    s2 = s
    mm = re.findall('[a-zA-Z_]+[0-9]*',s)
    mmm = set(mm) - {'IF', 'LN', 'exp', 'e'}
    scenario2 = {orig:orig+'2' if orig[-1] not in '0123456789' else orig+'_2' for orig in mmm}
    for kk,ss in scenario2.items():
        s2=s2.replace(kk,ss)
    formulas2[k] = s2

# %% [code]
formulas2

# %% [code]
pd.Series(formulas2).to_csv('output/nuclear_scenario2.csv')

# %% [code]
# Setting 100% centrifugation
enrichment_mix_switch.distrib = DistributionType.FIXED
enrichment_mix_switch.default = 'centrifugation'

# %% [code]
# Revert back, switch to choose enrichment technique
enrichment_mix_switch = newEnumParam(
    'enrichment_mix_switch',
    label='Enrichment technology',
    values={'centrifugation':0.8,
            'diffusion':0.2},
    default='centrifugation',
    dbname='Nuclear_DB')

# Bins are not properly built, so we do it here 
enrichment_mix_switch._bins = [0]
for i in range(len(enrichment_mix_switch.values)) :
    enumvalue = enrichment_mix_switch.values[i]
    enrichment_mix_switch._bins.append(enrichment_mix_switch._bins[i] + enrichment_mix_switch.weights[enumvalue])


# %% [markdown]
## Scenario analysis
In this section, we load a set of scenarios, either one-at-a-time or combinations of changing variables, to explore the potential range of LCIA results.

# %% [code]
scenarios = pd.read_excel('data/nuclear_scenario_data.xlsx', index_col=0, header=0)
scenarios.drop('Group', inplace=True, axis=1)

# %% [code]
scenario_names  = scenarios.columns
scenario_values = scenarios.T.to_dict(orient='list')

parameters = [params._param_name(param, NameType.NAME) for param in params._param_registry().all()]

# %% [code]
scenarios_filtered = scenarios.loc[scenarios.index & parameters]
scenarios_dict = scenarios_filtered.T.to_dict(orient='list')

# %% [code]
d = multiLCAAlgebric(elec_prod_p, # The model 
    impacts, # Impacts
    **scenarios_dict
)

# %% [code]
d['water use - user deprivation potential (deprivation-weighted water consumption)[m3 world eq. deprived]'] /= 42.95 # conversion from global m3 to raw liters

# %% [code]
d.index=scenario_names

# %% [code]
d_norm = d / d.max()

# %% [code]
d.columns

# %% [code]
ind_norm = ['climate change - global warming potential (GWP100) [g CO2-Eq]',
       'ecotoxicity: freshwater - comparative toxic unit for ecosystems (CTUe) [CTUe]',
       'eutrophication: freshwater - fraction of nutrients reaching freshwater end compartment (P) [mg PO4-Eq]',
       'human toxicity: carcinogenic - comparative toxic unit for human (CTUh) [10$^{-12}$ CTUh]',
       'human toxicity: non-carcinogenic - comparative toxic unit for human (CTUh) [10$^{-12}$ CTUh]',
       'ionising radiation: human health - human exposure efficiency relative to u235 [Bq U235-Eq]',
       'land use - soil quality index [10$^{-3}$]',
       'material resources: metals/minerals - abiotic depletion potential (ADP): elements (ultimate reserves) [μg Sb-Eq]',
       'water use - user deprivation potential (deprivation-weighted water consumption) [l world eq. deprived]']
ind_norm_wrap = [ind.replace(' - ','\n').replace(' [','\n[') for ind in ind_norm]
ind_norm_wrap_short = ['\n'.join(ind.split('\n')[i] for i in [0,2]) for ind in ind_norm_wrap]

# %% [code]
# Scaling scores to the right amount

scales = [1e3, 1, 1e6, 1e12, 1e12, 1e3, 1e3, 1e9, 1e3]
d_scaled = d*scales
d_scaled.columns = ind_norm_wrap_short
d_norm.columns = ind_norm_wrap_short

# %% [code]
def str_sigfig(x, sf):
    x_sf = round(x,sf)
    digits_before_dot = np.ceil(np.log10(x))
    if digits_before_dot<=sf:
        digits_after_dot = int(sf - digits_before_dot)
        return f'{x_sf:.{digits_after_dot}f}'
    else:
        return f'{round(x_sf, int(3-digits_before_dot)):.0f}'
    

# %% [code]
d_formatted = d_scaled.applymap(lambda x: str_sigfig(x,3))

# %% [code]
d_norm.shape

# %% [code]
sns.set(font_scale=1)
fig, ax = plt.subplots(figsize=(16,9))
sns.heatmap(d_norm, cmap='Oranges', annot=d_formatted, fmt='')

ax.add_patch(Rectangle((0, 0), 9, 1, edgecolor='black', fill=False, lw=1))
ax.add_patch(Rectangle((0, 20), 9, 2, edgecolor='black', fill=False, lw=1))

plt.tight_layout()
plt.savefig('output/parameter_analysis.svg')
plt.savefig('output/parameter_analysis.pdf',
            transparent=False,
            bbox_inches='tight',
            pad_inches=0,
            dpi=300)

# %% [markdown]
## Dashboard

# %% [code]
oat_dashboard_interact(elec_prod_p, impacts, n=2000)

# %% [markdown]
## Sensitivity to ore grade

# %% [code]
# Setting 100% centrifugation
enrichment_mix_switch.distrib = DistributionType.FIXED
enrichment_mix_switch.default = 'centrifugation'

# %% [code]
n=2000
varying_param=ore_grade
range_param=varying_param.range(n)

# if log
range_param=[np.log10(g) for g in np.logspace(varying_param.min,varying_param.max,num=n)]

all_param_names = params._param_registry().keys()
param_values = {name: params._param_registry()[name].default for name in all_param_names}
param_values[varying_param.name] = range_param
ore_grade_sensitivity = multiLCAAlgebric(elec_prod_p, impacts, **param_values)

pname = varying_param.name
pname = '%s [%s]' % (pname, varying_param.unit)

ore_grade_sensitivity.insert(0, pname, range_param)
ore_grade_sensitivity = ore_grade_sensitivity.set_index(pname)

ore_grade_sensitivity['water use - user deprivation potential (deprivation-weighted water consumption)[m3 world eq. deprived]'] /= 42.95 # conversion from global m3 to raw liters

# %% [code]
# Setting 100% diffusion
enrichment_mix_switch.distrib = DistributionType.FIXED
enrichment_mix_switch.default = 'diffusion'

# %% [code]
all_param_names = params._param_registry().keys()
param_values = {name: params._param_registry()[name].default for name in all_param_names}
param_values[varying_param.name] = range_param
ore_grade_sensitivity_diff = multiLCAAlgebric(elec_prod_p, impacts, **param_values)

pname = varying_param.name
pname = '%s [%s]' % (pname, varying_param.unit)

ore_grade_sensitivity_diff.insert(0, pname, range_param)
ore_grade_sensitivity_diff = ore_grade_sensitivity_diff.set_index(pname)

ore_grade_sensitivity_diff['water use - user deprivation potential (deprivation-weighted water consumption)[m3 world eq. deprived]'] /= 42.95 # conversion from global m3 to raw liters

# %% [code]
sns.set(font_scale=.8)
fig, axes = plt.subplots(3,3,figsize=(16,9))

delta = ore_grade_sensitivity_diff-ore_grade_sensitivity

for i,impact in enumerate(ore_grade_sensitivity):
    ax=axes[i//3,i%3]
    ore_grade_sensitivity[impact].plot(logx=True, ax=ax)
    ore_grade_sensitivity_diff[impact].plot(logx=True, ax=ax)
    pd.concat([ore_grade_sensitivity[impact], delta[impact]],axis=1).plot.area(ax=ax, color=((0,0,0,0),(.5,.5,.5,.5)),legend=False)
    ax.set_ylabel(ind_norm_wrap_short[i])
    ymin, ymax=ax.get_ylim()
    ax.set_ylim((0,ymax*1.1))
#     ax.legend('')

plt.tight_layout()

# %% [code]
# Revert back, switch to choose enrichment technique
enrichment_mix_switch = newEnumParam(
    'enrichment_mix_switch',
    label='Enrichment technology',
    values={'centrifugation':0.8,
            'diffusion':0.2},
    default='centrifugation',
    dbname='Nuclear_DB')

# Bins are not properly built, so we do it here 
enrichment_mix_switch._bins = [0]
for i in range(len(enrichment_mix_switch.values)) :
    enumvalue = enrichment_mix_switch.values[i]
    enrichment_mix_switch._bins.append(enrichment_mix_switch._bins[i] + enrichment_mix_switch.weights[enumvalue])


# %% [markdown]
## Sensitivity to extraction technique

# %% [code]
# Setting 100% centrifugation
enrichment_mix_switch.distrib = DistributionType.FIXED
enrichment_mix_switch.default = 'centrifugation'

# %% [code]
n=2000
varying_param=share_ISL
range_param=varying_param.range(n)

# if log
range_param=[np.log10(g) for g in np.logspace(varying_param.min,varying_param.max,num=n)]

all_param_names = params._param_registry().keys()
param_values = {name: params._param_registry()[name].default for name in all_param_names}
param_values[varying_param.name] = range_param
sensitivity = multiLCAAlgebric(elec_prod_p, impacts, **param_values)

pname = varying_param.name
pname = '%s [%s]' % (pname, varying_param.unit)

sensitivity.insert(0, pname, range_param)
sensitivity = sensitivity.set_index(pname)

sensitivity['water use - user deprivation potential (deprivation-weighted water consumption)[m3 world eq. deprived]'] /= 42.95 # conversion from global m3 to raw liters

# %% [code]
# Setting 100% diffusion
enrichment_mix_switch.distrib = DistributionType.FIXED
enrichment_mix_switch.default = 'diffusion'

# %% [code]
all_param_names = params._param_registry().keys()
param_values = {name: params._param_registry()[name].default for name in all_param_names}
param_values[varying_param.name] = range_param
sensitivity_diff = multiLCAAlgebric(elec_prod_p, impacts, **param_values)

pname = varying_param.name
pname = '%s [%s]' % (pname, varying_param.unit)

sensitivity_diff.insert(0, pname, range_param)
sensitivity_diff = sensitivity_diff.set_index(pname)

sensitivity_diff['water use - user deprivation potential (deprivation-weighted water consumption)[m3 world eq. deprived]'] /= 42.95 # conversion from global m3 to raw liters

# %% [code]
sns.set(font_scale=.8)
fig, axes = plt.subplots(3,3,figsize=(16,9))

sensitivity.fillna(method='ffill', inplace=True)
sensitivity_diff.fillna(method='ffill', inplace=True)
delta = sensitivity_diff-sensitivity

for i,impact in enumerate(sensitivity):
    ax=axes[i//3,i%3]
    sensitivity[impact].plot(ax=ax)
    sensitivity_diff[impact].plot(ax=ax)
    pd.concat([sensitivity[impact], delta[impact]],axis=1).plot.area(ax=ax, color=((0,0,0,0),(.5,.5,.5,.5)),legend=False)
    ax.set_ylabel(ind_norm_wrap_short[i])
    ymin, ymax=ax.get_ylim()
    ax.set_ylim((0,ymax*1.1))
#     ax.legend('')

plt.tight_layout()

# %% [code]
problem, params, Y = stats._stochastics(
        elec_prod_p, impacts, n=1000,
        var_params=None, sample_method=stats.StochasticMethod.SALTELLI)

# %% [code]
