# Supplementary material for: Parametric Life Cycle Assessment of Nuclear Power for Simplified Models
Source: Environ Sci Technol. 2023 Sep 12;57(38):14194–205. doi: 10.1021/acs.est.3c03190 (PMC10537461; doi:10.1021/acs.est.3c03190)
Supplement: Supplementary file 4 — es3c03190_si_004.zip [file es3c03190_si_004.zip › data/activities_to_extract.csv]

	code	database	inherited_from	location	name	production amount	reference product	source	type	unit	worksheet name	year
0	Market for nuclear fuel element, for PWR, parameterized	Nuclear_DB	('UNEP_IRP_EUR', 'unep_irp112010')	GLO	Market for nuclear fuel element, for PWR, parameterized	1.0	Market for nuclear fuel element, for PWR, WNA	UNEP IRP Green Energy Choices	process	kilogram	Nuclear_PWR_2020	2010.0
1	Chemicals, use phase, parameterized	Nuclear_DB	('UNEP_IRP_EUR', 'unep_irp112003')	GLO	Chemicals, use phase, parameterized	1.0	Chemicals, use phase	UNEP IRP Green Energy Choices	process	unit	Nuclear_PWR_2020	2010.0
2	Construction, parameterized	Nuclear_DB	('UNEP_IRP_EUR', 'unep_irp112004')	GLO	Construction, parameterized	1.0	Construction elements	UNEP IRP Green Energy Choices	process	unit	Nuclear_PWR_2020	2010.0
3	unep_irp112005	UNEP_IRP_EUR		GLO	Transportation	1.0	Transportation	UNEP IRP Green Energy Choices	process	unit	Nuclear_PWR_2020	2010.0
4	unep_irp112006	UNEP_IRP_EUR		GLO	Infrastructure elements and overhead costs	1.0	Infrastructure elements and overhead costs	UNEP IRP Green Energy Choices	process	unit	Nuclear_PWR_2020	2010.0
5	unep_irp112007	UNEP_IRP_EUR		GLO	Operating expenses	1.0	Operating expenses	UNEP IRP Green Energy Choices	process	unit	Nuclear_PWR_2020	2010.0
6	unep_irp112008	UNEP_IRP_EUR		GLO	Decommissioning costs	1.0	Decommissioning costs	UNEP IRP Green Energy Choices	process	unit	Nuclear_PWR_2020	2010.0
7	unep_irp112009	UNEP_IRP_EUR		GLO	External cabling, overhead line	1.0	External cabling, overhead line	UNEP IRP Green Energy Choices	process	kilometer	Nuclear_PWR_2020	2010.0
8	Fuel elements, parameterized	Nuclear_DB	('UNEP_IRP_EUR', 'unep_irp112002')	GLO	Fuel elements, parameterized	1.0	Fuel elements, WNA	UNEP IRP Green Energy Choices	process	kilogram	Nuclear_PWR_2020	2010.0
9	Uranium production, enriched, parameterized	Nuclear_DB		GLO	Uranium production, enriched, parameterized				process	unit
10	Market for uranium hexafluoride, parameterized	Nuclear_DB	('UNEP_IRP_EUR', 'unep_irp112013')	GLO	Market for uranium hexafluoride, parameterized	1.0	Market for uranium hexafluoride, WNA	UNEP IRP Green Energy Choices	process	kilogram	Nuclear_PWR_2020	2010.0
11	Market for uranium, in yellowcake, parameterized	Nuclear_DB	('UNEP_IRP_EUR', 'unep_irp112014')	GLO	Market for uranium, in yellowcake, parameterized	1.0	uranium, in yellowcake	UNEP IRP Green Energy Choices	process	kilogram	Nuclear_PWR_2020	2010.0
12	Market for milling, uranium, in yellowcake, parameterized	Nuclear_DB	('UNEP_IRP_EUR', 'unep_irp112025')	GLO	Market for milling, uranium, in yellowcake, parameterized	1.0	uranium, in yellowcake	UNEP IRP Green Energy Choices	process	kilogram	Nuclear_PWR_2020	2010.0
13	Uranium mine operation, open cast, parameterized	Nuclear_DB	('UNEP_IRP_EUR', 'unep_irp112015')	GLO	Uranium mine operation, open cast, parameterized	1.0	uranium, in yellowcake	UNEP IRP Green Energy Choices	process	kilogram	Nuclear_PWR_2020	2010.0
14	Uranium mine operation, underground, parameterized	Nuclear_DB	('UNEP_IRP_EUR', 'unep_irp112016')	GLO	Uranium mine operation, underground, parameterized	1.0	uranium, in yellowcake	UNEP IRP Green Energy Choices	process	kilogram	Nuclear_PWR_2020	2010.0
15	Uranium mine operation, in-situ leaching, parameterized	Nuclear_DB	('UNEP_IRP_EUR', 'unep_irp112017')	GLO	Uranium mine operation, in-situ leaching, parameterized	1.0	uranium, in yellowcake	UNEP IRP Green Energy Choices	process	kilogram	Nuclear_PWR_2020	2010.0
16	electricity production, nuclear, PWR, parameterized	Nuclear_DB	('UNEP_IRP_EUR', 'unep_irp112001')	GLO	electricity production, nuclear, PWR, parameterized	1.0	electricity, high voltage	UNEP IRP Green Energy Choices	process	kilowatt hour	Nuclear_PWR_2020	2010.0
17	unep_irp112022	UNEP_IRP_EUR		EUR	Encapsulation, WNA	1.0	Encapsulation, WNA	Vattenfall	process	year	Nuclear_PWR_2020	2010.0
18	unep_irp112021	UNEP_IRP_EUR		GLO	Interim storage of spent fuel, WNA	1.0	Interim storage of spent fuel, WNA	Vattenfall	process	year	Nuclear_PWR_2020	2010.0
19	unep_irp112023	UNEP_IRP_EUR		EUR	Deep waste repository, WNA	1.0	Deep waste repository, WNA	Vattenfall	process	year	Nuclear_PWR_2020	2010.0
