# Supplementary material for: Parametric Life Cycle Assessment of Nuclear Power for Simplified Models
Source: Environ Sci Technol. 2023 Sep 12;57(38):14194–205. doi: 10.1021/acs.est.3c03190 (PMC10537461; doi:10.1021/acs.est.3c03190)
Supplement: Supplementary file 4 — es3c03190_si_004.zip [file es3c03190_si_004.zip › data/db-matching-UNEP-IRP-Green-Energy-Choices-relinked.xlsx]

## Sheet: matching
biosphere
Name	Reference Product	Amount	Database	Unit	Categories	Location	Type	Matched
aerosols, radioactive	(unknown)	1.33e-05		kilo Becquerel	air:non-urban air or from high stacks	(unknown)	biosphere	FALSE
ammonia	(unknown)	0.000247738		kilogram	air:unspecified	(unknown)	biosphere	FALSE
benzene, hexachloro-	(unknown)	3.7275e-13		kilogram	air:unspecified	(unknown)	biosphere	FALSE
boron	(unknown)	0.714		kilogram	soil:unspecified	(unknown)	biosphere	FALSE
cadmium, 0.30% in sulfide, cd 0.18%, pb, zn, ag, in	(unknown)	1.512e-08		kilogram	air:unspecified	(unknown)	biosphere	FALSE
carbon dioxide, fossil	(unknown)	5553717		kilogram	air:unspecified	(unknown)	biosphere	FALSE
carbon monoxide, fossil	(unknown)	3.65e-07		kilogram	air:unspecified	(unknown)	biosphere	FALSE
chromium vi	(unknown)	4.04		kilogram	soil:unspecified	(unknown)	biosphere	FALSE
copper, 0.99% in sulfide, cu 0.36% and mo 8.2e-3% in crude ore	(unknown)	2.52		kilogram	soil:unspecified	(unknown)	biosphere	FALSE
copper, 1.42% in sulfide, cu 0.81% and mo 8.2e-3% in crude ore	(unknown)	5.2185e-09		kilogram	air:non-urban air or from high stacks	(unknown)	biosphere	FALSE
dinitrogen monoxide	(unknown)	2.79e-09		kilogram	air:unspecified	(unknown)	biosphere	FALSE
fluoride	(unknown)	2.73		kilogram	soil:unspecified	(unknown)	biosphere	FALSE
fluorine	(unknown)	0.0001		kilogram	air:unspecified	(unknown)	biosphere	FALSE
heat, waste	(unknown)	4.819		megajoule	air:unspecified	(unknown)	biosphere	FALSE
hydrogen chloride	(unknown)	0.09		kilogram	air:unspecified	(unknown)	biosphere	FALSE
lead, 5.0% in sulfide, pb 3.0%, zn, ag, cd, in	(unknown)	3.9405e-10		kilogram	air:non-urban air or from high stacks	(unknown)	biosphere	FALSE
lead, pb 0.014%, au 9.7e-4%, ag 9.7e-4%, zn 0.63%, cu 0.38%, in ore	(unknown)	2.86e-09		kilogram	air:unspecified	(unknown)	biosphere	FALSE
magnesium, 0.13% in water	(unknown)	0.000402		kilogram	water:surface water	(unknown)	biosphere	FALSE
manganese-55	(unknown)	1.02e-05		kilogram	water:surface water	(unknown)	biosphere	FALSE
mercury	(unknown)	5.90883e-09		kilogram	air:unspecified	(unknown)	biosphere	FALSE
methane, fossil	(unknown)	1e-08		kilogram	air:unspecified	(unknown)	biosphere	FALSE
ni, ni 3.7e-2%, pt 4.8e-4%, pd 2.0e-4%, rh 2.4e-5%, cu 5.2e-2% in ore	(unknown)	8.8395e-08		kilogram	air:non-urban air or from high stacks	(unknown)	biosphere	FALSE
nitrogen oxides	(unknown)	3.78e-05		kilogram	air:unspecified	(unknown)	biosphere	FALSE
noble gases, radioactive	(unknown)	0.763		kilo Becquerel	air:non-urban air or from high stacks	(unknown)	biosphere	FALSE
oils	(unknown)	0.00128		kilogram	water:surface water	(unknown)	biosphere	FALSE
particulates, < 2.5 um	(unknown)	3.31e-08		kilogram	air:unspecified	(unknown)	biosphere	FALSE
phosphorus, 18% in apatite, 4% in crude ore	(unknown)	0.000217		kilogram	water:surface water	(unknown)	biosphere	FALSE
polychlorinated biphenyls	(unknown)	1.491e-12		kilogram	air:unspecified	(unknown)	biosphere	FALSE
radioactive species, nuclides	(unknown)	0.000207		kilo Becquerel	water:surface water	(unknown)	biosphere	FALSE
silicon	(unknown)	0.8		kilogram	air:unspecified	(unknown)	biosphere	FALSE
sodium nitrate	(unknown)	1		kilogram	natural resource:in ground	(unknown)	biosphere	FALSE
sulfur dioxide	(unknown)	2.61e-09		kilogram	air:unspecified	(unknown)	biosphere	FALSE
sulfur hexafluoride	(unknown)	0.0017		kilogram	air:unspecified	(unknown)	biosphere	FALSE
suspended solids	(unknown)	0.0023		kilogram	water:surface water	(unknown)	biosphere	FALSE
water	(unknown)	0.8734		kilogram	air:unspecified	(unknown)	biosphere	FALSE
zinc, zn 0.63%, au 9.7e-4%, ag 9.7e-4%, cu 0.38%, pb 0.014%, in ore	(unknown)	3.621e-09		kilogram	air:non-urban air or from high stacks	(unknown)	biosphere	FALSE
production
Name	Reference Product	Amount	Database	Unit	Categories	Location	Type	Matched
0.72 m2 module	(unknown)	1		unit	UNECE/WNA	GLO	technosphere	FALSE
1.08 m2 module	(unknown)	1		unit	UNECE/WNA	GLO	technosphere	FALSE
1.63 m2 module	(unknown)	1		unit	UNECE/WNA	GLO	technosphere	FALSE
??	(unknown)	1		kilometer	UNECE/WNA	GLO	production	FALSE
BOS Construction	(unknown)	8.784e-05		unit	UNECE/WNA	GLO	technosphere	FALSE
Bed frame/plate	(unknown)	54735		kilogram	UNECE/WNA	GLO	technosphere	FALSE
Buildings equipments	(unknown)	1		unit	UNECE/WNA	GLO	production	FALSE
Bus bar attach	(unknown)	1		unit	UNECE/WNA	GLO	technosphere	FALSE
CCS Pipeline	(unknown)	1		unit	UNECE/WNA	GLO	production	FALSE
CCS Well	(unknown)	1		unit	UNECE/WNA	GLO	production	FALSE
CCS infrastructure	(unknown)	1		unit	UNECE/WNA	GLO	production	FALSE
CCS on-site infrastructure	(unknown)	1		unit	UNECE/WNA	GLO	production	FALSE
CIGS ground system	(unknown)	1		unit	UNECE/WNA	GLO	production	FALSE
CSP parabolic trough plant, 103 MW, with TES	(unknown)	1		unit	UNECE/WNA	GLO	production	FALSE
Carbon capture	(unknown)	1		kilogram	UNECE/WNA	GLO	production	FALSE
Carbon dioxide capture	(unknown)	1		kilogram	UNECE/WNA	GLO	production	FALSE
CdTe Roof System	(unknown)	1		unit	UNECE/WNA	GLO	production	FALSE
CdTe ground system	(unknown)	1		unit	UNECE/WNA	GLO	production	FALSE
Chemicals, use phase	(unknown)	1		unit	UNECE/WNA	GLO	production	FALSE
Coal extraction	(unknown)	1		kilogram	UNECE/WNA	GLO	production	FALSE
Coal transport and infrastructure	(unknown)	0.4675		kilogram	UNECE/WNA	GLO	technosphere	FALSE
Coevaporate CIGS	(unknown)	1		unit	UNECE/WNA	GLO	technosphere	FALSE
Collector	(unknown)	1		unit	UNECE/WNA	GLO	production	FALSE
Complementary works	(unknown)	1		unit	UNECE/WNA	GLO	production	FALSE
Construction	(unknown)	0.00013176		unit	UNECE/WNA	GLO	technosphere	FALSE
Construction & assembly	(unknown)	1		unit	UNECE/WNA	GLO	production	FALSE
Construction elements	(unknown)	1		unit	UNECE/WNA	GLO	production	FALSE
Cooling tower	(unknown)	1		unit	UNECE/WNA	GLO	production	FALSE
Cover	(unknown)	10425.7		kilogram	UNECE/WNA	GLO	technosphere	FALSE
Dam	(unknown)	1		unit	UNECE/WNA	GLO	production	FALSE
Decommissioining	(unknown)	1		unit	UNECE/WNA	GLO	production	FALSE
Decommissioning	(unknown)	1		unit	UNECE/WNA	GLO	production	FALSE
Decommissioning costs	(unknown)	1		unit	UNECE/WNA	GLO	production	FALSE
Decommissioning, offshore	(unknown)	1		unit	UNECE/WNA	GLO	production	FALSE
Decommissioning, onshore	(unknown)	1		unit	UNECE/WNA	GLO	production	FALSE
Deposit TCO	(unknown)	1		unit	UNECE/WNA	GLO	technosphere	FALSE
Deposit buffer	(unknown)	1		unit	UNECE/WNA	GLO	technosphere	FALSE
Dismantling	(unknown)	1		unit	UNECE/WNA	GLO	production	FALSE
Distribution network	(unknown)	1		kilometer	UNECE/WNA	GLO	production	FALSE
EXPC power plant 550 Mwe	(unknown)	1		unit	UNECE/WNA	GLO	production	FALSE
Electricity	(unknown)	1		unit	UNECE/WNA	GLO	production	FALSE
Electricity	(unknown)	1		kilowatt hour	UNECE/WNA	GLO	production	FALSE
Electricity from Poly-Si	(unknown)	1		kilowatt hour	UNECE/WNA	GLO	production	FALSE
Electricity from CdTe 11.6% CdTe	(unknown)	1		kilowatt hour	UNECE/WNA	GLO	production	FALSE
Electricity from EX PC power plant	(unknown)	1		kilowatt hour	UNECE/WNA	GLO	production	FALSE
Electricity from IGCC plant	(unknown)	1		kilowatt hour	UNECE/WNA	GLO	production	FALSE
Electricity from NGCC plant	(unknown)	1		kilowatt hour	UNECE/WNA	GLO	production	FALSE
Electricity from SC pulverized coal plant w CCS	(unknown)	1		kilowatt hour	UNECE/WNA	GLO	production	FALSE
Electricity from SC pulverized coal plant wo CCS	(unknown)	1		kilowatt hour	UNECE/WNA	GLO	production	FALSE
Electricity production from	(unknown)	1		kilowatt hour	UNECE/WNA	GLO	production	FALSE
Electricity, nuclear, at power plant BWR	(unknown)	1		kilowatt hour	UNECE/WNA	GLO	production	FALSE
Electricity, nuclear, at power plant PWR	(unknown)	1		kilowatt hour	UNECE/WNA	GLO	production	FALSE
External cabling (all, IO system)	(unknown)	1		unit	UNECE/WNA	GLO	production	FALSE
External cabling => Final process	(unknown)	1		kilometer	UNECE/WNA	GLO	production	FALSE
External cabling, connection to grid	(unknown)	1		kilometer	UNECE/WNA	GLO	production	FALSE
External cabling, grid connection	(unknown)	1		kilometer	UNECE/WNA	GLO	production	FALSE
External cabling, overhead line	(unknown)	1		kilometer	UNECE/WNA	GLO	production	FALSE
External cabling, submarine offshore	(unknown)	1		kilometer	UNECE/WNA	GLO	production	FALSE
External cabling, underground onshore	(unknown)	1		kilometer	UNECE/WNA	GLO	production	FALSE
External cabling, underground, for offshore wind farm	(unknown)	1		kilometer	UNECE/WNA	GLO	production	FALSE
Final module assembly	(unknown)	1		unit	UNECE/WNA	GLO	technosphere	FALSE
Final tests	(unknown)	1		unit	UNECE/WNA	GLO	technosphere	FALSE
Foundation, gravity-based concrete, offshore	(unknown)	1		kilogram	UNECE/WNA	GLO	production	FALSE
Foundation, gravity-based concrete, offshore, for transformer station	(unknown)	1		kilogram	UNECE/WNA	GLO	production	FALSE
Foundation, gravity-based concrete, onshore	(unknown)	1		kilogram	UNECE/WNA	GLO	production	FALSE
Foundation, steel solution, offshore	(unknown)	1		kilogram	UNECE/WNA	GLO	production	FALSE
Foundation, steel solution, offshore, for transformer station	(unknown)	1		kilogram	UNECE/WNA	GLO	production	FALSE
Fuel elements	(unknown)	1		kilogram	UNECE/WNA	GLO	production	FALSE
Gearbox	(unknown)	27801.9		kilogram	UNECE/WNA	GLO	technosphere	FALSE
Generator (conventional)	(unknown)	11277.2		kilogram	UNECE/WNA	GLO	technosphere	FALSE
Generator (rare earth PM, offshore)	(unknown)	1		kilogram	UNECE/WNA	GLO	production	FALSE
Generator (rare earth PM, onshore)	(unknown)	1		kilogram	UNECE/WNA	GLO	production	FALSE
HTF	(unknown)	1		kilogram	UNECE/WNA	GLO	production	FALSE
HTF system	(unknown)	1		unit	UNECE/WNA	GLO	production	FALSE
Hydropower plant, 360 MW	(unknown)	1		unit	UNECE/WNA	GLO	production	FALSE
Hydropower plant, 660 MW	(unknown)	1		unit	UNECE/WNA	GLO	production	FALSE
IGCC plant 497 Mwe	(unknown)	1		unit	UNECE/WNA	GLO	production	FALSE
IGCC plant 629 Mwe	(unknown)	1		unit	UNECE/WNA	GLO	production	FALSE
IV test	(unknown)	1		unit	UNECE/WNA	GLO	technosphere	FALSE
Infrastructure elements and overhead costs	(unknown)	1		unit	UNECE/WNA	GLO	production	FALSE
Installation, offshore WF	(unknown)	1		unit	UNECE/WNA	GLO	production	FALSE
Installation, onshore WF	(unknown)	1		unit	UNECE/WNA	GLO	production	FALSE
Internal cabling, submarine offshore	(unknown)	1		kilogram	UNECE/WNA	GLO	production	FALSE
Internal cabling, underground onshore	(unknown)	1		kilogram	UNECE/WNA	GLO	production	FALSE
Inverters	(unknown)	0.02784		unit	UNECE/WNA	GLO	technosphere	FALSE
Laser scribe 1	(unknown)	1		unit	UNECE/WNA	GLO	technosphere	FALSE
Laser scribeedge isolation	(unknown)	1		unit	UNECE/WNA	GLO	technosphere	FALSE
Layup, laminate	(unknown)	1		unit	UNECE/WNA	GLO	technosphere	FALSE
MG-silicon,at plant	(unknown)	2.06624		kilogram	UNECE/WNA	GLO	technosphere	FALSE
Main shaft	(unknown)	31798.4		kilogram	UNECE/WNA	GLO	technosphere	FALSE
Maintenance (excl. spare parts), onshore WF	(unknown)	1		unit	UNECE/WNA	GLO	production	FALSE
Maintenance, (excl. spare parts), offshore WF	(unknown)	1		unit	UNECE/WNA	GLO	production	FALSE
Mechanical scribe	(unknown)	1		unit	UNECE/WNA	GLO	technosphere	FALSE
Mo back contact	(unknown)	1		unit	UNECE/WNA	GLO	technosphere	FALSE
NGCC plant 474 Mwe	(unknown)	1		unit	UNECE/WNA	GLO	production	FALSE
Natural gas extraction	(unknown)	1		m³	UNECE/WNA	GLO	production	FALSE
Natural gas transport	(unknown)	1		m³	UNECE/WNA	GLO	production	FALSE
O&M	(unknown)	1		unit	UNECE/WNA	GLO	production	FALSE
Operating expenses	(unknown)	1		unit	UNECE/WNA	GLO	production	FALSE
Operation	(unknown)	1		unit	UNECE/WNA	GLO	production	FALSE
Operation and Maintenance	(unknown)	0.00019886		unit	UNECE/WNA	GLO	technosphere	FALSE
Other capital costs (IO system)	(unknown)	1		unit	UNECE/WNA	GLO	production	FALSE
Other variable costs (IO system)	(unknown)	1		unit	UNECE/WNA	GLO	production	FALSE
Poly Ground System	(unknown)	1		unit	UNECE/WNA	GLO	production	FALSE
Poly Roof System	(unknown)	1		unit	UNECE/WNA	GLO	production	FALSE
Polycrystal silicon module230w	(unknown)	1		unit	UNECE/WNA	GLO	technosphere	FALSE
Power equipment	(unknown)	1		unit	UNECE/WNA	GLO	production	FALSE
Power plant systems	(unknown)	1		unit	UNECE/WNA	GLO	production	FALSE
RER:silicon, solar grade-pc, at plant	(unknown)	1.37749		kilogram	UNECE/WNA	GLO	technosphere	FALSE
Rare earth permanent magnet	(unknown)	1		kilogram	UNECE/WNA	GLO	production	FALSE
Receiver (tower elements)	(unknown)	1		unit	UNECE/WNA	GLO	production	FALSE
Receiver, clean glass	(unknown)	1		unit	UNECE/WNA	GLO	technosphere	FALSE
Reclaim metals	(unknown)	1		unit	UNECE/WNA	GLO	production	FALSE
Replacement of parts, category heavy components (HC), gearbox solution (Gr), offshore	(unknown)	1		n	UNECE/WNA	GLO	production	FALSE
Replacement of parts, category heavy components (HC), gearbox solution (Gr), onshore	(unknown)	1		n	UNECE/WNA	GLO	production	FALSE
Replacement of parts, category large parts (LP), gearbox solution (Gr), offshore	(unknown)	1		n	UNECE/WNA	GLO	production	FALSE
Replacement of parts, category large parts (LP), gearbox solution (Gr), onshore	(unknown)	1		n	UNECE/WNA	GLO	production	FALSE
Replacement of parts, category small parts (SP), offshore	(unknown)	1		n	UNECE/WNA	GLO	production	FALSE
Replacement of parts, category small parts (SP), onshore	(unknown)	1		n	UNECE/WNA	GLO	production	FALSE
Roadworks	(unknown)	1		unit	UNECE/WNA	GLO	production	FALSE
Rotor blades	(unknown)	5913.33		kilogram	UNECE/WNA	GLO	technosphere	FALSE
Rotor hub, incl. nose cone	(unknown)	1		kilogram	UNECE/WNA	GLO	production	FALSE
SCPC plant 550 Mwe	(unknown)	1		unit	UNECE/WNA	GLO	production	FALSE
Ships, heavy fuel oil fuel	(unknown)	0.0115365		ton kilometer	UNECE/WNA	GLO	technosphere	FALSE
Ships, marine gas oil fuel	(unknown)	0.00152871		ton kilometer	UNECE/WNA	GLO	technosphere	FALSE
Site preparation and related	(unknown)	1		unit	UNECE/WNA	GLO	production	FALSE
Sodium nitrate	(unknown)	1		kilogram	UNECE/WNA	GLO	production	FALSE
Solar field	(unknown)	1		unit	UNECE/WNA	GLO	production	FALSE
TES	(unknown)	1		unit	UNECE/WNA	GLO	production	FALSE
Tower, tubular steel, offshore	(unknown)	1		kilogram	UNECE/WNA	GLO	production	FALSE
Tower, tubular steel, onshore	(unknown)	1		kilogram	UNECE/WNA	GLO	production	FALSE
Transformer station (high-voltage), offshore	(unknown)	1		kilogram	UNECE/WNA	GLO	production	FALSE
Transformer station (high-voltage), onshore	(unknown)	1		kilogram	UNECE/WNA	GLO	production	FALSE
Transformer, low-voltage	(unknown)	25803.6		kilogram	UNECE/WNA	GLO	technosphere	FALSE
Transportation	(unknown)	1		unit	UNECE/WNA	GLO	production	FALSE
Wind turbine, misc. assembly activities	(unknown)	1		unit	UNECE/WNA	GLO	production	FALSE
muti-silicon wafer 125/125.0.2	(unknown)	87.4599		unit	UNECE/WNA	GLO	technosphere	FALSE
silicon cell,multi-crystal, pieces, producted in Factory	(unknown)	59.7546		unit	UNECE/WNA	GLO	technosphere	FALSE
silicon,solar grade,modified Siemens process, at plant	(unknown)	1.03312		kilogram	UNECE/WNA	GLO	technosphere	FALSE
technosphere
Name	Reference Product	Amount	Database	Unit	Categories	Location	Type	Matched	ecoinvent 3.7
0.72 m2 module	(unknown)	1		unit	UNECE/WNA	GLO	technosphere	FALSE
1.08 m2 module	(unknown)	1		unit	UNECE/WNA	GLO	technosphere	FALSE
1.63 m2 module	(unknown)	1		unit	UNECE/WNA	GLO	technosphere	FALSE
BOS Construction	(unknown)	8.784e-05		unit	UNECE/WNA	GLO	technosphere	FALSE
Bed frame/plate	(unknown)	54735		kilogram	UNECE/WNA	GLO	technosphere	FALSE
Buildings equipments	(unknown)	1		unit	UNECE/WNA	GLO	production	FALSE
Bus bar attach	(unknown)	1		unit	UNECE/WNA	GLO	technosphere	FALSE
CCS Pipeline	(unknown)	1		unit	UNECE/WNA	GLO	production	FALSE
CCS Well	(unknown)	1		unit	UNECE/WNA	GLO	production	FALSE
CCS infrastructure	(unknown)	1		unit	UNECE/WNA	GLO	production	FALSE
CCS on-site infrastructure	(unknown)	1		unit	UNECE/WNA	GLO	production	FALSE
CIGS ground system	(unknown)	1		unit	UNECE/WNA	GLO	production	FALSE
Carbon capture	(unknown)	1		kilogram	UNECE/WNA	GLO	production	FALSE
Carbon dioxide capture	(unknown)	1		kilogram	UNECE/WNA	GLO	production	FALSE
CdTe Roof System	(unknown)	1		unit	UNECE/WNA	GLO	production	FALSE
CdTe ground system	(unknown)	1		unit	UNECE/WNA	GLO	production	FALSE
Chemicals, use phase	(unknown)	1		unit	UNECE/WNA	GLO	production	FALSE
Coal extraction	(unknown)	1		kilogram	UNECE/WNA	GLO	production	FALSE
Coal transport and infrastructure	(unknown)	0.4675		kilogram	UNECE/WNA	GLO	technosphere	FALSE
Coevaporate CIGS	(unknown)	1		unit	UNECE/WNA	GLO	technosphere	FALSE
Collector	(unknown)	1		unit	UNECE/WNA	GLO	production	FALSE
Complementary works	(unknown)	1		unit	UNECE/WNA	GLO	production	FALSE
Construction	(unknown)	0.00013176		unit	UNECE/WNA	GLO	technosphere	FALSE
Construction & assembly	(unknown)	1		unit	UNECE/WNA	GLO	production	FALSE
Construction elements	(unknown)	1		unit	UNECE/WNA	GLO	production	FALSE
Cooling tower	(unknown)	1		unit	UNECE/WNA	GLO	production	FALSE
Cover	(unknown)	10425.7		kilogram	UNECE/WNA	GLO	technosphere	FALSE
Dam	(unknown)	1		unit	UNECE/WNA	GLO	production	FALSE
Decommissioining	(unknown)	1		unit	UNECE/WNA	GLO	production	FALSE
Decommissioning	(unknown)	1		unit	UNECE/WNA	GLO	production	FALSE
Decommissioning costs	(unknown)	1		unit	UNECE/WNA	GLO	production	FALSE
Decommissioning, offshore	(unknown)	1		unit	UNECE/WNA	GLO	production	FALSE
Decommissioning, onshore	(unknown)	1		unit	UNECE/WNA	GLO	production	FALSE
Deposit TCO	(unknown)	1		unit	UNECE/WNA	GLO	technosphere	FALSE
Deposit buffer	(unknown)	1		unit	UNECE/WNA	GLO	technosphere	FALSE
Dismantling	(unknown)	1		unit	UNECE/WNA	GLO	production	FALSE
EXPC power plant 550 Mwe	(unknown)	1		unit	UNECE/WNA	GLO	production	FALSE
Electricity	(unknown)	1		kilowatt hour	UNECE/WNA	GLO	production	FALSE
Electricity from IGCC plant	(unknown)	1		kilowatt hour	UNECE/WNA	GLO	production	FALSE
Electricity from NGCC plant	(unknown)	1		kilowatt hour	UNECE/WNA	GLO	production	FALSE
External cabling (all, IO system)	(unknown)	1		unit	UNECE/WNA	GLO	production	FALSE
External cabling => Final process	(unknown)	1		kilometer	UNECE/WNA	GLO	production	FALSE
External cabling, connection to grid	(unknown)	1		kilometer	UNECE/WNA	GLO	production	FALSE
External cabling, grid connection	(unknown)	1		kilometer	UNECE/WNA	GLO	production	FALSE
External cabling, overhead line	(unknown)	1		kilometer	UNECE/WNA	GLO	production	FALSE
External cabling, submarine offshore	(unknown)	1		kilometer	UNECE/WNA	GLO	production	FALSE
External cabling, underground onshore	(unknown)	1		kilometer	UNECE/WNA	GLO	production	FALSE
External cabling, underground, for offshore wind farm	(unknown)	1		kilometer	UNECE/WNA	GLO	production	FALSE
Final module assembly	(unknown)	1		unit	UNECE/WNA	GLO	technosphere	FALSE
Final tests	(unknown)	1		unit	UNECE/WNA	GLO	technosphere	FALSE
Foundation, gravity-based concrete, offshore	(unknown)	1		kilogram	UNECE/WNA	GLO	production	FALSE
Foundation, gravity-based concrete, offshore, for transformer station	(unknown)	1		kilogram	UNECE/WNA	GLO	production	FALSE
Foundation, gravity-based concrete, onshore	(unknown)	1		kilogram	UNECE/WNA	GLO	production	FALSE
Foundation, steel solution, offshore	(unknown)	1		kilogram	UNECE/WNA	GLO	production	FALSE
Foundation, steel solution, offshore, for transformer station	(unknown)	1		kilogram	UNECE/WNA	GLO	production	FALSE
Fuel elements	(unknown)	1		kilogram	UNECE/WNA	GLO	production	FALSE
Gearbox	(unknown)	27801.9		kilogram	UNECE/WNA	GLO	technosphere	FALSE
Generator (conventional)	(unknown)	11277.2		kilogram	UNECE/WNA	GLO	technosphere	FALSE
HTF	(unknown)	1		kilogram	UNECE/WNA	GLO	production	FALSE
HTF system	(unknown)	1		unit	UNECE/WNA	GLO	production	FALSE
IGCC plant 497 Mwe	(unknown)	1		unit	UNECE/WNA	GLO	production	FALSE
IGCC plant 629 Mwe	(unknown)	1		unit	UNECE/WNA	GLO	production	FALSE
IV test	(unknown)	1		unit	UNECE/WNA	GLO	technosphere	FALSE
Infrastructure elements and overhead costs	(unknown)	1		unit	UNECE/WNA	GLO	production	FALSE
Installation, offshore WF	(unknown)	1		unit	UNECE/WNA	GLO	production	FALSE
Installation, onshore WF	(unknown)	1		unit	UNECE/WNA	GLO	production	FALSE
Internal cabling, submarine offshore	(unknown)	1		kilogram	UNECE/WNA	GLO	production	FALSE
Internal cabling, underground onshore	(unknown)	1		kilogram	UNECE/WNA	GLO	production	FALSE
Inverters	(unknown)	0.02784		unit	UNECE/WNA	GLO	technosphere	FALSE
Laser scribe 1	(unknown)	1		unit	UNECE/WNA	GLO	technosphere	FALSE
Laser scribeedge isolation	(unknown)	1		unit	UNECE/WNA	GLO	technosphere	FALSE
Layup, laminate	(unknown)	1		unit	UNECE/WNA	GLO	technosphere	FALSE
MG-silicon,at plant	(unknown)	2.06624		kilogram	UNECE/WNA	GLO	technosphere	FALSE
Main shaft	(unknown)	31798.4		kilogram	UNECE/WNA	GLO	technosphere	FALSE
Maintenance (excl. spare parts), onshore WF	(unknown)	1		unit	UNECE/WNA	GLO	production	FALSE
Maintenance, (excl. spare parts), offshore WF	(unknown)	1		unit	UNECE/WNA	GLO	production	FALSE
Mechanical scribe	(unknown)	1		unit	UNECE/WNA	GLO	technosphere	FALSE
Mo back contact	(unknown)	1		unit	UNECE/WNA	GLO	technosphere	FALSE
NGCC plant 474 Mwe	(unknown)	1		unit	UNECE/WNA	GLO	production	FALSE
Natural gas extraction	(unknown)	1		m³	UNECE/WNA	GLO	production	FALSE
Natural gas transport	(unknown)	1		m³	UNECE/WNA	GLO	production	FALSE
O&M	(unknown)	1		unit	UNECE/WNA	GLO	production	FALSE
Operation	(unknown)	1		unit	UNECE/WNA	GLO	production	FALSE
Operation and Maintenance	(unknown)	0.00019886		unit	UNECE/WNA	GLO	technosphere	FALSE
Other capital costs (IO system)	(unknown)	1		unit	UNECE/WNA	GLO	production	FALSE
Other variable costs (IO system)	(unknown)	1		unit	UNECE/WNA	GLO	production	FALSE
Poly Ground System	(unknown)	1		unit	UNECE/WNA	GLO	production	FALSE
Poly Roof System	(unknown)	1		unit	UNECE/WNA	GLO	production	FALSE
Polycrystal silicon module230w	(unknown)	1		unit	UNECE/WNA	GLO	technosphere	FALSE
Power equipment	(unknown)	1		unit	UNECE/WNA	GLO	production	FALSE
Power plant systems	(unknown)	1		unit	UNECE/WNA	GLO	production	FALSE
RER:silicon, solar grade-pc, at plant	(unknown)	1.37749		kilogram	UNECE/WNA	GLO	technosphere	FALSE
Receiver (tower elements)	(unknown)	1		unit	UNECE/WNA	GLO	production	FALSE
Receiver, clean glass	(unknown)	1		unit	UNECE/WNA	GLO	technosphere	FALSE
Replacement of parts, category large parts (LP), gearbox solution (Gr), offshore	(unknown)	1		n	UNECE/WNA	GLO	production	FALSE
Replacement of parts, category large parts (LP), gearbox solution (Gr), onshore	(unknown)	1		n	UNECE/WNA	GLO	production	FALSE
Replacement of parts, category small parts (SP), offshore	(unknown)	1		n	UNECE/WNA	GLO	production	FALSE
Replacement of parts, category small parts (SP), onshore	(unknown)	1		n	UNECE/WNA	GLO	production	FALSE
Roadworks	(unknown)	1		unit	UNECE/WNA	GLO	production	FALSE
Rotor blades	(unknown)	5913.33		kilogram	UNECE/WNA	GLO	technosphere	FALSE
Rotor hub, incl. nose cone	(unknown)	1		kilogram	UNECE/WNA	GLO	production	FALSE
SCPC plant 550 Mwe	(unknown)	1		unit	UNECE/WNA	GLO	production	FALSE
Ships, heavy fuel oil fuel	(unknown)	0.0115365		ton kilometer	UNECE/WNA	GLO	technosphere	FALSE
Ships, marine gas oil fuel	(unknown)	0.00152871		ton kilometer	UNECE/WNA	GLO	technosphere	FALSE
Site preparation and related	(unknown)	1		unit	UNECE/WNA	GLO	production	FALSE
Sodium nitrate	(unknown)	1		kilogram	UNECE/WNA	GLO	production	FALSE
Solar field	(unknown)	1		unit	UNECE/WNA	GLO	production	FALSE
TES	(unknown)	1		unit	UNECE/WNA	GLO	production	FALSE
Tower, tubular steel, offshore	(unknown)	1		kilogram	UNECE/WNA	GLO	production	FALSE
Tower, tubular steel, onshore	(unknown)	1		kilogram	UNECE/WNA	GLO	production	FALSE
Transformer station (high-voltage), offshore	(unknown)	1		kilogram	UNECE/WNA	GLO	production	FALSE
Transformer station (high-voltage), onshore	(unknown)	1		kilogram	UNECE/WNA	GLO	production	FALSE
Transformer, low-voltage	(unknown)	25803.6		kilogram	UNECE/WNA	GLO	technosphere	FALSE
Transportation	(unknown)	1		unit	UNECE/WNA	GLO	production	FALSE
Wind turbine, misc. assembly activities	(unknown)	1		unit	UNECE/WNA	GLO	production	FALSE
acetylene production	acetylene	4.46e-08		kilogram	Manufacture of basic chemicals	CH	technosphere	FALSE	acetylene//[RER] acetylene production
aluminium production, primary	aluminium, wrought alloy	18900		kilogram	Manufacture of basic precious and other non-ferrous metals	RER	technosphere	FALSE	aluminium, wrought alloy//[GLO] market for aluminium, wrought alloy
aluminium, production mix	aluminium, production mix	7300		kilogram	Manufacture of basic precious and other non-ferrous metals	RER	technosphere	FALSE	aluminium, wrought alloy//[GLO] market for aluminium, wrought alloy
aluminium, wrought alloy, production mix	aluminium, wrought alloy, production mix	2.123		kilogram	Manufacture of basic precious and other non-ferrous metals	RER	technosphere	FALSE	aluminium, wrought alloy//[GLO] market for aluminium, wrought alloy
brick production	brick	738000		kilogram	Manufacture of clay building materials	RER	technosphere	FALSE	clay brick//[GLO] market for clay brick
cement production, Portland strength class Z 52.5	cement, Portland strength class Z 52.5	49300		kilogram	Manufacture of cement, lime and plaster	CH	technosphere	FALSE	cement, Portland//[Europe without Switzerland] market for cement, Portland
cement, production mix	cement, production mix	1.14e-06		kilogram	Manufacture of cement, lime and plaster	CH	technosphere	FALSE	cement, unspecified//[GLO] market group for cement, unspecified
chlorine production, liquid, production mix	chlorine, liquid, production mix	2740000		kilogram	Manufacture of basic chemicals	RER	technosphere	FALSE	chlorine, liquid//[RER] chlorine production, liquid
concrete production, normal	concrete, normal	1.48		cubic meter	Manufacture of articles of concrete, cement and plaster	CH	technosphere	FALSE	concrete, normal//[GLO] market group for concrete, normal
copper, supply mix	copper, supply mix	1880		kilogram	Manufacture of basic precious and other non-ferrous metals	RER	technosphere	FALSE	copper concentrate, sulfide ore//[GLO] market for copper concentrate, sulfide ore
diesel, burned in cogen 200kWe diesel SCR	diesel, burned in cogen 200kWe diesel SCR	57000000		megajoule	Steam and air conditioning supply based on liquid fuels	CH	technosphere	FALSE	heat, district or industrial, other than natural gas//[RoW] heat and power co-generation, diesel, 200kW electrical, SCR-NOx reduction
diesel, burned in diesel-electric generating set	diesel, burned in diesel-electric generating set	0.000458		megajoule	Electric power generation based on liquid fuels	GLO	technosphere	FALSE	diesel, burned in diesel-electric generating set, 10MW//[GLO] market for diesel, burned in diesel-electric generating set, 10MW
electricity, high voltage, production mix	electricity, high voltage, production mix	13665.4		kilowatt hour	Electric power generation, transmission and distribution	RER	technosphere	FALSE	electricity, high voltage//[RER] market group for electricity, high voltage
ferronickel production, 25% Ni	ferronickel, 25% Ni	13.1		kilogram	Manufacture of basic iron and steel	GLO	technosphere	FALSE	ferronickel//[GLO] market for ferronickel
foam glass production, electricity, label-certified	foam glass	151000		kilogram	Manufacture of other non-metallic mineral products n.e.c.	RER	technosphere	FALSE	foam glass, electricity, label-certified//[GLO] foam glass production, without cullet, electricity, label-certified
freight ship production, transoceanic	freight ship, transoceanic	1.54e-11		unit	Building of ships and floating structures	GLO	technosphere	FALSE	container ship//[GLO] market for container ship
gravel, production mix	gravel, production mix	0.585009		kilogram	Quarrying of stone, sand and clay	CH	technosphere	FALSE	gravel, round//[RoW] market for gravel, round
hard coal mine operation	hard coal	1		kilogram	Mining of hard coal	RNA	technosphere	FALSE	hard coal//[RNA] hard coal mine operation and hard coal preparation
heat production, natural gas, at boiler atmospheric non-modulating <100kW	heat, central or small-scale, natural gas	24911.6		megajoule	Steam and air conditioning supply	RER	technosphere	FALSE	heat, central or small-scale, natural gas//[Europe without Switzerland] heat production, natural gas, at boiler atmospheric non-modulating <100kW
heat production, natural gas, at boiler modulating >100kW	heat, district or industrial, natural gas	281701020		megajoule	Steam and air conditioning supply	RER	technosphere	FALSE	heat, district or industrial, natural gas//[Europe without Switzerland] heat production, natural gas, at boiler modulating >100kW
hydrogen fluoride production	hydrogen fluoride	0.0146		kilogram	Manufacture of basic chemicals	GLO	technosphere	FALSE	hydrogen fluoride//[RER] market for hydrogen fluoride
hydrogen liquid, production mix	hydrogen liquid, production mix	1.28e-05		kilogram	Manufacture of basic chemicals	RER	technosphere	FALSE	hydrogen, liquid//[RER] market for hydrogen, liquid
iron ore beneficiation to 65% Fe	iron ore, beneficiated, 65% Fe	-0.432724		kilogram	Mining of iron ores	GLO	technosphere	FALSE	iron ore, crude ore, 63% Fe//[GLO] market for iron ore, crude ore, 63% Fe
iron pellet production	iron pellet	-0.144241		kilogram	Manufacture of basic iron and steel	GLO	technosphere	FALSE	iron pellet//[GLO] market for iron pellet
kraft paper production, unbleached	kraft paper, unbleached	0.00213905		kilogram	Manufacture of pulp, paper and paperboard	RER	technosphere	FALSE	kraft paper//[RER] market for kraft paper
maintenance, freight ship, transoceanic	maintenance, freight ship, transoceanic	1.54e-11		unit	Repair of transport equipment, except motor vehicles	RER	technosphere	FALSE	maintenance, container ship//[GLO] market for maintenance, container ship
market for ammonia, liquid	ammonia, liquid	0.00048326		kilogram	manufacture of fertilizers and nitrogen compounds	RER	technosphere	FALSE	ammonia, anhydrous, liquid//[RoW] market for ammonia, anhydrous, liquid
market for electricity, high voltage	electricity, high voltage	237600000		kilowatt hour	Electric power generation, transmission and distribution	US	technosphere	FALSE	electricity, high voltage//[US] market group for electricity, high voltage
market for electricity, low voltage	electricity, low voltage	5168		kilowatt hour	Electric power generation, transmission and distribution	US	technosphere	FALSE	electricity, low voltage//[US] market group for electricity, low voltage
market for electricity, medium voltage	electricity, medium voltage	53100000		kilowatt hour	Electric power generation, transmission and distribution	US	technosphere	FALSE	electricity, medium voltage//[US] market group for electricity, medium voltage
market for electricity, medium voltage	electricity, medium voltage	4.5		kilowatt hour	Electric power generation, transmission and distribution	CN	technosphere	FALSE	electricity, medium voltage//[CN] market group for electricity, medium voltage
market for electricity, medium voltage	electricity, medium voltage	53100000		kilowatt hour	Electric power generation, transmission and distribution	FR	technosphere	FALSE	electricity, medium voltage//[FR] market group for electricity, medium voltage
market for foam glass	foam glass	177000		kilogram	Manufacture of other non-metallic mineral products n.e.c.	CH	technosphere	FALSE	foam glass//[GLO] market for foam glass
market for gallium, semiconductor-grade	gallium, semiconductor-grade	-5.36018e-05		kilogram	Manufacture of basic chemicals	RER	technosphere	FALSE	gallium, semiconductor-grade//[GLO] market for gallium, semiconductor-grade
market for hard coal	hard coal	0.96		kilogram	Mining of hard coal	WEU	technosphere	FALSE	hard coal//[Europe, without Russia and Turkey] market for hard coal
market for lead	lead	224		kilogram	Manufacture of basic precious and other non-ferrous metals	RER	technosphere	FALSE	lead//[GLO] market for lead
market for silver	silver	1080		kilogram	Manufacture of basic precious and other non-ferrous metals	RER	technosphere	FALSE	silver//[GLO] market for silver
muti-silicon wafer 125/125.0.2	(unknown)	87.4599		unit	UNECE/WNA	GLO	technosphere	FALSE	multi-Si wafer//[GLO] market for multi-Si wafer
natural gas production	natural gas, high pressure	1		cubic meter	Extraction of natural gas	RNA	technosphere	FALSE	natural gas, unprocessed, at extraction//[GLO] market for natural gas, unprocessed, at extraction
natural gas, burned in cogen 1MWe lean burn, allocation energy	heat, district or industrial, natural gas	24911.6		megajoule	Steam and air conditioning supply	RER	technosphere	FALSE	heat, district or industrial, natural gas//[Europe without Switzerland] heat and power co-generation, natural gas, 1MW electrical, lean burn
nickel mine operation, sulfidic ore	nickel, 99.5%	1050		kilogram	Manufacture of basic precious and other non-ferrous metals	GLO	technosphere	FALSE	nickel, class 1//[GLO] market for nickel, class 1
nitric acid production, product in 50% solution state	nitric acid, without water, in 50% solution state	0.0123		kilogram	manufacture of fertilizers and nitrogen compounds	RER	technosphere	FALSE	nitric acid, without water, in 50% solution state//[RER w/o RU] market for nitric acid, without water, in 50% solution state
nuclear fuel factory construction	nuclear fuel factory	3.7e-08		unit	Construction of buildings	GLO	technosphere	FALSE	nuclear fuel factory//[GLO] market for nuclear fuel factory
petroleum refinery operation	pitch	9220000		kilogram	Manufacture of refined petroleum products	Europe without Switzerland	technosphere	FALSE	pitch//[Europe without Switzerland] market for pitch
petroleum refinery operation	petroleum coke	0.6		kilogram	Manufacture of refined petroleum products	Europe without Switzerland	technosphere	FALSE	petroleum coke//[Europe without Switzerland] petroleum coke production, petroleum refinery operation
petroleum refinery operation	diesel	0.0034309		kilogram	Manufacture of refined petroleum products	Europe without Switzerland	technosphere	FALSE	diesel//[Europe without Switzerland] diesel production, petroleum refinery operation
pig iron production	pig iron	1.08377		kilogram	Manufacture of basic iron and steel	GLO	technosphere	FALSE	pig iron//[RoW] market for pig iron
polyvinylchloride, production mix	polyvinylchloride, production mix	617		kilogram	Manufacture of plastics and synthetic rubber in primary forms	RER	technosphere	FALSE	polyvinylchloride, bulk polymerised//[RER] polyvinylchloride production, bulk polymerisation
port maintenance and land use	port maintenance and land use	1.27e-12		unit	Service activities incidental to water transportation	RER	technosphere	FALSE
potassium nitrate production	nitrogen fertiliser, as N	3472000		kilogram	Manufacture of fertilizers and nitrogen compounds	RER	technosphere	FALSE	inorganic nitrogen fertiliser, as N//[RER] nutrient supply from potassium nitrate
primary zinc production from concentrate	zinc	200		kilogram	Manufacture of basic precious and other non-ferrous metals	GLO	technosphere	FALSE	zinc//[GLO] market for zinc
process-specific burden, sanitary landfill	process-specific burden, sanitary landfill	3.38089e+07		kilogram	Treatment and disposal of non-hazardous waste	CH	technosphere	FALSE	process-specific burdens, sanitary landfill//[RoW] market for process-specific burdens, sanitary landfill
rare earth oxides production from bastn├ñsite concentrate	neodymium oxide	0.326795		kilogram	Manufacture of basic chemicals	CN	technosphere	FALSE	neodymium oxide//[GLO] market for neodymium oxide
reinforcing steel production	reinforcing steel	6000		kilogram	Manufacture of basic iron and steel	RER	technosphere	FALSE	reinforcing steel//[Europe without Austria] reinforcing steel production
rock wool production, packed	rock wool, packed	1290		kilogram	Manufacture of other non-metallic mineral products n.e.c.	CH	technosphere	FALSE	used insulation spiral-seam duct rockwool, DN 400//[RoW] market for used insulation spiral-seam duct rockwool, DN 400
silicon cell,multi-crystal, pieces, producted in Factory	(unknown)	59.7546		unit	UNECE/WNA	GLO	technosphere	FALSE
silicon,solar grade,modified Siemens process, at plant	(unknown)	1.03312		kilogram	UNECE/WNA	GLO	technosphere	FALSE
sinter production, iron	sinter, iron	-0.0180301		kilogram	Manufacture of basic iron and steel	GLO	technosphere	FALSE	iron sinter//[GLO] market for iron sinter
sodium hydroxide, without water, in 50% solution state, production mix	sodium hydroxide, without water, in 50% solution state, production mix	0.000998		kilogram	Manufacture of basic chemicals	RER	technosphere	FALSE	sodium hydroxide, without water, in 50% solution state//[GLO] market for sodium hydroxide, without water, in 50% solution state
sulfate pulp, production mix	sulfate pulp, production mix	0.00765661		kilogram	Manufacture of pulp, paper and paperboard	Europe without Switzerland	technosphere	FALSE	sulfate pulp, unbleached//[RER] market for sulfate pulp, unbleached
tap water production and supply	tap water, at user	3838020000		kilogram	Water collection, treatment and supply	Europe without Switzerland	technosphere	FALSE	tap water//[Europe without Switzerland] market for tap water
transport, freight, lorry 20-28 metric ton, production mix	transport, freight, lorry 20-28 metric ton, production mix	2420000		ton kilometer	Freight transport by road	CH	technosphere	FALSE	transport, freight, lorry 16-32 metric ton, EURO6//[RER] market for transport, freight, lorry 16-32 metric ton, EURO6
transport, freight, lorry >16 metric ton, production mix	transport, freight, lorry >16 metric ton, production mix	594		ton kilometer	Freight transport by road	RER	technosphere	FALSE	transport, freight, lorry 16-32 metric ton, EURO6//[RER] market for transport, freight, lorry 16-32 metric ton, EURO6
transport, freight, lorry >28 metric ton, production mix	transport, freight, lorry >28 metric ton, production mix	4253026400		ton kilometer	Freight transport by road	CH	technosphere	FALSE	transport, freight, lorry 16-32 metric ton, EURO6//[RER] market for transport, freight, lorry 16-32 metric ton, EURO6
transport, freight, sea, transoceanic ship	transport, freight, sea, transoceanic ship	4040000		ton kilometer	Sea and coastal freight water transport	GLO	technosphere	FALSE	transport, freight, lorry 16-32 metric ton, EURO6//[RoW] market for transport, freight, lorry 16-32 metric ton, EURO6
transport, passenger car, diesel, production mix	transport, passenger car, diesel, production mix	427000000		person kilometer	Other passenger land transport	Europe without Switzerland	technosphere	FALSE	transport, passenger car//[RER] market for transport, passenger car
transport, pipeline, long distance, natural gas	transport, pipeline, long distance, natural gas	0.7314		ton kilometer	Transport via pipeline	RER w/o DE+NL+NO	technosphere	FALSE	transport, pipeline, long distance, natural gas//[RER w/o DE+NL+RU] transport, pipeline, long distance, natural gas
treatment of recovered paper to linerboard, testliner	linerboard	40		kilogram	Manufacture of corrugated paper and paperboard and of containers of paper and paperboard	RER	technosphere	FALSE	containerboard, linerboard//[RER] market for containerboard, linerboard
treatment of spent oxychlor catalyst for ethylene dichloride production, hazardous waste incineration	spent oxychlor catalyst for ethylene dichloride production	-6.12243e-06		kilogram	Treatment and disposal of hazardous waste	CH	technosphere	FALSE	spent oxychlor catalyst//[CH] treatment of spent oxychlor catalyst, hazardous waste incineration
triple superphosphate production	phosphate fertiliser, as P2O5	0.96		kilogram	Manufacture of chemical and nitrogen compounds	RER	technosphere	FALSE	inorganic phosphorus fertiliser, as P2O5//[RER] nutrient supply from triple superphosphate
uranium, enriched 3.0%, supply mix	uranium, enriched 3.0%, per separative work unit, supply mix	3.73		x	Manufacture of basic chemicals	US	technosphere	FALSE	uranium, enriched 3.0%, per separative work unit//[US] uranium production, diffusion, enriched 3.0%
water production and supply, decarbonised	water, decarbonised, at user	2.68		kilogram	Water collection, treatment and supply	RER	technosphere	FALSE	water, decarbonised//[RoW] market for water, decarbonised
water production, deionised, from tap water, at user	water, deionised, from tap water, at user	2.9268		kilogram	Water collection, treatment and supply	CH	technosphere	FALSE	water, deionised//[Europe without Switzerland] market for water, deionised
wood preservation service, logs, pressure vessel, preservative not included	wood preservation service, logs, pressure vessel, preservative not included	1.92		cubic meter	Sawmilling and planing of wood	RER	technosphere	FALSE	wood preservation, pressure vessel, creosote, outdoor use, ground contact//[GLO] market for wood preservation, pressure vessel, creosote, outdoor use, ground contact
wood preservative production, inorganic salt, containing Cr	wood preservative, inorganic salt, containing Cr	34.2		kilogram	Manufacture of pesticides and other agrochemical products	RER	technosphere	FALSE	wood preservative, inorganic salt, containing Cr//[GLO] market for wood preservative, inorganic salt, containing Cr
market for electricity, medium voltage	electricity, medium voltage			kilowatt hour	Electric power generation, transmission and distribution	CAZ	technosphere	FALSE	electricity, medium voltage//[CAZ] market group for electricity, medium voltage
market for electricity, medium voltage	electricity, medium voltage			kilowatt hour	Electric power generation, transmission and distribution	CHA	technosphere	FALSE	electricity, medium voltage//[CHA] market group for electricity, medium voltage
market for electricity, medium voltage	electricity, medium voltage			kilowatt hour	Electric power generation, transmission and distribution	EUR	technosphere	FALSE	electricity, medium voltage//[EUR] market group for electricity, medium voltage
market for electricity, medium voltage	electricity, medium voltage			kilowatt hour	Electric power generation, transmission and distribution	IND	technosphere	FALSE	electricity, medium voltage//[IND] market group for electricity, medium voltage
market for electricity, medium voltage	electricity, medium voltage			kilowatt hour	Electric power generation, transmission and distribution	JPN	technosphere	FALSE	electricity, medium voltage//[JPN] market group for electricity, medium voltage
market for electricity, medium voltage	electricity, medium voltage			kilowatt hour	Electric power generation, transmission and distribution	LAM	technosphere	FALSE	electricity, medium voltage//[LAM] market group for electricity, medium voltage
market for electricity, medium voltage	electricity, medium voltage			kilowatt hour	Electric power generation, transmission and distribution	MEA	technosphere	FALSE	electricity, medium voltage//[MEA] market group for electricity, medium voltage
market for electricity, medium voltage	electricity, medium voltage			kilowatt hour	Electric power generation, transmission and distribution	NEU	technosphere	FALSE	electricity, medium voltage//[NEU] market group for electricity, medium voltage
market for electricity, medium voltage	electricity, medium voltage			kilowatt hour	Electric power generation, transmission and distribution	OAS	technosphere	FALSE	electricity, medium voltage//[OAS] market group for electricity, medium voltage
market for electricity, medium voltage	electricity, medium voltage			kilowatt hour	Electric power generation, transmission and distribution	REF	technosphere	FALSE	electricity, medium voltage//[REF] market group for electricity, medium voltage
market for electricity, medium voltage	electricity, medium voltage			kilowatt hour	Electric power generation, transmission and distribution	SSA	technosphere	FALSE	electricity, medium voltage//[SSA] market group for electricity, medium voltage
market for electricity, medium voltage	electricity, medium voltage			kilowatt hour	Electric power generation, transmission and distribution	USA	technosphere	FALSE	electricity, medium voltage//[USA] market group for electricity, medium voltage
market for electricity, medium voltage	electricity, medium voltage			kilowatt hour	Electric power generation, transmission and distribution	GLO	technosphere	FALSE	electricity, medium voltage//[World] market group for electricity, medium voltage
market for electricity, medium voltage	electricity, medium voltage			kilowatt hour	Electric power generation, transmission and distribution	World	technosphere	FALSE	electricity, medium voltage//[World] market group for electricity, medium voltage
market for electricity, high voltage	electricity, high voltage			kilowatt hour	Electric power generation, transmission and distribution	CAZ	technosphere	FALSE	electricity, high voltage//[CAZ] market group for electricity, high voltage
market for electricity, high voltage	electricity, high voltage			kilowatt hour	Electric power generation, transmission and distribution	CHA	technosphere	FALSE	electricity, high voltage//[CHA] market group for electricity, high voltage
market for electricity, high voltage	electricity, high voltage			kilowatt hour	Electric power generation, transmission and distribution	EUR	technosphere	FALSE	electricity, high voltage//[EUR] market group for electricity, high voltage
market for electricity, high voltage	electricity, high voltage			kilowatt hour	Electric power generation, transmission and distribution	IND	technosphere	FALSE	electricity, high voltage//[IND] market group for electricity, high voltage
market for electricity, high voltage	electricity, high voltage			kilowatt hour	Electric power generation, transmission and distribution	JPN	technosphere	FALSE	electricity, high voltage//[JPN] market group for electricity, high voltage
market for electricity, high voltage	electricity, high voltage			kilowatt hour	Electric power generation, transmission and distribution	LAM	technosphere	FALSE	electricity, high voltage//[LAM] market group for electricity, high voltage
market for electricity, high voltage	electricity, high voltage			kilowatt hour	Electric power generation, transmission and distribution	MEA	technosphere	FALSE	electricity, high voltage//[MEA] market group for electricity, high voltage
market for electricity, high voltage	electricity, high voltage			kilowatt hour	Electric power generation, transmission and distribution	NEU	technosphere	FALSE	electricity, high voltage//[NEU] market group for electricity, high voltage
market for electricity, high voltage	electricity, high voltage			kilowatt hour	Electric power generation, transmission and distribution	OAS	technosphere	FALSE	electricity, high voltage//[OAS] market group for electricity, high voltage
market for electricity, high voltage	electricity, high voltage			kilowatt hour	Electric power generation, transmission and distribution	REF	technosphere	FALSE	electricity, high voltage//[REF] market group for electricity, high voltage
market for electricity, high voltage	electricity, high voltage			kilowatt hour	Electric power generation, transmission and distribution	SSA	technosphere	FALSE	electricity, high voltage//[SSA] market group for electricity, high voltage
market for electricity, high voltage	electricity, high voltage			kilowatt hour	Electric power generation, transmission and distribution	USA	technosphere	FALSE	electricity, high voltage//[USA] market group for electricity, high voltage
market for electricity, high voltage	electricity, high voltage			kilowatt hour	Electric power generation, transmission and distribution	GLO	technosphere	FALSE	electricity, high voltage//[World] market group for electricity, high voltage
market for electricity, high voltage	electricity, high voltage			kilowatt hour	Electric power generation, transmission and distribution	World	technosphere	FALSE	electricity, high voltage//[World] market group for electricity, high voltage
market for electricity, low voltage	electricity, low voltage			kilowatt hour	Electric power generation, transmission and distribution	CAZ	technosphere	FALSE	electricity, low voltage//[CAZ] market group for electricity, low voltage
market for electricity, low voltage	electricity, low voltage			kilowatt hour	Electric power generation, transmission and distribution	CHA	technosphere	FALSE	electricity, low voltage//[CHA] market group for electricity, low voltage
market for electricity, low voltage	electricity, low voltage			kilowatt hour	Electric power generation, transmission and distribution	EUR	technosphere	FALSE	electricity, low voltage//[EUR] market group for electricity, low voltage
market for electricity, low voltage	electricity, low voltage			kilowatt hour	Electric power generation, transmission and distribution	IND	technosphere	FALSE	electricity, low voltage//[IND] market group for electricity, low voltage
market for electricity, low voltage	electricity, low voltage			kilowatt hour	Electric power generation, transmission and distribution	JPN	technosphere	FALSE	electricity, low voltage//[JPN] market group for electricity, low voltage
market for electricity, low voltage	electricity, low voltage			kilowatt hour	Electric power generation, transmission and distribution	LAM	technosphere	FALSE	electricity, low voltage//[LAM] market group for electricity, low voltage
market for electricity, low voltage	electricity, low voltage			kilowatt hour	Electric power generation, transmission and distribution	MEA	technosphere	FALSE	electricity, low voltage//[MEA] market group for electricity, low voltage
market for electricity, low voltage	electricity, low voltage			kilowatt hour	Electric power generation, transmission and distribution	NEU	technosphere	FALSE	electricity, low voltage//[NEU] market group for electricity, low voltage
market for electricity, low voltage	electricity, low voltage			kilowatt hour	Electric power generation, transmission and distribution	OAS	technosphere	FALSE	electricity, low voltage//[OAS] market group for electricity, low voltage
market for electricity, low voltage	electricity, low voltage			kilowatt hour	Electric power generation, transmission and distribution	REF	technosphere	FALSE	electricity, low voltage//[REF] market group for electricity, low voltage
market for electricity, low voltage	electricity, low voltage			kilowatt hour	Electric power generation, transmission and distribution	SSA	technosphere	FALSE	electricity, low voltage//[SSA] market group for electricity, low voltage
market for electricity, low voltage	electricity, low voltage			kilowatt hour	Electric power generation, transmission and distribution	USA	technosphere	FALSE	electricity, low voltage//[USA] market group for electricity, low voltage
market for electricity, low voltage	electricity, low voltage			kilowatt hour	Electric power generation, transmission and distribution	GLO	technosphere	FALSE	electricity, low voltage//[World] market group for electricity, low voltage
market for electricity, low voltage	electricity, low voltage			kilowatt hour	Electric power generation, transmission and distribution	World	technosphere	FALSE	electricity, low voltage//[World] market group for electricity, low voltage
electricity, high voltage, production mix	electricity, high voltage, production mix			kilowatt hour	Electric power generation, transmission and distribution	CAZ	technosphere	FALSE	electricity, high voltage//[CAZ] market group for electricity, high voltage
electricity, high voltage, production mix	electricity, high voltage, production mix			kilowatt hour	Electric power generation, transmission and distribution	CHA	technosphere	FALSE	electricity, high voltage//[CHA] market group for electricity, high voltage
electricity, high voltage, production mix	electricity, high voltage, production mix			kilowatt hour	Electric power generation, transmission and distribution	EUR	technosphere	FALSE	electricity, high voltage//[EUR] market group for electricity, high voltage
electricity, high voltage, production mix	electricity, high voltage, production mix			kilowatt hour	Electric power generation, transmission and distribution	IND	technosphere	FALSE	electricity, high voltage//[IND] market group for electricity, high voltage
electricity, high voltage, production mix	electricity, high voltage, production mix			kilowatt hour	Electric power generation, transmission and distribution	JPN	technosphere	FALSE	electricity, high voltage//[JPN] market group for electricity, high voltage
electricity, high voltage, production mix	electricity, high voltage, production mix			kilowatt hour	Electric power generation, transmission and distribution	LAM	technosphere	FALSE	electricity, high voltage//[LAM] market group for electricity, high voltage
electricity, high voltage, production mix	electricity, high voltage, production mix			kilowatt hour	Electric power generation, transmission and distribution	MEA	technosphere	FALSE	electricity, high voltage//[MEA] market group for electricity, high voltage
electricity, high voltage, production mix	electricity, high voltage, production mix			kilowatt hour	Electric power generation, transmission and distribution	NEU	technosphere	FALSE	electricity, high voltage//[NEU] market group for electricity, high voltage
electricity, high voltage, production mix	electricity, high voltage, production mix			kilowatt hour	Electric power generation, transmission and distribution	OAS	technosphere	FALSE	electricity, high voltage//[OAS] market group for electricity, high voltage
electricity, high voltage, production mix	electricity, high voltage, production mix			kilowatt hour	Electric power generation, transmission and distribution	REF	technosphere	FALSE	electricity, high voltage//[REF] market group for electricity, high voltage
electricity, high voltage, production mix	electricity, high voltage, production mix			kilowatt hour	Electric power generation, transmission and distribution	SSA	technosphere	FALSE	electricity, high voltage//[SSA] market group for electricity, high voltage
electricity, high voltage, production mix	electricity, high voltage, production mix			kilowatt hour	Electric power generation, transmission and distribution	USA	technosphere	FALSE	electricity, high voltage//[USA] market group for electricity, high voltage
electricity, high voltage, production mix	electricity, high voltage, production mix			kilowatt hour	Electric power generation, transmission and distribution	World	technosphere	FALSE	electricity, high voltage//[World] market group for electricity, high voltage
electricity, medium voltage, production mix	electricity, medium voltage, production mix			kilowatt hour	Electric power generation, transmission and distribution	CAZ	technosphere	FALSE	electricity, medium voltage//[CAZ] market group for electricity, medium voltage
electricity, medium voltage, production mix	electricity, medium voltage, production mix			kilowatt hour	Electric power generation, transmission and distribution	CHA	technosphere	FALSE	electricity, medium voltage//[CHA] market group for electricity, medium voltage
electricity, medium voltage, production mix	electricity, medium voltage, production mix			kilowatt hour	Electric power generation, transmission and distribution	EUR	technosphere	FALSE	electricity, medium voltage//[EUR] market group for electricity, medium voltage
electricity, medium voltage, production mix	electricity, medium voltage, production mix			kilowatt hour	Electric power generation, transmission and distribution	IND	technosphere	FALSE	electricity, medium voltage//[IND] market group for electricity, medium voltage
electricity, medium voltage, production mix	electricity, medium voltage, production mix			kilowatt hour	Electric power generation, transmission and distribution	JPN	technosphere	FALSE	electricity, medium voltage//[JPN] market group for electricity, medium voltage
electricity, medium voltage, production mix	electricity, medium voltage, production mix			kilowatt hour	Electric power generation, transmission and distribution	LAM	technosphere	FALSE	electricity, medium voltage//[LAM] market group for electricity, medium voltage
electricity, medium voltage, production mix	electricity, medium voltage, production mix			kilowatt hour	Electric power generation, transmission and distribution	MEA	technosphere	FALSE	electricity, medium voltage//[MEA] market group for electricity, medium voltage
electricity, medium voltage, production mix	electricity, medium voltage, production mix			kilowatt hour	Electric power generation, transmission and distribution	NEU	technosphere	FALSE	electricity, medium voltage//[NEU] market group for electricity, medium voltage
electricity, medium voltage, production mix	electricity, medium voltage, production mix			kilowatt hour	Electric power generation, transmission and distribution	OAS	technosphere	FALSE	electricity, medium voltage//[OAS] market group for electricity, medium voltage
electricity, medium voltage, production mix	electricity, medium voltage, production mix			kilowatt hour	Electric power generation, transmission and distribution	REF	technosphere	FALSE	electricity, medium voltage//[REF] market group for electricity, medium voltage
electricity, medium voltage, production mix	electricity, medium voltage, production mix			kilowatt hour	Electric power generation, transmission and distribution	SSA	technosphere	FALSE	electricity, medium voltage//[SSA] market group for electricity, medium voltage
electricity, medium voltage, production mix	electricity, medium voltage, production mix			kilowatt hour	Electric power generation, transmission and distribution	USA	technosphere	FALSE	electricity, medium voltage//[USA] market group for electricity, medium voltage
electricity, medium voltage, production mix	electricity, medium voltage, production mix			kilowatt hour	Electric power generation, transmission and distribution	World	technosphere	FALSE	electricity, medium voltage//[World] market group for electricity, medium voltage
electricity, low voltage, production mix	electricity, low voltage, production mix			kilowatt hour	Electric power generation, transmission and distribution	CAZ	technosphere	FALSE	electricity, low voltage//[CAZ] market group for electricity, low voltage
electricity, low voltage, production mix	electricity, low voltage, production mix			kilowatt hour	Electric power generation, transmission and distribution	CHA	technosphere	FALSE	electricity, low voltage//[CHA] market group for electricity, low voltage
electricity, low voltage, production mix	electricity, low voltage, production mix			kilowatt hour	Electric power generation, transmission and distribution	EUR	technosphere	FALSE	electricity, low voltage//[EUR] market group for electricity, low voltage
electricity, low voltage, production mix	electricity, low voltage, production mix			kilowatt hour	Electric power generation, transmission and distribution	IND	technosphere	FALSE	electricity, low voltage//[IND] market group for electricity, low voltage
electricity, low voltage, production mix	electricity, low voltage, production mix			kilowatt hour	Electric power generation, transmission and distribution	JPN	technosphere	FALSE	electricity, low voltage//[JPN] market group for electricity, low voltage
electricity, low voltage, production mix	electricity, low voltage, production mix			kilowatt hour	Electric power generation, transmission and distribution	LAM	technosphere	FALSE	electricity, low voltage//[LAM] market group for electricity, low voltage
electricity, low voltage, production mix	electricity, low voltage, production mix			kilowatt hour	Electric power generation, transmission and distribution	MEA	technosphere	FALSE	electricity, low voltage//[MEA] market group for electricity, low voltage
electricity, low voltage, production mix	electricity, low voltage, production mix			kilowatt hour	Electric power generation, transmission and distribution	NEU	technosphere	FALSE	electricity, low voltage//[NEU] market group for electricity, low voltage
electricity, low voltage, production mix	electricity, low voltage, production mix			kilowatt hour	Electric power generation, transmission and distribution	OAS	technosphere	FALSE	electricity, low voltage//[OAS] market group for electricity, low voltage
electricity, low voltage, production mix	electricity, low voltage, production mix			kilowatt hour	Electric power generation, transmission and distribution	REF	technosphere	FALSE	electricity, low voltage//[REF] market group for electricity, low voltage
electricity, low voltage, production mix	electricity, low voltage, production mix			kilowatt hour	Electric power generation, transmission and distribution	SSA	technosphere	FALSE	electricity, low voltage//[SSA] market group for electricity, low voltage
electricity, low voltage, production mix	electricity, low voltage, production mix			kilowatt hour	Electric power generation, transmission and distribution	USA	technosphere	FALSE	electricity, low voltage//[USA] market group for electricity, low voltage
electricity, low voltage, production mix	electricity, low voltage, production mix			kilowatt hour	Electric power generation, transmission and distribution	World	technosphere	FALSE	electricity, low voltage//[World] market group for electricity, low voltage
market for water, decarbonised	water, decarbonised			kilogram		CAZ	technosphere	FALSE	water, decarbonised//[CA] market for water, decarbonised
market for water, decarbonised	water, decarbonised			kilogram		CHA	technosphere	FALSE	water, decarbonised//[CN] market for water, decarbonised
market for water, decarbonised	water, decarbonised			kilogram		EUR	technosphere	FALSE	water, decarbonised//[FR] market for water, decarbonised
market for water, decarbonised	water, decarbonised			kilogram		IND	technosphere	FALSE	water, decarbonised//[IN] market for water, decarbonised
market for water, decarbonised	water, decarbonised			kilogram		JPN	technosphere	FALSE	water, decarbonised//[RoW] market for water, decarbonised
market for water, decarbonised	water, decarbonised			kilogram		LAM	technosphere	FALSE	water, decarbonised//[BR] market for water, decarbonised
market for water, decarbonised	water, decarbonised			kilogram		MEA	technosphere	FALSE	water, decarbonised//[RoW] market for water, decarbonised
market for water, decarbonised	water, decarbonised			kilogram		NEU	technosphere	FALSE	water, decarbonised//[CH] market for water, decarbonised
market for water, decarbonised	water, decarbonised			kilogram		OAS	technosphere	FALSE	water, decarbonised//[CN] market for water, decarbonised
market for water, decarbonised	water, decarbonised			kilogram		REF	technosphere	FALSE	water, decarbonised//[RU] market for water, decarbonised
market for water, decarbonised	water, decarbonised			kilogram		SSA	technosphere	FALSE	water, decarbonised//[ZA] market for water, decarbonised
market for water, decarbonised	water, decarbonised			kilogram		USA	technosphere	FALSE	water, decarbonised//[US] market for water, decarbonised
market for water, decarbonised	water, decarbonised			kilogram		World	technosphere	FALSE	water, decarbonised//[RoW] market for water, decarbonised
market for electricity, medium voltage	electricity, medium voltage			kilowatt hour	Electric power generation, transmission and distribution	DE	technosphere	FALSE	electricity, medium voltage//[DE] market group for electricity, medium voltage
