# Supplementary material for: Parametric Life Cycle Assessment of Nuclear Power for Simplified Models
Source: Environ Sci Technol. 2023 Sep 12;57(38):14194–205. doi: 10.1021/acs.est.3c03190 (PMC10537461; doi:10.1021/acs.est.3c03190)
Supplement: Supplementary file 4 — es3c03190_si_004.zip [file es3c03190_si_004.zip › data/foreground.xlsx]

## Sheet: Sheet1
	Mining, open pit	Mining, underground	Mining, ISL	Milling	Conversion	Enrichment	Fuel fabrication	Construction	Electricity production	Decommissioning	Grid connection	Transportation	Spent fuel management
Mining, open pit	1	0	0	-1	0	0	0	0	0	0	0	0	0
Mining, underground	0	1	0	-1	0	0	0	0	0	0	0	0	0
Mining, ISL	0	0	1	-1	0	0	0	0	0	0	0	0	0
Milling	0	0	0	1	-1	0	0	0	0	0	0	0	0
Conversion	0	0	0	0	1	-1	0	0	0	0	0	0	0
Enrichment	0	0	0	0	0	1	-1	0	0	0	0	0	0
Fuel fabrication	0	0	0	0	0	0	1	0	0	0	0	0	0
Construction	0	0	0	0	0	0	0	1	0	0	0	0	0
Electricity production	0	0	0	0	0	0	0	0	1	0	0	0	0
Decommissioning	0	0	0	0	0	0	0	0	0	1	0	0	0
Grid connection	0	0	0	0	0	0	0	0	0	0	1	0	0
Transportation	0	0	0	0	0	0	0	0	0	0	0	1	0
Spent fuel management	0	0	0	0	0	0	0	0	0	0	0	0	1
