# Supplementary material for: Parametric Life Cycle Assessment of Nuclear Power for Simplified Models
Source: Environ Sci Technol. 2023 Sep 12;57(38):14194–205. doi: 10.1021/acs.est.3c03190 (PMC10537461; doi:10.1021/acs.est.3c03190)
Supplement: Supplementary file 4 — es3c03190_si_004.zip [file es3c03190_si_004.zip › data/lci-nuclear_EPR.xlsx]

## Sheet: nuclear electricity
Database	nuclear electricity
format	SimaPro CSV
Activity	electricity production, Evolutionary Power Reactor (EPR)
comment	1500 MWe, 33.8% electric efficiency. Lifetime of 60 years. Uranium sources: 50% Mng50 % ISL. Uranium enrichment: 4.8%. Fuel burn-up: 60 MWd/kgHM. Simons A, Bauer C. Life cycle assessment of the Evolutionary Power Reactor (EPR) and the influence of different fuel cycle strategies. Proceedings of the Institution of Mechanical Engineers, Part A: Journal of Power and Energy. 2012;226(3):427-444. doi:…
location	CH
production amount	1
reference product	electricity, high voltage
type	process
unit	kilowatt hour
Exchanges
name	amount	database	location	unit	categories	type	uncertainty type	loc	scale	allocation	comment	negative	product	reference product	simapro name
Aerosols, radioactive, unspecified	4.25e-09	biosphere3		kilo Becquerel	air::non-urban air or from high stacks	biosphere	2	-19.2763	0.202733		uncertainty declared in reports for radioactive releases	0
Heat, waste	6.69	biosphere3		megajoule	air::non-urban air or from high stacks	biosphere	2	1.90061	0.0147794		uncertainty on efficiency	0
Hydrogen-3, Tritium	0.0568	biosphere3		kilo Becquerel	air::non-urban air or from high stacks	biosphere	0	0.0568
Hydrogen-3, Tritium	1.55	biosphere3		kilo Becquerel	water::surface water	biosphere	2	0.438255	0.202733		uncertainty declared in reports for radioactive releases	0
Iodine-131	5.81e-08	biosphere3		kilo Becquerel	air::non-urban air or from high stacks	biosphere	2	-16.6611	0.202733		uncertainty declared in reports for radioactive releases	0
Noble gases, radioactive, unspecified	0.071	biosphere3		kilo Becquerel	air::non-urban air or from high stacks	biosphere	2	-2.64508	0.202733		uncertainty declared in reports for radioactive releases	0
Radioactive species, Nuclides, unspecified	3.15e-06	biosphere3		kilo Becquerel	water::surface water	biosphere	2	-12.6681	0.202733		uncertainty declared in reports for radioactive releases	0
Water, river	0.00047	biosphere3		cubic meter	natural resource::in water	biosphere	2	-7.66278	0.0911608		own estimation	0
electricity production, Evolutionary Power Reactor (EPR)	1	nuclear electricity	CH	kilowatt hour	Axpo NH 5b::year technologies	production				100	copy of original DS			electricity, high voltage
EPR construction	1.39e-12	nuclear fuel chain	CH	unit	Materials/fuels	technosphere	2	-27.3017	0.0243951		estimation of total net electricity over a lifetime	0	EPR construction	EPR construction
EPR decommissioning	1.39e-12	nuclear fuel chain	CH	unit	Materials/fuels	technosphere	0	1.39e-12					EPR decommissioning	EPR decommissioning
U enriched 4.8%, in fuel element for LWR, at nuclear fuel fabrication plant	1.98e-06	nuclear fuel chain	RER	kilogram	Materials/fuels	technosphere	2	-13.1324	0.0476551		estimated variation over lifetime	0	U enriched 4.8%, in fuel element for LWR, at nuclear fuel fabrication plant	U enriched 4.8%, in fuel element for LWR, at nuclear fuel fabrication plant
boric acid production, anhydrous, powder	6.63e-08	ecoinvent 3.8 cutoff	RER	kilogram	Materials/fuels	technosphere	2	-16.5291	0.0476551		own estimation on data from utility	0	boric acid, anhydrous, powder	boric acid, anhydrous, powder	Boric acid, anhydrous, powder, at plant U
market for acetylene	3.71e-08	ecoinvent 3.8 cutoff	RER	kilogram	Materials/fuels	technosphere	2	-17.1096	0.0911608		own estimation	0	acetylene	acetylene	Acetylene, at regional storehouse U
market for anionic resin	6.63e-08	ecoinvent 3.8 cutoff	RER	kilogram	Materials/fuels	technosphere	2	-16.5291	0.0476551		own estimation on data from utility	0	anionic resin	anionic resin	Anionic resin, at plant U
market for argon, liquid	2.69e-05	ecoinvent 3.8 cutoff	RER	kilogram	Materials/fuels	technosphere	2	-10.5234	0.0911608		extrapolation from another plant type	0	argon, liquid	argon, liquid	Argon, liquid, at plant U
market for bilge oil	1.67e-06	ecoinvent 3.8 cutoff	CH	kilogram	Waste to treatment	technosphere	2	-13.3027	0.0911608		extrapolation from another plant type	0	bilge oil	bilge oil	Disposal, used mineral oil, 10% water, to hazardous waste incineration U
market for carbon dioxide, liquid	1.72e-07	ecoinvent 3.8 cutoff	RER	kilogram	Materials/fuels	technosphere	2	-15.5758	0.0911608		extrapolation from another plant type	0	carbon dioxide, liquid	carbon dioxide, liquid	Carbon dioxide liquid, at plant U
market for cast iron	1.33e-07	ecoinvent 3.8 cutoff	GLO	kilogram	Materials/fuels	technosphere	2	-15.8329	0.0911608		extrapolation from another plant type	0	cast iron	cast iron	Cast iron, at plant U
market for cationic resin	6.63e-08	ecoinvent 3.8 cutoff	RER	kilogram	Materials/fuels	technosphere	2	-16.5291	0.0476551		own estimation on data from utility	0	cationic resin	cationic resin	Cationic resin, at plant U
market for cement, Portland	9.48e-07	ecoinvent 3.8 cutoff	CH	kilogram	Materials/fuels	technosphere	2	-13.8689	0.0911608		extrapolation from another plant type	0	cement, Portland	cement, Portland	Cement, unspecified, at plant U
market for chemical, inorganic	2.41e-06	ecoinvent 3.8 cutoff	GLO	kilogram	Materials/fuels	technosphere	2	-12.9359	0.0911608		own estimation on data from utility and extrapolated	0	chemical, inorganic	chemical, inorganic	Chemicals inorganic, at plant/GLO U
market for chemical, organic	1.43e-06	ecoinvent 3.8 cutoff	GLO	kilogram	Materials/fuels	technosphere	2	-13.4578	0.069881		own estimation on data from utility and extrapolated	0	chemical, organic	chemical, organic	Chemicals organic, at plant/GLO U
market for concrete, normal	1e-08	ecoinvent 3.8 cutoff	CH	cubic meter	Materials/fuels	technosphere	2	-18.4207	0.131182		own estimation	0	concrete, normal	concrete, normal	Concrete, normal, at plant U
market for diesel, burned in diesel-electric generating set, 10MW	0.000381	ecoinvent 3.8 cutoff	GLO	megajoule	Materials/fuels	technosphere	2	-7.87271	0.0911608		extrapolation from another plant type	0	diesel, burned in diesel-electric generating set, 10MW	diesel, burned in diesel-electric generating set, 10MW	Diesel, burned in diesel-electric generating set/GLO U
market for flat glass, coated	4.51e-06	ecoinvent 3.8 cutoff	RER	kilogram	Materials/fuels	technosphere	2	-12.3092	0.0911608		extrapolation from another plant type	0	flat glass, coated	flat glass, coated	Flat glass, coated, at plant U
market for hydrogen, liquid	1.06e-05	ecoinvent 3.8 cutoff	RER	kilogram	Materials/fuels	technosphere	2	-11.4547	0.0911608		extrapolation from another plant type	0	hydrogen, liquid	hydrogen, liquid	Hydrogen, liquid, at plant U
market for lubricating oil	1.67e-06	ecoinvent 3.8 cutoff	RER	kilogram	Materials/fuels	technosphere	2	-13.3027	0.0911608		extrapolation from another plant type	0	lubricating oil	lubricating oil	Lubricating oil, at plant U
market for mastic asphalt	7.96e-07	ecoinvent 3.8 cutoff	GLO	kilogram	Materials/fuels	technosphere	2	-14.0437	0.0911608		extrapolation from another plant type	0	mastic asphalt	mastic asphalt	Bitumen, at refinery U
market for nitrogen, liquid	6.37e-05	ecoinvent 3.8 cutoff	RER	kilogram	Materials/fuels	technosphere	2	-9.66133	0.0911608		extrapolation from another plant type	0	nitrogen, liquid	nitrogen, liquid	Nitrogen, liquid, at plant U
market for nuclear waste storage, interim, for low level radioactive waste before final repository	9.05e-14	ecoinvent 3.8 cutoff	GLO	unit	Waste to treatment	technosphere	2	-20.1299	0.0476551		own estimation on data from utility	0	nuclear waste storage, interim, for low level radioactive waste before final repository	nuclear waste storage, interim, for low level radioactive waste before final repository	Radioactive waste, in interim storage, for final repository LLW U
market for oxygen, liquid	1.72e-05	ecoinvent 3.8 cutoff	RER	kilogram	Materials/fuels	technosphere	2	-10.9706	0.0911608		extrapolation from another plant type	0	oxygen, liquid	oxygen, liquid	Oxygen, liquid, at plant U
market for paper, woodfree, coated	6.63e-07	ecoinvent 3.8 cutoff	RER	kilogram	Materials/fuels	technosphere	2	-14.2265	0.0911608		extrapolation from another plant type	0	paper, woodfree, coated	paper, woodfree, coated	Paper, woodfree, coated, at integrated mill U
market for reinforcing steel	4.85e-07	ecoinvent 3.8 cutoff	GLO	kilogram	Materials/fuels	technosphere	2	-14.5391	0.0911608		extrapolation from another plant type	0	reinforcing steel	reinforcing steel	Reinforcing steel, at plant U
market for sodium hypochlorite, without water, in 15% solution state	1.78e-05	ecoinvent 3.8 cutoff	RER	kilogram	Materials/fuels	technosphere	2	-10.9363	0.0911608		extrapolation from another plant type	0	sodium hypochlorite, without water, in 15% solution state	sodium hypochlorite, without water, in 15% solution state	Sodium hypochlorite, 15% in H2O, at plant U
market for steel, low-alloyed	1.65e-06	ecoinvent 3.8 cutoff	GLO	kilogram	Materials/fuels	technosphere	2	-13.3147	0.202733		own assumption	0	steel, low-alloyed	steel, low-alloyed	Steel, low-alloyed, at plant U
market for transport, freight, lorry, unspecified	2.68e-05	ecoinvent 3.8 cutoff	RER	ton kilometer	Materials/fuels	technosphere	2	-10.5271	0.370969		standard	0	transport, freight, lorry, unspecified	transport, freight, lorry, unspecified	Transport, van <3.5t U
market for transport, freight, lorry, unspecified	7.97e-06	ecoinvent 3.8 cutoff	RER	ton kilometer	Materials/fuels	technosphere	2	-11.7398	0.370969		standard	0	transport, freight, lorry, unspecified	transport, freight, lorry, unspecified	Transport, van <3.5t U
market for water, decarbonised	0.438	ecoinvent 3.8 cutoff	CH	kilogram	Materials/fuels	technosphere	2	-0.825536	0.0911608		own estimation	0	water, decarbonised	water, decarbonised	Water, decarbonised, at plant U
treatment of hazardous waste, hazardous waste incineration, with energy recovery	-1e-06	ecoinvent 3.8 cutoff	CH	kilogram	Waste to treatment	technosphere	2	-13.8155	0.0911608		extrapolation from another plant type	0	hazardous waste, for incineration	hazardous waste, for incineration	Disposal, hazardous waste, 25% water, to hazardous waste incineration U
treatment of low level radioactive waste for final repository	-1.61e-08	ecoinvent 3.8 cutoff	CH	cubic meter	Waste to treatment	technosphere	2	-17.9444	0.131182		data possibly overestimated	0	low level radioactive waste for final repository	low level radioactive waste for final repository	Radioactive waste, in final repository for nuclear waste LLW U
treatment of low level radioactive waste, in interim storage	-4.45e-11	ecoinvent 3.8 cutoff	CH	cubic meter	Waste to treatment	technosphere	2	-23.8355	0.0476551		own estimation on data from utility	0	low level radioactive waste	low level radioactive waste	Radioactive waste, in interim storage conditioning U
treatment of refinery sludge, hazardous waste incineration	-2.25e-06	ecoinvent 3.8 cutoff	CH	kilogram	Waste to treatment	technosphere	2	-13.0046	0.0911608		extrapolation from another plant type	0	refinery sludge	refinery sludge	Disposal, separator sludge, 90% water, to hazardous waste incineration U
treatment of spent nuclear fuel, conditioning	-1.98e-06	ecoinvent 3.8 cutoff	CH	kilogram	Waste to treatment	technosphere	2	-13.1324	0.0243951		referring to current policy	0	spent nuclear fuel	spent nuclear fuel	Nuclear spent fuel, in conditioning, at plant U
treatment of spent nuclear fuel, reprocessing	0	ecoinvent 3.8 cutoff	RER	kilogram	Waste to treatment	technosphere	0	0			referring to current policy		spent nuclear fuel	spent nuclear fuel	Nuclear spent fuel, in reprocessing, at plant U
Activity	electricity production, Evolutionary Power Reactor (EPR)
comment	1500 MWe, 33.8% electric efficiency. Lifetime of 60 years. Uranium sources: 50% Mng50 % ISL. Uranium enrichment: 4.8%. Fuel burn-up: 60 MWd/kgHM. Simons A, Bauer C. Life cycle assessment of the Evolutionary Power Reactor (EPR) and the influence of different fuel cycle strategies. Proceedings of the Institution of Mechanical Engineers, Part A: Journal of Power and Energy. 2012;226(3):427-444. doi:…
location	FR
production amount	1
reference product	electricity, high voltage
type	process
unit	kilowatt hour
Exchanges
name	amount	database	location	unit	categories	type	uncertainty type	loc	scale	allocation	comment	negative	product	reference product	simapro name
Aerosols, radioactive, unspecified	4.25e-09	biosphere3		kilo Becquerel	air::non-urban air or from high stacks	biosphere	2	-19.2763	0.202733		uncertainty declared in reports for radioactive releases	0
Heat, waste	6.48	biosphere3		megajoule	air::non-urban air or from high stacks	biosphere	2	1.86872	0.0147794		uncertainty on efficiency	0
Hydrogen-3, Tritium	0.0568	biosphere3		kilo Becquerel	air::non-urban air or from high stacks	biosphere	2	-2.86822	0.202733		uncertainty declared in reports for radioactive releases	0
Hydrogen-3, Tritium	1.55	biosphere3		kilo Becquerel	water::surface water	biosphere	2	0.438255	0.202733		uncertainty declared in reports for radioactive releases	0
Iodine-131	5.81e-08	biosphere3		kilo Becquerel	air::non-urban air or from high stacks	biosphere	0	5.81e-08
Noble gases, radioactive, unspecified	0.071	biosphere3		kilo Becquerel	air::non-urban air or from high stacks	biosphere	2	-2.64508	0.202733		uncertainty declared in reports for radioactive releases	0
Radioactive species, Nuclides, unspecified	3.15e-06	biosphere3		kilo Becquerel	water::surface water	biosphere	2	-12.6681	0.202733		uncertainty declared in reports for radioactive releases	0
Water, river	0.0047	biosphere3		cubic meter	natural resource::in water	biosphere	2	-5.36019	0.131182		own estimation of share	0
electricity production, Evolutionary Power Reactor (EPR)	1	nuclear electricity	FR	kilowatt hour	Axpo NH 5b::year technologies	production				100	copy of original DS			electricity, high voltage
EPR construction	1.36e-12	nuclear fuel chain	FR	unit	Materials/fuels	technosphere	2	-27.3235	0.0243951		estimation of total net electricity over a lifetime	0	EPR construction	EPR construction
EPR decommissioning	1.36e-12	nuclear fuel chain	FR	unit	Materials/fuels	technosphere	0	1.36e-12					EPR decommissioning	EPR decommissioning
Fuel elements PWR, UO2 4.8% & MOX, at nuclear fuel fabrication plant	1.95e-06	nuclear fuel chain	FR	kilogram	Materials/fuels	technosphere	2	-13.1477	0.069881		estimated variation over lifetime	0	Fuel elements PWR, UO2 4.8% & MOX, at nuclear fuel fabrication plant	Fuel elements PWR, UO2 4.8% & MOX, at nuclear fuel fabrication plant
boric acid production, anhydrous, powder	5.98e-08	ecoinvent 3.8 cutoff	RER	kilogram	Materials/fuels	technosphere	2	-16.6323	0.069881		own estimation on data from utility	0	boric acid, anhydrous, powder	boric acid, anhydrous, powder	Boric acid, anhydrous, powder, at plant U
market for acetylene	3.35e-08	ecoinvent 3.8 cutoff	RER	kilogram	Materials/fuels	technosphere	2	-17.2117	0.111572		own estimation	0	acetylene	acetylene	Acetylene, at regional storehouse U
market for anionic resin	5.98e-08	ecoinvent 3.8 cutoff	RER	kilogram	Materials/fuels	technosphere	2	-16.6323	0.069881		own estimation	0	anionic resin	anionic resin	Anionic resin, at plant U
market for argon, liquid	2.43e-05	ecoinvent 3.8 cutoff	RER	kilogram	Materials/fuels	technosphere	2	-10.625	0.131182		own estimation	0	argon, liquid	argon, liquid	Argon, liquid, at plant U
market for bilge oil	1.64e-06	ecoinvent 3.8 cutoff	CH	kilogram	Waste to treatment	technosphere	2	-13.3208	0.131182		own estimation	0	bilge oil	bilge oil	Disposal, used mineral oil, 10% water, to hazardous waste incineration U
market for carbon dioxide, liquid	1.56e-07	ecoinvent 3.8 cutoff	RER	kilogram	Materials/fuels	technosphere	2	-15.6734	0.131182		own estimation	0	carbon dioxide, liquid	carbon dioxide, liquid	Carbon dioxide liquid, at plant U
market for cast iron	1.8e-07	ecoinvent 3.8 cutoff	GLO	kilogram	Materials/fuels	technosphere	2	-15.5303	0.0911608		extrapolation from another plant type	0	cast iron	cast iron	Cast iron, at plant U
market for cationic resin	5.98e-08	ecoinvent 3.8 cutoff	RER	kilogram	Materials/fuels	technosphere	2	-16.6323	0.069881		own estimation	0	cationic resin	cationic resin	Cationic resin, at plant U
market for cement, Portland	8.55e-07	ecoinvent 3.8 cutoff	CH	kilogram	Materials/fuels	technosphere	2	-13.9722	0.131182		own estimation	0	cement, Portland	cement, Portland	Cement, unspecified, at plant U
market for chemical, inorganic	2.18e-06	ecoinvent 3.8 cutoff	GLO	kilogram	Materials/fuels	technosphere	2	-13.0362	0.111572		own estimation	0	chemical, inorganic	chemical, inorganic	Chemicals inorganic, at plant/GLO U
market for chemical, organic	1.29e-06	ecoinvent 3.8 cutoff	GLO	kilogram	Materials/fuels	technosphere	2	-13.5609	0.0911608		own estimation	0	chemical, organic	chemical, organic	Chemicals organic, at plant/GLO U
market for concrete, normal	9.09e-09	ecoinvent 3.8 cutoff	CH	cubic meter	Materials/fuels	technosphere	2	-18.5161	0.131182		own estimation	0	concrete, normal	concrete, normal	Concrete, normal, at plant U
market for diesel, burned in diesel-electric generating set, 10MW	0.000344	ecoinvent 3.8 cutoff	GLO	megajoule	Materials/fuels	technosphere	2	-7.97487	0.131182		own estimation	0	diesel, burned in diesel-electric generating set, 10MW	diesel, burned in diesel-electric generating set, 10MW	Diesel, burned in diesel-electric generating set/GLO U
market for flat glass, coated	4.07e-06	ecoinvent 3.8 cutoff	RER	kilogram	Materials/fuels	technosphere	2	-12.4119	0.131182		own estimation	0	flat glass, coated	flat glass, coated	Flat glass, coated, at plant U
market for hydrogen, liquid	9.57e-06	ecoinvent 3.8 cutoff	RER	kilogram	Materials/fuels	technosphere	2	-11.5569	0.131182		own estimation	0	hydrogen, liquid	hydrogen, liquid	Hydrogen, liquid, at plant U
market for lubricating oil	1.51e-06	ecoinvent 3.8 cutoff	RER	kilogram	Materials/fuels	technosphere	2	-13.4034	0.131182		own estimation	0	lubricating oil	lubricating oil	Lubricating oil, at plant U
market for mastic asphalt	7.18e-07	ecoinvent 3.8 cutoff	GLO	kilogram	Materials/fuels	technosphere	2	-14.1468	0.131182		own estimation	0	mastic asphalt	mastic asphalt	Bitumen, at refinery U
market for nitrogen, liquid	5.74e-05	ecoinvent 3.8 cutoff	RER	kilogram	Materials/fuels	technosphere	2	-9.76547	0.131182		own estimation	0	nitrogen, liquid	nitrogen, liquid	Nitrogen, liquid, at plant U
market for nuclear waste storage, interim, for low level radioactive waste before final repository	8.9e-14	ecoinvent 3.8 cutoff	GLO	unit	Waste to treatment	technosphere	2	-20.1467	0.0911608		own estimation	0	nuclear waste storage, interim, for low level radioactive waste before final repository	nuclear waste storage, interim, for low level radioactive waste before final repository	Radioactive waste, in interim storage, for final repository LLW U
market for oxygen, liquid	1.56e-05	ecoinvent 3.8 cutoff	RER	kilogram	Materials/fuels	technosphere	2	-11.0682	0.131182		own estimation	0	oxygen, liquid	oxygen, liquid	Oxygen, liquid, at plant U
market for paper, woodfree, coated	5.98e-07	ecoinvent 3.8 cutoff	RER	kilogram	Materials/fuels	technosphere	2	-14.3297	0.131182		own estimation	0	paper, woodfree, coated	paper, woodfree, coated	Paper, woodfree, coated, at integrated mill U
market for reinforcing steel	4.37e-07	ecoinvent 3.8 cutoff	GLO	kilogram	Materials/fuels	technosphere	2	-14.6433	0.131182		own assumption	0	reinforcing steel	reinforcing steel	Reinforcing steel, at plant U
market for sodium hypochlorite, without water, in 15% solution state	2.42e-05	ecoinvent 3.8 cutoff	RER	kilogram	Materials/fuels	technosphere	2	-10.6292	0.131182		own estimation	0	sodium hypochlorite, without water, in 15% solution state	sodium hypochlorite, without water, in 15% solution state	Sodium hypochlorite, 15% in H2O, at plant U
market for steel, low-alloyed	1.49e-06	ecoinvent 3.8 cutoff	GLO	kilogram	Materials/fuels	technosphere	2	-13.4167	0.235002		own assumption	0	steel, low-alloyed	steel, low-alloyed	Steel, low-alloyed, at plant U
market for transport, freight, lorry, unspecified	5.99e-05	ecoinvent 3.8 cutoff	RER	ton kilometer	Materials/fuels	technosphere	2	-9.72283	0.370969		standard	0	transport, freight, lorry, unspecified	transport, freight, lorry, unspecified	Transport, van <3.5t U
market for water, decarbonised	2.19	ecoinvent 3.8 cutoff	CH	kilogram	Materials/fuels	technosphere	2	0.783902	0.0911608		own estimation	0	water, decarbonised	water, decarbonised	Water, decarbonised, at plant U
treatment of hazardous waste, hazardous waste incineration, with energy recovery	-9.82e-07	ecoinvent 3.8 cutoff	CH	kilogram	Waste to treatment	technosphere	2	-13.8337	0.131182		own estimation	0	hazardous waste, for incineration	hazardous waste, for incineration	Disposal, hazardous waste, 25% water, to hazardous waste incineration U
treatment of low level radioactive waste for final repository	-1.58e-08	ecoinvent 3.8 cutoff	CH	cubic meter	Waste to treatment	technosphere	2	-17.9633	0.168236		own estimation	0	low level radioactive waste for final repository	low level radioactive waste for final repository	Radioactive waste, in final repository for nuclear waste LLW U
treatment of low level radioactive waste, in interim storage	-4.37e-11	ecoinvent 3.8 cutoff	CH	cubic meter	Waste to treatment	technosphere	2	-23.8537	0.0911608		own estimation	0	low level radioactive waste	low level radioactive waste	Radioactive waste, in interim storage conditioning U
treatment of refinery sludge, hazardous waste incineration	-2.21e-06	ecoinvent 3.8 cutoff	CH	kilogram	Waste to treatment	technosphere	2	-13.0225	0.131182		own estimation	0	refinery sludge	refinery sludge	Disposal, separator sludge, 90% water, to hazardous waste incineration U
treatment of spent nuclear fuel, conditioning	0	ecoinvent 3.8 cutoff	CH	kilogram	Waste to treatment	technosphere	0	0					spent nuclear fuel	spent nuclear fuel	Nuclear spent fuel, in conditioning, at plant U
treatment of spent nuclear fuel, reprocessing	-1.95e-06	ecoinvent 3.8 cutoff	RER	kilogram	Waste to treatment	technosphere	2	-13.1477	0		assumption that all fuel is reprocessed	0	spent nuclear fuel	spent nuclear fuel	Nuclear spent fuel, in reprocessing, at plant U
Activity	electricity production, Evolutionary Power Reactor (EPR)
comment	1500 MWe, 33.8% electric efficiency. Lifetime of 60 years. Uranium sources: 50% Mng50 % ISL. Uranium enrichment: 4.8%. Fuel burn-up: 60 MWd/kgHM. Simons A, Bauer C. Life cycle assessment of the Evolutionary Power Reactor (EPR) and the influence of different fuel cycle strategies. Proceedings of the Institution of Mechanical Engineers, Part A: Journal of Power and Energy. 2012;226(3):427-444. doi:…
location	RER
production amount	1
reference product	electricity, high voltage
type	process
unit	kilowatt hour
Exchanges
name	amount	database	location	unit	categories	type	uncertainty type	loc	scale	allocation	comment	negative	product	reference product	simapro name
Aerosols, radioactive, unspecified	4.25e-09	biosphere3		kilo Becquerel	air::non-urban air or from high stacks	biosphere	2	-19.2763	0.202733		uncertainty declared in reports for radioactive releases	0
Heat, waste	6.48	biosphere3		megajoule	air::non-urban air or from high stacks	biosphere	2	1.86872	0.0147794		uncertainty on efficiency	0
Hydrogen-3, Tritium	0.0568	biosphere3		kilo Becquerel	air::non-urban air or from high stacks	biosphere	2	-2.86822	0.202733		uncertainty declared in reports for radioactive releases	0
Hydrogen-3, Tritium	1.55	biosphere3		kilo Becquerel	water::surface water	biosphere	2	0.438255	0.202733		uncertainty declared in reports for radioactive releases	0
Iodine-131	5.81e-08	biosphere3		kilo Becquerel	air::non-urban air or from high stacks	biosphere	0	5.81e-08
Noble gases, radioactive, unspecified	0.071	biosphere3		kilo Becquerel	air::non-urban air or from high stacks	biosphere	2	-2.64508	0.202733		uncertainty declared in reports for radioactive releases	0
Radioactive species, Nuclides, unspecified	3.15e-06	biosphere3		kilo Becquerel	water::surface water	biosphere	2	-12.6681	0.202733		uncertainty declared in reports for radioactive releases	0
Water, river	0.0047	biosphere3		cubic meter	natural resource::in water	biosphere	2	-5.36019	0.131182		own estimation of share	0
electricity production, Evolutionary Power Reactor (EPR)	1	nuclear electricity	RER	kilowatt hour	Axpo NH 5b::year technologies	production				100	copy of original DS			electricity, high voltage
EPR construction	1.36e-12	nuclear fuel chain	RER	unit	Materials/fuels	technosphere	2	-27.3235	0.0243951		estimation of total net electricity over a lifetime	0	EPR construction	EPR construction
EPR decommissioning	1.36e-12	nuclear fuel chain	RER	unit	Materials/fuels	technosphere	0	1.36e-12					EPR decommissioning	EPR decommissioning
Fuel elements PWR, UO2 4.8% & MOX, at nuclear fuel fabrication plant	1.95e-06	nuclear fuel chain	RER	kilogram	Materials/fuels	technosphere	2	-13.1477	0.069881		estimated variation over lifetime	0	Fuel elements PWR, UO2 4.8% & MOX, at nuclear fuel fabrication plant	Fuel elements PWR, UO2 4.8% & MOX, at nuclear fuel fabrication plant
boric acid production, anhydrous, powder	5.98e-08	ecoinvent 3.8 cutoff	RER	kilogram	Materials/fuels	technosphere	2	-16.6323	0.069881		own estimation on data from utility	0	boric acid, anhydrous, powder	boric acid, anhydrous, powder	Boric acid, anhydrous, powder, at plant U
market for acetylene	3.35e-08	ecoinvent 3.8 cutoff	RER	kilogram	Materials/fuels	technosphere	2	-17.2117	0.111572		own estimation	0	acetylene	acetylene	Acetylene, at regional storehouse U
market for anionic resin	5.98e-08	ecoinvent 3.8 cutoff	RER	kilogram	Materials/fuels	technosphere	2	-16.6323	0.069881		own estimation	0	anionic resin	anionic resin	Anionic resin, at plant U
market for argon, liquid	2.43e-05	ecoinvent 3.8 cutoff	RER	kilogram	Materials/fuels	technosphere	2	-10.625	0.131182		own estimation	0	argon, liquid	argon, liquid	Argon, liquid, at plant U
market for bilge oil	1.64e-06	ecoinvent 3.8 cutoff	CH	kilogram	Waste to treatment	technosphere	2	-13.3208	0.131182		own estimation	0	bilge oil	bilge oil	Disposal, used mineral oil, 10% water, to hazardous waste incineration U
market for carbon dioxide, liquid	1.56e-07	ecoinvent 3.8 cutoff	RER	kilogram	Materials/fuels	technosphere	2	-15.6734	0.131182		own estimation	0	carbon dioxide, liquid	carbon dioxide, liquid	Carbon dioxide liquid, at plant U
market for cast iron	1.8e-07	ecoinvent 3.8 cutoff	GLO	kilogram	Materials/fuels	technosphere	2	-15.5303	0.0911608		extrapolation from another plant type	0	cast iron	cast iron	Cast iron, at plant U
market for cationic resin	5.98e-08	ecoinvent 3.8 cutoff	RER	kilogram	Materials/fuels	technosphere	2	-16.6323	0.069881		own estimation	0	cationic resin	cationic resin	Cationic resin, at plant U
market for cement, Portland	8.55e-07	ecoinvent 3.8 cutoff	CH	kilogram	Materials/fuels	technosphere	2	-13.9722	0.131182		own estimation	0	cement, Portland	cement, Portland	Cement, unspecified, at plant U
market for chemical, inorganic	2.18e-06	ecoinvent 3.8 cutoff	GLO	kilogram	Materials/fuels	technosphere	2	-13.0362	0.111572		own estimation	0	chemical, inorganic	chemical, inorganic	Chemicals inorganic, at plant/GLO U
market for chemical, organic	1.29e-06	ecoinvent 3.8 cutoff	GLO	kilogram	Materials/fuels	technosphere	2	-13.5609	0.0911608		own estimation	0	chemical, organic	chemical, organic	Chemicals organic, at plant/GLO U
market for concrete, normal	9.09e-09	ecoinvent 3.8 cutoff	CH	cubic meter	Materials/fuels	technosphere	2	-18.5161	0.131182		own estimation	0	concrete, normal	concrete, normal	Concrete, normal, at plant U
market for diesel, burned in diesel-electric generating set, 10MW	0.000344	ecoinvent 3.8 cutoff	GLO	megajoule	Materials/fuels	technosphere	2	-7.97487	0.131182		own estimation	0	diesel, burned in diesel-electric generating set, 10MW	diesel, burned in diesel-electric generating set, 10MW	Diesel, burned in diesel-electric generating set/GLO U
market for flat glass, coated	4.07e-06	ecoinvent 3.8 cutoff	RER	kilogram	Materials/fuels	technosphere	2	-12.4119	0.131182		own estimation	0	flat glass, coated	flat glass, coated	Flat glass, coated, at plant U
market for hydrogen, liquid	9.57e-06	ecoinvent 3.8 cutoff	RER	kilogram	Materials/fuels	technosphere	2	-11.5569	0.131182		own estimation	0	hydrogen, liquid	hydrogen, liquid	Hydrogen, liquid, at plant U
market for lubricating oil	1.51e-06	ecoinvent 3.8 cutoff	RER	kilogram	Materials/fuels	technosphere	2	-13.4034	0.131182		own estimation	0	lubricating oil	lubricating oil	Lubricating oil, at plant U
market for mastic asphalt	7.18e-07	ecoinvent 3.8 cutoff	GLO	kilogram	Materials/fuels	technosphere	2	-14.1468	0.131182		own estimation	0	mastic asphalt	mastic asphalt	Bitumen, at refinery U
market for nitrogen, liquid	5.74e-05	ecoinvent 3.8 cutoff	RER	kilogram	Materials/fuels	technosphere	2	-9.76547	0.131182		own estimation	0	nitrogen, liquid	nitrogen, liquid	Nitrogen, liquid, at plant U
market for nuclear waste storage, interim, for low level radioactive waste before final repository	8.9e-14	ecoinvent 3.8 cutoff	GLO	unit	Waste to treatment	technosphere	2	-20.1467	0.0911608		own estimation	0	nuclear waste storage, interim, for low level radioactive waste before final repository	nuclear waste storage, interim, for low level radioactive waste before final repository	Radioactive waste, in interim storage, for final repository LLW U
market for oxygen, liquid	1.56e-05	ecoinvent 3.8 cutoff	RER	kilogram	Materials/fuels	technosphere	2	-11.0682	0.131182		own estimation	0	oxygen, liquid	oxygen, liquid	Oxygen, liquid, at plant U
market for paper, woodfree, coated	5.98e-07	ecoinvent 3.8 cutoff	RER	kilogram	Materials/fuels	technosphere	2	-14.3297	0.131182		own estimation	0	paper, woodfree, coated	paper, woodfree, coated	Paper, woodfree, coated, at integrated mill U
market for reinforcing steel	4.37e-07	ecoinvent 3.8 cutoff	GLO	kilogram	Materials/fuels	technosphere	2	-14.6433	0.131182		own assumption	0	reinforcing steel	reinforcing steel	Reinforcing steel, at plant U
market for sodium hypochlorite, without water, in 15% solution state	2.42e-05	ecoinvent 3.8 cutoff	RER	kilogram	Materials/fuels	technosphere	2	-10.6292	0.131182		own estimation	0	sodium hypochlorite, without water, in 15% solution state	sodium hypochlorite, without water, in 15% solution state	Sodium hypochlorite, 15% in H2O, at plant U
market for steel, low-alloyed	1.49e-06	ecoinvent 3.8 cutoff	GLO	kilogram	Materials/fuels	technosphere	2	-13.4167	0.235002		own assumption	0	steel, low-alloyed	steel, low-alloyed	Steel, low-alloyed, at plant U
market for transport, freight, lorry, unspecified	5.99e-05	ecoinvent 3.8 cutoff	RER	ton kilometer	Materials/fuels	technosphere	2	-9.72283	0.370969		standard	0	transport, freight, lorry, unspecified	transport, freight, lorry, unspecified	Transport, van <3.5t U
market for water, decarbonised	2.19	ecoinvent 3.8 cutoff	CH	kilogram	Materials/fuels	technosphere	2	0.783902	0.0911608		own estimation	0	water, decarbonised	water, decarbonised	Water, decarbonised, at plant U
treatment of hazardous waste, hazardous waste incineration, with energy recovery	-9.82e-07	ecoinvent 3.8 cutoff	CH	kilogram	Waste to treatment	technosphere	2	-13.8337	0.131182		own estimation	0	hazardous waste, for incineration	hazardous waste, for incineration	Disposal, hazardous waste, 25% water, to hazardous waste incineration U
treatment of low level radioactive waste for final repository	-1.58e-08	ecoinvent 3.8 cutoff	CH	cubic meter	Waste to treatment	technosphere	2	-17.9633	0.168236		own estimation	0	low level radioactive waste for final repository	low level radioactive waste for final repository	Radioactive waste, in final repository for nuclear waste LLW U
treatment of low level radioactive waste, in interim storage	-4.37e-11	ecoinvent 3.8 cutoff	CH	cubic meter	Waste to treatment	technosphere	2	-23.8537	0.0911608		own estimation	0	low level radioactive waste	low level radioactive waste	Radioactive waste, in interim storage conditioning U
treatment of refinery sludge, hazardous waste incineration	-2.21e-06	ecoinvent 3.8 cutoff	CH	kilogram	Waste to treatment	technosphere	2	-13.0225	0.131182		own estimation	0	refinery sludge	refinery sludge	Disposal, separator sludge, 90% water, to hazardous waste incineration U
treatment of spent nuclear fuel, conditioning	0	ecoinvent 3.8 cutoff	CH	kilogram	Waste to treatment	technosphere	0	0					spent nuclear fuel	spent nuclear fuel	Nuclear spent fuel, in conditioning, at plant U
treatment of spent nuclear fuel, reprocessing	-1.95e-06	ecoinvent 3.8 cutoff	RER	kilogram	Waste to treatment	technosphere	2	-13.1477	0		assumption that all fuel is reprocessed	0	spent nuclear fuel	spent nuclear fuel	Nuclear spent fuel, in reprocessing, at plant U
Activity	Battery Charger
comment	Simons A, Bauer C. Life cycle assessment of the Evolutionary Power Reactor (EPR) and the influence of different fuel cycle strategies. Proceedings of the Institution of Mechanical Engineers, Part A: Journal of Power and Energy. 2012;226(3):427-444. doi:10.1177/0957650912440549
location	CH
production amount	1
reference product	Battery Charger
type	process
unit	unit
Exchanges
name	amount	database	location	unit	categories	type	uncertainty type	loc	allocation	comment	product	reference product	simapro name
Battery Charger	1	nuclear fuel chain	CH	unit	Axpo NH 5b::year technologies	production			100			Battery Charger
market for aluminium, primary, ingot	10.9	ecoinvent 3.8 cutoff	IAI Area, EU27 & EFTA	kilogram	Materials/fuels	technosphere	0	10.9			aluminium, primary, ingot	aluminium, primary, ingot	Aluminium, production mix, at plant U
market for copper, cathode	35.8	ecoinvent 3.8 cutoff	GLO	kilogram	Materials/fuels	technosphere	0	35.8			copper, cathode	copper, cathode	Copper, at regional storage U
market for polypropylene, granulate	53.5	ecoinvent 3.8 cutoff	GLO	kilogram	Materials/fuels	technosphere	0	53.5			polypropylene, granulate	polypropylene, granulate	Polypropylene, granulate, at plant U
market for steel, low-alloyed	127	ecoinvent 3.8 cutoff	GLO	kilogram	Materials/fuels	technosphere	0	127			steel, low-alloyed	steel, low-alloyed	Steel, low-alloyed, at plant U
market for transport, freight train	111	ecoinvent 3.8 cutoff	CH	ton kilometer	Materials/fuels	technosphere	0	111			transport, freight train	transport, freight train	Transport, freight, rail U
market for transport, freight, lorry, unspecified	11.4	ecoinvent 3.8 cutoff	RER	ton kilometer	Materials/fuels	technosphere	0	11.4			transport, freight, lorry, unspecified	transport, freight, lorry, unspecified	Transport, van <3.5t U
section bar extrusion, aluminium	10.9	ecoinvent 3.8 cutoff	RER	kilogram	Materials/fuels	technosphere	0	10.9				section bar extrusion, aluminium	Section bar extrusion, aluminium U
sheet rolling, steel	127	ecoinvent 3.8 cutoff	RER	kilogram	Materials/fuels	technosphere	0	127				sheet rolling, steel	Sheet rolling, steel U
wire drawing, copper	35.8	ecoinvent 3.8 cutoff	RER	kilogram	Materials/fuels	technosphere	0	35.8				wire drawing, copper	Wire drawing, copper U
Activity	Battery Charger
comment	Simons A, Bauer C. Life cycle assessment of the Evolutionary Power Reactor (EPR) and the influence of different fuel cycle strategies. Proceedings of the Institution of Mechanical Engineers, Part A: Journal of Power and Energy. 2012;226(3):427-444. doi:10.1177/0957650912440549
location	RER
production amount	1
reference product	Battery Charger
type	process
unit	unit
Exchanges
name	amount	database	location	unit	categories	type	uncertainty type	loc	allocation	comment	product	reference product	simapro name
Battery Charger	1	nuclear fuel chain	RER	unit	Axpo NH 5b::year technologies	production			100			Battery Charger
market for aluminium, primary, ingot	10.9	ecoinvent 3.8 cutoff	IAI Area, EU27 & EFTA	kilogram	Materials/fuels	technosphere	0	10.9			aluminium, primary, ingot	aluminium, primary, ingot	Aluminium, production mix, at plant U
market for copper, cathode	35.8	ecoinvent 3.8 cutoff	GLO	kilogram	Materials/fuels	technosphere	0	35.8			copper, cathode	copper, cathode	Copper, at regional storage U
market for polypropylene, granulate	53.5	ecoinvent 3.8 cutoff	GLO	kilogram	Materials/fuels	technosphere	0	53.5			polypropylene, granulate	polypropylene, granulate	Polypropylene, granulate, at plant U
market for steel, low-alloyed	127	ecoinvent 3.8 cutoff	GLO	kilogram	Materials/fuels	technosphere	0	127			steel, low-alloyed	steel, low-alloyed	Steel, low-alloyed, at plant U
market for transport, freight train	45.5	ecoinvent 3.8 cutoff	Europe without Switzerland	ton kilometer	Materials/fuels	technosphere	0	45.5			transport, freight train	transport, freight train	Transport, freight, rail U
market for transport, freight, lorry, unspecified	22.7	ecoinvent 3.8 cutoff	RER	ton kilometer	Materials/fuels	technosphere	0	22.7			transport, freight, lorry, unspecified	transport, freight, lorry, unspecified	Transport, van <3.5t U
section bar extrusion, aluminium	10.9	ecoinvent 3.8 cutoff	RER	kilogram	Materials/fuels	technosphere	0	10.9				section bar extrusion, aluminium	Section bar extrusion, aluminium U
sheet rolling, steel	127	ecoinvent 3.8 cutoff	RER	kilogram	Materials/fuels	technosphere	0	127				sheet rolling, steel	Sheet rolling, steel U
wire drawing, copper	35.8	ecoinvent 3.8 cutoff	RER	kilogram	Materials/fuels	technosphere	0	35.8				wire drawing, copper	Wire drawing, copper U
Activity	Cable Trays TI EPR
comment	Simons A, Bauer C. Life cycle assessment of the Evolutionary Power Reactor (EPR) and the influence of different fuel cycle strategies. Proceedings of the Institution of Mechanical Engineers, Part A: Journal of Power and Energy. 2012;226(3):427-444. doi:10.1177/0957650912440549
location	CH
production amount	1
reference product	Cable Trays TI EPR
type	process
unit	unit
Exchanges
name	amount	database	location	unit	categories	type	uncertainty type	loc	allocation	comment	product	reference product	simapro name
Cable Trays TI EPR	1	nuclear fuel chain	CH	unit	Axpo NH 5b::year technologies	production			100			Cable Trays TI EPR
market for reinforcing steel	3030	ecoinvent 3.8 cutoff	GLO	kilogram	Materials/fuels	technosphere	0	3030			reinforcing steel	reinforcing steel	Reinforcing steel, at plant U
market for transport, freight train	2000	ecoinvent 3.8 cutoff	CH	ton kilometer	Materials/fuels	technosphere	0	2000			transport, freight train	transport, freight train	Transport, freight, rail U
market for transport, freight, lorry, unspecified	167	ecoinvent 3.8 cutoff	RER	ton kilometer	Materials/fuels	technosphere	0	167			transport, freight, lorry, unspecified	transport, freight, lorry, unspecified	Transport, van <3.5t U
sheet rolling, steel	3030	ecoinvent 3.8 cutoff	RER	kilogram	Materials/fuels	technosphere	0	3030				sheet rolling, steel	Sheet rolling, steel U
Activity	Cable Trays TI EPR
comment	Simons A, Bauer C. Life cycle assessment of the Evolutionary Power Reactor (EPR) and the influence of different fuel cycle strategies. Proceedings of the Institution of Mechanical Engineers, Part A: Journal of Power and Energy. 2012;226(3):427-444. doi:10.1177/0957650912440549
location	RER
production amount	1
reference product	Cable Trays TI EPR
type	process
unit	unit
Exchanges
name	amount	database	location	unit	categories	type	uncertainty type	loc	allocation	comment	product	reference product	simapro name
Cable Trays TI EPR	1	nuclear fuel chain	RER	unit	Axpo NH 5b::year technologies	production			100			Cable Trays TI EPR
market for reinforcing steel	3030	ecoinvent 3.8 cutoff	GLO	kilogram	Materials/fuels	technosphere	0	3030			reinforcing steel	reinforcing steel	Reinforcing steel, at plant U
market for transport, freight train	667	ecoinvent 3.8 cutoff	Europe without Switzerland	ton kilometer	Materials/fuels	technosphere	0	667			transport, freight train	transport, freight train	Transport, freight, rail U
market for transport, freight, lorry, unspecified	334	ecoinvent 3.8 cutoff	RER	ton kilometer	Materials/fuels	technosphere	0	334			transport, freight, lorry, unspecified	transport, freight, lorry, unspecified	Transport, van <3.5t U
sheet rolling, steel	3030	ecoinvent 3.8 cutoff	RER	kilogram	Materials/fuels	technosphere	0	3030				sheet rolling, steel	Sheet rolling, steel U
Activity	Cable, average, EPR
comment	Simons A, Bauer C. Life cycle assessment of the Evolutionary Power Reactor (EPR) and the influence of different fuel cycle strategies. Proceedings of the Institution of Mechanical Engineers, Part A: Journal of Power and Energy. 2012;226(3):427-444. doi:10.1177/0957650912440549
location	CH
production amount	1
reference product	Cable, average, EPR
type	process
unit	meter
Exchanges
name	amount	database	location	unit	categories	type	uncertainty type	loc	allocation	comment	product	reference product	simapro name
Cable, average, EPR	1	nuclear fuel chain	CH	meter	Axpo NH 5b::year technologies	production			100			Cable, average, EPR
market for copper, cathode	0.634	ecoinvent 3.8 cutoff	GLO	kilogram	Materials/fuels	technosphere	0	0.634			copper, cathode	copper, cathode	Copper, at regional storage U
market for polyvinylchloride, bulk polymerised	0.295	ecoinvent 3.8 cutoff	GLO	kilogram	Materials/fuels	technosphere	0	0.295			polyvinylchloride, bulk polymerised	polyvinylchloride, bulk polymerised	Polyvinylchloride, at regional storage U
market for transport, freight train	0.44	ecoinvent 3.8 cutoff	CH	ton kilometer	Materials/fuels	technosphere	0	0.44			transport, freight train	transport, freight train	Transport, freight, rail U
market for transport, freight, lorry, unspecified	0.0465	ecoinvent 3.8 cutoff	RER	ton kilometer	Materials/fuels	technosphere	0	0.0465			transport, freight, lorry, unspecified	transport, freight, lorry, unspecified	Transport, van <3.5t U
wire drawing, copper	0.634	ecoinvent 3.8 cutoff	RER	kilogram	Materials/fuels	technosphere	0	0.634				wire drawing, copper	Wire drawing, copper U
Activity	Cable, average, EPR
comment	Simons A, Bauer C. Life cycle assessment of the Evolutionary Power Reactor (EPR) and the influence of different fuel cycle strategies. Proceedings of the Institution of Mechanical Engineers, Part A: Journal of Power and Energy. 2012;226(3):427-444. doi:10.1177/0957650912440549
location	RER
production amount	1
reference product	Cable, average, EPR
type	process
unit	meter
Exchanges
name	amount	database	location	unit	categories	type	uncertainty type	loc	allocation	comment	product	reference product	simapro name
Cable, average, EPR	1	nuclear fuel chain	RER	meter	Axpo NH 5b::year technologies	production			100			Cable, average, EPR
market for copper, cathode	0.634	ecoinvent 3.8 cutoff	GLO	kilogram	Materials/fuels	technosphere	0	0.634			copper, cathode	copper, cathode	Copper, at regional storage U
market for polyvinylchloride, bulk polymerised	0.295	ecoinvent 3.8 cutoff	GLO	kilogram	Materials/fuels	technosphere	0	0.295			polyvinylchloride, bulk polymerised	polyvinylchloride, bulk polymerised	Polyvinylchloride, at regional storage U
market for transport, freight train	0.186	ecoinvent 3.8 cutoff	Europe without Switzerland	ton kilometer	Materials/fuels	technosphere	0	0.186			transport, freight train	transport, freight train	Transport, freight, rail U
market for transport, freight, lorry, unspecified	0.0929	ecoinvent 3.8 cutoff	RER	ton kilometer	Materials/fuels	technosphere	0	0.0929			transport, freight, lorry, unspecified	transport, freight, lorry, unspecified	Transport, van <3.5t U
wire drawing, copper	0.634	ecoinvent 3.8 cutoff	RER	kilogram	Materials/fuels	technosphere	0	0.634				wire drawing, copper	Wire drawing, copper U
Activity	Condenser EPR
comment	Simons A, Bauer C. Life cycle assessment of the Evolutionary Power Reactor (EPR) and the influence of different fuel cycle strategies. Proceedings of the Institution of Mechanical Engineers, Part A: Journal of Power and Energy. 2012;226(3):427-444. doi:10.1177/0957650912440549
location	CH
production amount	1
reference product	Condenser EPR
type	process
unit	unit
Exchanges
name	amount	database	location	unit	categories	type	uncertainty type	loc	allocation	comment	product	reference product	simapro name
Condenser EPR	1	nuclear fuel chain	CH	unit	Axpo NH 5b::year technologies	production			100			Condenser EPR
market for drawing of pipe, steel	160000	ecoinvent 3.8 cutoff	GLO	kilogram	Materials/fuels	technosphere	0	160000			drawing of pipe, steel	drawing of pipe, steel	Drawing of pipes, steel U
market for hot rolling, steel	2440000	ecoinvent 3.8 cutoff	GLO	kilogram	Materials/fuels	technosphere	0	2440000			hot rolling, steel	hot rolling, steel	Hot rolling, steel U
market for steel, chromium steel 18/8	2600000	ecoinvent 3.8 cutoff	GLO	kilogram	Materials/fuels	technosphere	0	2600000			steel, chromium steel 18/8	steel, chromium steel 18/8	Chromium steel 18/8, at plant U
market for transport, freight train	1720000	ecoinvent 3.8 cutoff	CH	ton kilometer	Materials/fuels	technosphere	0	1720000			transport, freight train	transport, freight train	Transport, freight, rail U
market for transport, freight, lorry, unspecified	143000	ecoinvent 3.8 cutoff	RER	ton kilometer	Materials/fuels	technosphere	0	143000			transport, freight, lorry, unspecified	transport, freight, lorry, unspecified	Transport, van <3.5t U
Activity	Condenser EPR
comment	Simons A, Bauer C. Life cycle assessment of the Evolutionary Power Reactor (EPR) and the influence of different fuel cycle strategies. Proceedings of the Institution of Mechanical Engineers, Part A: Journal of Power and Energy. 2012;226(3):427-444. doi:10.1177/0957650912440549
location	RER
production amount	1
reference product	Condenser EPR
type	process
unit	unit
Exchanges
name	amount	database	location	unit	categories	type	uncertainty type	loc	allocation	comment	product	reference product	simapro name
Condenser EPR	1	nuclear fuel chain	RER	unit	Axpo NH 5b::year technologies	production			100			Condenser EPR
market for drawing of pipe, steel	160000	ecoinvent 3.8 cutoff	GLO	kilogram	Materials/fuels	technosphere	0	160000			drawing of pipe, steel	drawing of pipe, steel	Drawing of pipes, steel U
market for hot rolling, steel	2440000	ecoinvent 3.8 cutoff	GLO	kilogram	Materials/fuels	technosphere	0	2440000			hot rolling, steel	hot rolling, steel	Hot rolling, steel U
market for steel, chromium steel 18/8	2600000	ecoinvent 3.8 cutoff	GLO	kilogram	Materials/fuels	technosphere	0	2600000			steel, chromium steel 18/8	steel, chromium steel 18/8	Chromium steel 18/8, at plant U
market for transport, freight train	572000	ecoinvent 3.8 cutoff	Europe without Switzerland	ton kilometer	Materials/fuels	technosphere	0	572000			transport, freight train	transport, freight train	Transport, freight, rail U
market for transport, freight, lorry, unspecified	286000	ecoinvent 3.8 cutoff	RER	ton kilometer	Materials/fuels	technosphere	0	286000			transport, freight, lorry, unspecified	transport, freight, lorry, unspecified	Transport, van <3.5t U
Activity	Containment penetration EPR
comment	Simons A, Bauer C. Life cycle assessment of the Evolutionary Power Reactor (EPR) and the influence of different fuel cycle strategies. Proceedings of the Institution of Mechanical Engineers, Part A: Journal of Power and Energy. 2012;226(3):427-444. doi:10.1177/0957650912440549
location	RER
production amount	1
reference product	Containment penetration EPR
type	process
unit	unit
Exchanges
name	amount	database	location	unit	categories	type	uncertainty type	loc	allocation	comment	product	reference product	simapro name
Containment penetration EPR	1	nuclear fuel chain	RER	unit	Axpo NH 5b::year technologies	production			100			Containment penetration EPR
market for hot rolling, steel	158000	ecoinvent 3.8 cutoff	GLO	kilogram	Materials/fuels	technosphere	0	158000			hot rolling, steel	hot rolling, steel	Hot rolling, steel U
market for steel, low-alloyed	158000	ecoinvent 3.8 cutoff	GLO	kilogram	Materials/fuels	technosphere	0	158000			steel, low-alloyed	steel, low-alloyed	Steel, low-alloyed, at plant U
market for transport, freight train	34700	ecoinvent 3.8 cutoff	Europe without Switzerland	ton kilometer	Materials/fuels	technosphere	0	34700			transport, freight train	transport, freight train	Transport, freight, rail U
market for transport, freight, lorry, unspecified	17300	ecoinvent 3.8 cutoff	RER	ton kilometer	Materials/fuels	technosphere	0	17300			transport, freight, lorry, unspecified	transport, freight, lorry, unspecified	Transport, van <3.5t U
Activity	Cooling tower, hybrid, EPR
comment	Simons A, Bauer C. Life cycle assessment of the Evolutionary Power Reactor (EPR) and the influence of different fuel cycle strategies. Proceedings of the Institution of Mechanical Engineers, Part A: Journal of Power and Energy. 2012;226(3):427-444. doi:10.1177/0957650912440549
location	CH
production amount	1
reference product	Cooling tower, hybrid, EPR
type	process
unit	unit
Exchanges
name	amount	database	location	unit	categories	type	uncertainty type	loc	allocation	comment	product	reference product	simapro name
Cooling tower, hybrid, EPR	1	nuclear fuel chain	CH	unit	Axpo NH 5b::year technologies	production			100			Cooling tower, hybrid, EPR
market for concrete, normal	36400	ecoinvent 3.8 cutoff	CH	cubic meter	Materials/fuels	technosphere	0	36400			concrete, normal	concrete, normal	Concrete, normal, at plant U
market for drawing of pipe, steel	1680000	ecoinvent 3.8 cutoff	GLO	kilogram	Materials/fuels	technosphere	0	1680000			drawing of pipe, steel	drawing of pipe, steel	Drawing of pipes, steel U
market for hot rolling, steel	5050000	ecoinvent 3.8 cutoff	GLO	kilogram	Materials/fuels	technosphere	0	5050000			hot rolling, steel	hot rolling, steel	Hot rolling, steel U
market for reinforcing steel	4930000	ecoinvent 3.8 cutoff	GLO	kilogram	Materials/fuels	technosphere	0	4930000			reinforcing steel	reinforcing steel	Reinforcing steel, at plant U
market for steel, chromium steel 18/8	1680000	ecoinvent 3.8 cutoff	GLO	kilogram	Materials/fuels	technosphere	0	1680000			steel, chromium steel 18/8	steel, chromium steel 18/8	Chromium steel 18/8, at plant U
market for steel, low-alloyed	3370000	ecoinvent 3.8 cutoff	GLO	kilogram	Materials/fuels	technosphere	0	3370000			steel, low-alloyed	steel, low-alloyed	Steel, low-alloyed, at plant U
market for transport, freight train	6060000	ecoinvent 3.8 cutoff	CH	ton kilometer	Materials/fuels	technosphere	0	6060000			transport, freight train	transport, freight train	Transport, freight, rail U
market for transport, freight, lorry, unspecified	2250000	ecoinvent 3.8 cutoff	RER	ton kilometer	Materials/fuels	technosphere	0	2250000			transport, freight, lorry, unspecified	transport, freight, lorry, unspecified	Transport, van <3.5t U
Activity	Cooling tower, wet, EPR
comment	Simons A, Bauer C. Life cycle assessment of the Evolutionary Power Reactor (EPR) and the influence of different fuel cycle strategies. Proceedings of the Institution of Mechanical Engineers, Part A: Journal of Power and Energy. 2012;226(3):427-444. doi:10.1177/0957650912440549
location	RER
production amount	1
reference product	Cooling tower, wet, EPR
type	process
unit	unit
Exchanges
name	amount	database	location	unit	categories	type	uncertainty type	loc	allocation	comment	product	reference product	simapro name
Cooling tower, wet, EPR	1	nuclear fuel chain	RER	unit	Axpo NH 5b::year technologies	production			100			Cooling tower, wet, EPR
market for concrete, normal	59600	ecoinvent 3.8 cutoff	CH	cubic meter	Materials/fuels	technosphere	0	59600			concrete, normal	concrete, normal	Concrete, normal, at plant U
market for drawing of pipe, steel	543000	ecoinvent 3.8 cutoff	GLO	kilogram	Materials/fuels	technosphere	0	543000			drawing of pipe, steel	drawing of pipe, steel	Drawing of pipes, steel U
market for hot rolling, steel	1630000	ecoinvent 3.8 cutoff	GLO	kilogram	Materials/fuels	technosphere	0	1630000			hot rolling, steel	hot rolling, steel	Hot rolling, steel U
market for reinforcing steel	7330000	ecoinvent 3.8 cutoff	GLO	kilogram	Materials/fuels	technosphere	0	7330000			reinforcing steel	reinforcing steel	Reinforcing steel, at plant U
market for steel, chromium steel 18/8	543000	ecoinvent 3.8 cutoff	GLO	kilogram	Materials/fuels	technosphere	0	543000			steel, chromium steel 18/8	steel, chromium steel 18/8	Chromium steel 18/8, at plant U
market for steel, low-alloyed	1090000	ecoinvent 3.8 cutoff	GLO	kilogram	Materials/fuels	technosphere	0	1090000			steel, low-alloyed	steel, low-alloyed	Steel, low-alloyed, at plant U
market for transport, freight train	1790000	ecoinvent 3.8 cutoff	Europe without Switzerland	ton kilometer	Materials/fuels	technosphere	0	1790000			transport, freight train	transport, freight train	Transport, freight, rail U
market for transport, freight, lorry, unspecified	8050000	ecoinvent 3.8 cutoff	RER	ton kilometer	Materials/fuels	technosphere	0	8050000			transport, freight, lorry, unspecified	transport, freight, lorry, unspecified	Transport, van <3.5t U
Activity	Cross over pipes & pipes HPT to separator-reheater EPR
comment	Simons A, Bauer C. Life cycle assessment of the Evolutionary Power Reactor (EPR) and the influence of different fuel cycle strategies. Proceedings of the Institution of Mechanical Engineers, Part A: Journal of Power and Energy. 2012;226(3):427-444. doi:10.1177/0957650912440549
location	CH
production amount	1
reference product	Cross over pipes & pipes HPT to separator-reheater EPR
type	process
unit	unit
Exchanges
name	amount	database	location	unit	categories	type	uncertainty type	loc	allocation	comment	product	reference product	simapro name
Cross over pipes & pipes HPT to separator-reheater EPR	1	nuclear fuel chain	CH	unit	Axpo NH 5b::year technologies	production			100			Cross over pipes & pipes HPT to separator-reheater EPR
market for drawing of pipe, steel	145000	ecoinvent 3.8 cutoff	GLO	kilogram	Materials/fuels	technosphere	0	145000			drawing of pipe, steel	drawing of pipe, steel	Drawing of pipes, steel U
market for hot rolling, steel	16100	ecoinvent 3.8 cutoff	GLO	kilogram	Materials/fuels	technosphere	0	16100			hot rolling, steel	hot rolling, steel	Hot rolling, steel U
market for steel, chromium steel 18/8	161000	ecoinvent 3.8 cutoff	GLO	kilogram	Materials/fuels	technosphere	0	161000			steel, chromium steel 18/8	steel, chromium steel 18/8	Chromium steel 18/8, at plant U
market for transport, freight train	106000	ecoinvent 3.8 cutoff	CH	ton kilometer	Materials/fuels	technosphere	0	106000			transport, freight train	transport, freight train	Transport, freight, rail U
market for transport, freight, lorry, unspecified	8870	ecoinvent 3.8 cutoff	RER	ton kilometer	Materials/fuels	technosphere	0	8870			transport, freight, lorry, unspecified	transport, freight, lorry, unspecified	Transport, van <3.5t U
Activity	Cross over pipes & pipes HPT to separator-reheater EPR
comment	Simons A, Bauer C. Life cycle assessment of the Evolutionary Power Reactor (EPR) and the influence of different fuel cycle strategies. Proceedings of the Institution of Mechanical Engineers, Part A: Journal of Power and Energy. 2012;226(3):427-444. doi:10.1177/0957650912440549
location	RER
production amount	1
reference product	Cross over pipes & pipes HPT to separator-reheater EPR
type	process
unit	unit
Exchanges
name	amount	database	location	unit	categories	type	uncertainty type	loc	allocation	comment	product	reference product	simapro name
Cross over pipes & pipes HPT to separator-reheater EPR	1	nuclear fuel chain	RER	unit	Axpo NH 5b::year technologies	production			100			Cross over pipes & pipes HPT to separator-reheater EPR
market for drawing of pipe, steel	145000	ecoinvent 3.8 cutoff	GLO	kilogram	Materials/fuels	technosphere	0	145000			drawing of pipe, steel	drawing of pipe, steel	Drawing of pipes, steel U
market for hot rolling, steel	16100	ecoinvent 3.8 cutoff	GLO	kilogram	Materials/fuels	technosphere	0	16100			hot rolling, steel	hot rolling, steel	Hot rolling, steel U
market for steel, chromium steel 18/8	161000	ecoinvent 3.8 cutoff	GLO	kilogram	Materials/fuels	technosphere	0	161000			steel, chromium steel 18/8	steel, chromium steel 18/8	Chromium steel 18/8, at plant U
market for transport, freight train	35500	ecoinvent 3.8 cutoff	Europe without Switzerland	ton kilometer	Materials/fuels	technosphere	0	35500			transport, freight train	transport, freight train	Transport, freight, rail U
market for transport, freight, lorry, unspecified	17700	ecoinvent 3.8 cutoff	RER	ton kilometer	Materials/fuels	technosphere	0	17700			transport, freight, lorry, unspecified	transport, freight, lorry, unspecified	Transport, van <3.5t U
Activity	Diesel generator 10MW
comment	Simons A, Bauer C. Life cycle assessment of the Evolutionary Power Reactor (EPR) and the influence of different fuel cycle strategies. Proceedings of the Institution of Mechanical Engineers, Part A: Journal of Power and Energy. 2012;226(3):427-444. doi:10.1177/0957650912440549
location	CH
production amount	1
reference product	Diesel generator 10MW
type	process
unit	unit
Exchanges
name	amount	database	location	unit	categories	type	uncertainty type	loc	allocation	comment	product	reference product	simapro name
Diesel generator 10MW	1	nuclear fuel chain	CH	unit	Axpo NH 5b::year technologies	production			100			Diesel generator 10MW
market for copper, cathode	7830	ecoinvent 3.8 cutoff	GLO	kilogram	Materials/fuels	technosphere	0	7830			copper, cathode	copper, cathode	Copper, at regional storage U
market for hot rolling, steel	138000	ecoinvent 3.8 cutoff	GLO	kilogram	Materials/fuels	technosphere	0	138000			hot rolling, steel	hot rolling, steel	Hot rolling, steel U
market for steel, chromium steel 18/8	10100	ecoinvent 3.8 cutoff	GLO	kilogram	Materials/fuels	technosphere	0	10100			steel, chromium steel 18/8	steel, chromium steel 18/8	Chromium steel 18/8, at plant U
market for steel, low-alloyed	128000	ecoinvent 3.8 cutoff	GLO	kilogram	Materials/fuels	technosphere	0	128000			steel, low-alloyed	steel, low-alloyed	Steel, low-alloyed, at plant U
market for transport, freight train	96300	ecoinvent 3.8 cutoff	CH	ton kilometer	Materials/fuels	technosphere	0	96300			transport, freight train	transport, freight train	Transport, freight, rail U
market for transport, freight, lorry, unspecified	8030	ecoinvent 3.8 cutoff	RER	ton kilometer	Materials/fuels	technosphere	0	8030			transport, freight, lorry, unspecified	transport, freight, lorry, unspecified	Transport, van <3.5t U
sheet rolling, steel	14400	ecoinvent 3.8 cutoff	RER	kilogram	Materials/fuels	technosphere	0	14400				sheet rolling, steel	Sheet rolling, steel U
steel production, electric, low-alloyed	14400	ecoinvent 3.8 cutoff	Europe without Switzerland and Austria	kilogram	Materials/fuels	technosphere	0	14400			steel, low-alloyed	steel, low-alloyed	Steel, electric, un- and low-alloyed, at plant U
wire drawing, copper	7830	ecoinvent 3.8 cutoff	RER	kilogram	Materials/fuels	technosphere	0	7830				wire drawing, copper	Wire drawing, copper U
Activity	Diesel generator 10MW
comment	Simons A, Bauer C. Life cycle assessment of the Evolutionary Power Reactor (EPR) and the influence of different fuel cycle strategies. Proceedings of the Institution of Mechanical Engineers, Part A: Journal of Power and Energy. 2012;226(3):427-444. doi:10.1177/0957650912440549
location	RER
production amount	1
reference product	Diesel generator 10MW
type	process
unit	unit
Exchanges
name	amount	database	location	unit	categories	type	uncertainty type	loc	allocation	comment	product	reference product	simapro name
Diesel generator 10MW	1	nuclear fuel chain	RER	unit	Axpo NH 5b::year technologies	production			100			Diesel generator 10MW
market for copper, cathode	7830	ecoinvent 3.8 cutoff	GLO	kilogram	Materials/fuels	technosphere	0	7830			copper, cathode	copper, cathode	Copper, at regional storage U
market for hot rolling, steel	138000	ecoinvent 3.8 cutoff	GLO	kilogram	Materials/fuels	technosphere	0	138000			hot rolling, steel	hot rolling, steel	Hot rolling, steel U
market for steel, chromium steel 18/8	10100	ecoinvent 3.8 cutoff	GLO	kilogram	Materials/fuels	technosphere	0	10100			steel, chromium steel 18/8	steel, chromium steel 18/8	Chromium steel 18/8, at plant U
market for steel, low-alloyed	128000	ecoinvent 3.8 cutoff	GLO	kilogram	Materials/fuels	technosphere	0	128000			steel, low-alloyed	steel, low-alloyed	Steel, low-alloyed, at plant U
market for transport, freight train	32100	ecoinvent 3.8 cutoff	Europe without Switzerland	ton kilometer	Materials/fuels	technosphere	0	32100			transport, freight train	transport, freight train	Transport, freight, rail U
market for transport, freight, lorry, unspecified	16100	ecoinvent 3.8 cutoff	RER	ton kilometer	Materials/fuels	technosphere	0	16100			transport, freight, lorry, unspecified	transport, freight, lorry, unspecified	Transport, van <3.5t U
sheet rolling, steel	14400	ecoinvent 3.8 cutoff	RER	kilogram	Materials/fuels	technosphere	0	14400				sheet rolling, steel	Sheet rolling, steel U
steel production, electric, low-alloyed	14400	ecoinvent 3.8 cutoff	Europe without Switzerland and Austria	kilogram	Materials/fuels	technosphere	0	14400			steel, low-alloyed	steel, low-alloyed	Steel, electric, un- and low-alloyed, at plant U
wire drawing, copper	7830	ecoinvent 3.8 cutoff	RER	kilogram	Materials/fuels	technosphere	0	7830				wire drawing, copper	Wire drawing, copper U
Activity	Diesel generator 2MW
comment	Simons A, Bauer C. Life cycle assessment of the Evolutionary Power Reactor (EPR) and the influence of different fuel cycle strategies. Proceedings of the Institution of Mechanical Engineers, Part A: Journal of Power and Energy. 2012;226(3):427-444. doi:10.1177/0957650912440549
location	CH
production amount	1
reference product	Diesel generator 2MW
type	process
unit	unit
Exchanges
name	amount	database	location	unit	categories	type	uncertainty type	loc	allocation	comment	product	reference product	simapro name
Diesel generator 2MW	1	nuclear fuel chain	CH	unit	Axpo NH 5b::year technologies	production			100			Diesel generator 2MW
market for copper, cathode	2030	ecoinvent 3.8 cutoff	GLO	kilogram	Materials/fuels	technosphere	0	2030			copper, cathode	copper, cathode	Copper, at regional storage U
market for hot rolling, steel	35800	ecoinvent 3.8 cutoff	GLO	kilogram	Materials/fuels	technosphere	0	35800			hot rolling, steel	hot rolling, steel	Hot rolling, steel U
market for steel, chromium steel 18/8	2610	ecoinvent 3.8 cutoff	GLO	kilogram	Materials/fuels	technosphere	0	2610			steel, chromium steel 18/8	steel, chromium steel 18/8	Chromium steel 18/8, at plant U
market for steel, low-alloyed	33200	ecoinvent 3.8 cutoff	GLO	kilogram	Materials/fuels	technosphere	0	33200			steel, low-alloyed	steel, low-alloyed	Steel, low-alloyed, at plant U
market for transport, freight train	24900	ecoinvent 3.8 cutoff	CH	ton kilometer	Materials/fuels	technosphere	0	24900			transport, freight train	transport, freight train	Transport, freight, rail U
market for transport, freight, lorry, unspecified	2080	ecoinvent 3.8 cutoff	RER	ton kilometer	Materials/fuels	technosphere	0	2080			transport, freight, lorry, unspecified	transport, freight, lorry, unspecified	Transport, van <3.5t U
sheet rolling, steel	3720	ecoinvent 3.8 cutoff	RER	kilogram	Materials/fuels	technosphere	0	3720				sheet rolling, steel	Sheet rolling, steel U
steel production, electric, low-alloyed	3720	ecoinvent 3.8 cutoff	Europe without Switzerland and Austria	kilogram	Materials/fuels	technosphere	0	3720			steel, low-alloyed	steel, low-alloyed	Steel, electric, un- and low-alloyed, at plant U
wire drawing, copper	2030	ecoinvent 3.8 cutoff	RER	kilogram	Materials/fuels	technosphere	0	2030				wire drawing, copper	Wire drawing, copper U
Activity	Diesel generator 2MW
comment	Simons A, Bauer C. Life cycle assessment of the Evolutionary Power Reactor (EPR) and the influence of different fuel cycle strategies. Proceedings of the Institution of Mechanical Engineers, Part A: Journal of Power and Energy. 2012;226(3):427-444. doi:10.1177/0957650912440549
location	RER
production amount	1
reference product	Diesel generator 2MW
type	process
unit	unit
Exchanges
name	amount	database	location	unit	categories	type	uncertainty type	loc	allocation	comment	product	reference product	simapro name
Diesel generator 2MW	1	nuclear fuel chain	RER	unit	Axpo NH 5b::year technologies	production			100			Diesel generator 2MW
market for copper, cathode	2030	ecoinvent 3.8 cutoff	GLO	kilogram	Materials/fuels	technosphere	0	2030			copper, cathode	copper, cathode	Copper, at regional storage U
market for hot rolling, steel	35800	ecoinvent 3.8 cutoff	GLO	kilogram	Materials/fuels	technosphere	0	35800			hot rolling, steel	hot rolling, steel	Hot rolling, steel U
market for steel, chromium steel 18/8	2610	ecoinvent 3.8 cutoff	GLO	kilogram	Materials/fuels	technosphere	0	2610			steel, chromium steel 18/8	steel, chromium steel 18/8	Chromium steel 18/8, at plant U
market for steel, low-alloyed	33200	ecoinvent 3.8 cutoff	GLO	kilogram	Materials/fuels	technosphere	0	33200			steel, low-alloyed	steel, low-alloyed	Steel, low-alloyed, at plant U
market for transport, freight train	8310	ecoinvent 3.8 cutoff	Europe without Switzerland	ton kilometer	Materials/fuels	technosphere	0	8310			transport, freight train	transport, freight train	Transport, freight, rail U
market for transport, freight, lorry, unspecified	4160	ecoinvent 3.8 cutoff	RER	ton kilometer	Materials/fuels	technosphere	0	4160			transport, freight, lorry, unspecified	transport, freight, lorry, unspecified	Transport, van <3.5t U
sheet rolling, steel	3720	ecoinvent 3.8 cutoff	RER	kilogram	Materials/fuels	technosphere	0	3720				sheet rolling, steel	Sheet rolling, steel U
steel production, electric, low-alloyed	3720	ecoinvent 3.8 cutoff	Europe without Switzerland and Austria	kilogram	Materials/fuels	technosphere	0	3720			steel, low-alloyed	steel, low-alloyed	Steel, electric, un- and low-alloyed, at plant U
wire drawing, copper	2030	ecoinvent 3.8 cutoff	RER	kilogram	Materials/fuels	technosphere	0	2030				wire drawing, copper	Wire drawing, copper U
Activity	EPR construction
comment	Simons A, Bauer C. Life cycle assessment of the Evolutionary Power Reactor (EPR) and the influence of different fuel cycle strategies. Proceedings of the Institution of Mechanical Engineers, Part A: Journal of Power and Energy. 2012;226(3):427-444. doi:10.1177/0957650912440549
location	CH
production amount	1
reference product	EPR construction
type	process
unit	unit
Exchanges
name	amount	database	location	unit	categories	type	uncertainty type	loc	allocation	comment	product	reference product	simapro name
Occupation, construction site	1360000	biosphere3		square meter-year	natural resource::land	biosphere	0	1360000
Occupation, industrial area	1740000	biosphere3		square meter-year	natural resource::land	biosphere	0	1740000
Occupation, industrial area	2520000	biosphere3		square meter-year	natural resource::land	biosphere	0	2520000
Occupation, industrial area	600000	biosphere3		square meter-year	natural resource::land	biosphere	0	600000
Occupation, industrial area	900000	biosphere3		square meter-year	natural resource::land	biosphere	0	900000
Occupation, industrial area	2400000	biosphere3		square meter-year	natural resource::land	biosphere	0	2400000
Transformation, from industrial area	136000	biosphere3		square meter	natural resource::land	biosphere	0	136000
Transformation, from pasture, man made	136000	biosphere3		square meter	natural resource::land	biosphere	0	136000
Transformation, to industrial area	29000	biosphere3		square meter	natural resource::land	biosphere	0	29000
Transformation, to industrial area	42000	biosphere3		square meter	natural resource::land	biosphere	0	42000
Transformation, to industrial area	10000	biosphere3		square meter	natural resource::land	biosphere	0	10000
Transformation, to industrial area	15000	biosphere3		square meter	natural resource::land	biosphere	0	15000
Transformation, to industrial area	40000	biosphere3		square meter	natural resource::land	biosphere	0	40000
EPR construction	1	nuclear fuel chain	CH	unit	Axpo NH 5b::year technologies	production			100			EPR construction
Cooling tower, hybrid, EPR	1	nuclear fuel chain	CH	unit	Materials/fuels	technosphere	0	1				Cooling tower, hybrid, EPR
Nuclear Island EPR	1	nuclear fuel chain	RER	unit	Materials/fuels	technosphere	0	1				Nuclear Island EPR
Procurement TI EPR	1	nuclear fuel chain	RER	unit	Materials/fuels	technosphere	0	1				Procurement TI EPR
excavation, hydraulic digger	290000	ecoinvent 3.8 cutoff	RER	cubic meter	Materials/fuels	technosphere	0	290000				excavation, hydraulic digger	Excavation, hydraulic digger U
excavation, skid-steer loader	290000	ecoinvent 3.8 cutoff	RER	cubic meter	Materials/fuels	technosphere	0	290000				excavation, skid-steer loader	Excavation, skid-steer loader U
heavy fuel oil, burned in refinery furnace	214000000	ecoinvent 3.8 cutoff	Europe without Switzerland	megajoule	Materials/fuels	technosphere	0	214000000			heavy fuel oil, burned in refinery furnace	heavy fuel oil, burned in refinery furnace	Light fuel oil, burned in industrial furnace 1MW, non-modulating U
market for electricity, medium voltage	796000000	ecoinvent 3.8 cutoff	CH	kilowatt hour	Materials/fuels	technosphere	0	796000000			electricity, medium voltage	electricity, medium voltage	Electricity, medium voltage, at grid U
market for transport, freight, lorry, unspecified	1010000	ecoinvent 3.8 cutoff	RER	ton kilometer	Materials/fuels	technosphere	0	1010000			transport, freight, lorry, unspecified	transport, freight, lorry, unspecified	Transport, van <3.5t U
Activity	EPR construction
comment	Simons A, Bauer C. Life cycle assessment of the Evolutionary Power Reactor (EPR) and the influence of different fuel cycle strategies. Proceedings of the Institution of Mechanical Engineers, Part A: Journal of Power and Energy. 2012;226(3):427-444. doi:10.1177/0957650912440549
location	FR
production amount	1
reference product	EPR construction
type	process
unit	unit
Exchanges
name	amount	database	location	unit	categories	type	uncertainty type	loc	allocation	comment	product	reference product	simapro name
Occupation, construction site	1360000	biosphere3		square meter-year	natural resource::land	biosphere	0	1360000
Occupation, industrial area	1740000	biosphere3		square meter-year	natural resource::land	biosphere	0	1740000
Occupation, industrial area	2520000	biosphere3		square meter-year	natural resource::land	biosphere	0	2520000
Occupation, industrial area	600000	biosphere3		square meter-year	natural resource::land	biosphere	0	600000
Occupation, industrial area	900000	biosphere3		square meter-year	natural resource::land	biosphere	0	900000
Occupation, industrial area	2400000	biosphere3		square meter-year	natural resource::land	biosphere	0	2400000
Transformation, from industrial area	136000	biosphere3		square meter	natural resource::land	biosphere	0	136000
Transformation, from pasture, man made	136000	biosphere3		square meter	natural resource::land	biosphere	0	136000
Transformation, to industrial area	29000	biosphere3		square meter	natural resource::land	biosphere	0	29000
Transformation, to industrial area	42000	biosphere3		square meter	natural resource::land	biosphere	0	42000
Transformation, to industrial area	10000	biosphere3		square meter	natural resource::land	biosphere	0	10000
Transformation, to industrial area	15000	biosphere3		square meter	natural resource::land	biosphere	0	15000
Transformation, to industrial area	40000	biosphere3		square meter	natural resource::land	biosphere	0	40000
EPR construction	1	nuclear fuel chain	FR	unit	Axpo NH 5b::year technologies	production			100			EPR construction
Cooling tower, wet, EPR	1	nuclear fuel chain	RER	unit	Materials/fuels	technosphere	0	1				Cooling tower, wet, EPR
Nuclear Island EPR	1	nuclear fuel chain	RER	unit	Materials/fuels	technosphere	0	1				Nuclear Island EPR
Procurement TI EPR	1	nuclear fuel chain	RER	unit	Materials/fuels	technosphere	0	1				Procurement TI EPR
excavation, hydraulic digger	290000	ecoinvent 3.8 cutoff	RER	cubic meter	Materials/fuels	technosphere	0	290000				excavation, hydraulic digger	Excavation, hydraulic digger U
excavation, skid-steer loader	290000	ecoinvent 3.8 cutoff	RER	cubic meter	Materials/fuels	technosphere	0	290000				excavation, skid-steer loader	Excavation, skid-steer loader U
heavy fuel oil, burned in refinery furnace	214000000	ecoinvent 3.8 cutoff	Europe without Switzerland	megajoule	Materials/fuels	technosphere	0	214000000			heavy fuel oil, burned in refinery furnace	heavy fuel oil, burned in refinery furnace	Light fuel oil, burned in industrial furnace 1MW, non-modulating U
market for electricity, medium voltage	796000000	ecoinvent 3.8 cutoff	FR	kilowatt hour	Materials/fuels	technosphere	0	796000000			electricity, medium voltage	electricity, medium voltage	Electricity, medium voltage, at grid U
market for transport, freight, lorry, unspecified	1010000	ecoinvent 3.8 cutoff	RER	ton kilometer	Materials/fuels	technosphere	0	1010000			transport, freight, lorry, unspecified	transport, freight, lorry, unspecified	Transport, van <3.5t U
Activity	EPR construction
comment	Simons A, Bauer C. Life cycle assessment of the Evolutionary Power Reactor (EPR) and the influence of different fuel cycle strategies. Proceedings of the Institution of Mechanical Engineers, Part A: Journal of Power and Energy. 2012;226(3):427-444. doi:10.1177/0957650912440549
location	RER
production amount	1
reference product	EPR construction
type	process
unit	unit
Exchanges
name	amount	database	location	unit	categories	type	uncertainty type	loc	allocation	comment	product	reference product	simapro name
Occupation, construction site	1360000	biosphere3		square meter-year	natural resource::land	biosphere	0	1360000
Occupation, industrial area	1740000	biosphere3		square meter-year	natural resource::land	biosphere	0	1740000
Occupation, industrial area	2520000	biosphere3		square meter-year	natural resource::land	biosphere	0	2520000
Occupation, industrial area	600000	biosphere3		square meter-year	natural resource::land	biosphere	0	600000
Occupation, industrial area	900000	biosphere3		square meter-year	natural resource::land	biosphere	0	900000
Occupation, industrial area	2400000	biosphere3		square meter-year	natural resource::land	biosphere	0	2400000
Transformation, from industrial area	136000	biosphere3		square meter	natural resource::land	biosphere	0	136000
Transformation, from pasture, man made	136000	biosphere3		square meter	natural resource::land	biosphere	0	136000
Transformation, to industrial area	29000	biosphere3		square meter	natural resource::land	biosphere	0	29000
Transformation, to industrial area	42000	biosphere3		square meter	natural resource::land	biosphere	0	42000
Transformation, to industrial area	10000	biosphere3		square meter	natural resource::land	biosphere	0	10000
Transformation, to industrial area	15000	biosphere3		square meter	natural resource::land	biosphere	0	15000
Transformation, to industrial area	40000	biosphere3		square meter	natural resource::land	biosphere	0	40000
EPR construction	1	nuclear fuel chain	RER	unit	Axpo NH 5b::year technologies	production			100			EPR construction
Cooling tower, wet, EPR	1	nuclear fuel chain	RER	unit	Materials/fuels	technosphere	0	1				Cooling tower, wet, EPR
Nuclear Island EPR	1	nuclear fuel chain	RER	unit	Materials/fuels	technosphere	0	1				Nuclear Island EPR
Procurement TI EPR	1	nuclear fuel chain	RER	unit	Materials/fuels	technosphere	0	1				Procurement TI EPR
excavation, hydraulic digger	290000	ecoinvent 3.8 cutoff	RER	cubic meter	Materials/fuels	technosphere	0	290000				excavation, hydraulic digger	Excavation, hydraulic digger U
excavation, skid-steer loader	290000	ecoinvent 3.8 cutoff	RER	cubic meter	Materials/fuels	technosphere	0	290000				excavation, skid-steer loader	Excavation, skid-steer loader U
heavy fuel oil, burned in refinery furnace	214000000	ecoinvent 3.8 cutoff	Europe without Switzerland	megajoule	Materials/fuels	technosphere	0	214000000			heavy fuel oil, burned in refinery furnace	heavy fuel oil, burned in refinery furnace	Light fuel oil, burned in industrial furnace 1MW, non-modulating U
market for transport, freight, lorry, unspecified	1010000	ecoinvent 3.8 cutoff	RER	ton kilometer	Materials/fuels	technosphere	0	1010000			transport, freight, lorry, unspecified	transport, freight, lorry, unspecified	Transport, van <3.5t U
market group for electricity, medium voltage	796000000	ecoinvent 3.8 cutoff	UCTE	kilowatt hour	Materials/fuels	technosphere	0	796000000			electricity, medium voltage	electricity, medium voltage	Electricity, medium voltage, production UCTE, at grid/UCTE U
Activity	EPR decommissioning
comment	Simons A, Bauer C. Life cycle assessment of the Evolutionary Power Reactor (EPR) and the influence of different fuel cycle strategies. Proceedings of the Institution of Mechanical Engineers, Part A: Journal of Power and Energy. 2012;226(3):427-444. doi:10.1177/0957650912440549
location	CH
production amount	1
reference product	EPR decommissioning
type	process
unit	unit
Exchanges
name	amount	database	location	unit	categories	type	uncertainty type	loc	allocation	comment	product	reference product	simapro name
EPR decommissioning	1	nuclear fuel chain	CH	unit	Axpo NH 5b::year technologies	production			100			EPR decommissioning
diesel, burned in building machine	285000000	ecoinvent 3.8 cutoff	GLO	megajoule	Materials/fuels	technosphere	0	285000000				diesel, burned in building machine	Diesel, burned in building machine/GLO U
market for transport, freight, lorry, unspecified	1330000	ecoinvent 3.8 cutoff	RER	ton kilometer	Materials/fuels	technosphere	0	1330000			transport, freight, lorry, unspecified	transport, freight, lorry, unspecified	Transport, van <3.5t U
market for transport, freight, lorry, unspecified	4410000	ecoinvent 3.8 cutoff	RER	ton kilometer	Materials/fuels	technosphere	0	4410000			transport, freight, lorry, unspecified	transport, freight, lorry, unspecified	Transport, van <3.5t U
market for transport, freight, lorry, unspecified	11400000	ecoinvent 3.8 cutoff	RER	ton kilometer	Materials/fuels	technosphere	0	11400000			transport, freight, lorry, unspecified	transport, freight, lorry, unspecified	Transport, van <3.5t U
market for waste concrete	-569000000	ecoinvent 3.8 cutoff	CH	kilogram	Waste to treatment	technosphere	0	569000000			waste concrete	waste concrete	Disposal, concrete, 5% water, to inert material landfill U
Activity	EPR decommissioning
comment	Simons A, Bauer C. Life cycle assessment of the Evolutionary Power Reactor (EPR) and the influence of different fuel cycle strategies. Proceedings of the Institution of Mechanical Engineers, Part A: Journal of Power and Energy. 2012;226(3):427-444. doi:10.1177/0957650912440549
location	FR
production amount	1
reference product	EPR decommissioning
type	process
unit	unit
Exchanges
name	amount	database	location	unit	categories	type	uncertainty type	loc	allocation	comment	product	reference product	simapro name
EPR decommissioning	1	nuclear fuel chain	FR	unit	Axpo NH 5b::year technologies	production			100			EPR decommissioning
diesel, burned in building machine	285000000	ecoinvent 3.8 cutoff	GLO	megajoule	Materials/fuels	technosphere	0	285000000				diesel, burned in building machine	Diesel, burned in building machine/GLO U
market for transport, freight, lorry, unspecified	1330000	ecoinvent 3.8 cutoff	RER	ton kilometer	Materials/fuels	technosphere	0	1330000			transport, freight, lorry, unspecified	transport, freight, lorry, unspecified	Transport, van <3.5t U
market for transport, freight, lorry, unspecified	4130000	ecoinvent 3.8 cutoff	RER	ton kilometer	Materials/fuels	technosphere	0	4130000			transport, freight, lorry, unspecified	transport, freight, lorry, unspecified	Transport, van <3.5t U
market for transport, freight, lorry, unspecified	12500000	ecoinvent 3.8 cutoff	RER	ton kilometer	Materials/fuels	technosphere	0	12500000			transport, freight, lorry, unspecified	transport, freight, lorry, unspecified	Transport, van <3.5t U
market for waste concrete	-624000000	ecoinvent 3.8 cutoff	CH	kilogram	Waste to treatment	technosphere	0	624000000			waste concrete	waste concrete	Disposal, concrete, 5% water, to inert material landfill U
Activity	EPR decommissioning
comment	Simons A, Bauer C. Life cycle assessment of the Evolutionary Power Reactor (EPR) and the influence of different fuel cycle strategies. Proceedings of the Institution of Mechanical Engineers, Part A: Journal of Power and Energy. 2012;226(3):427-444. doi:10.1177/0957650912440549
location	RER
production amount	1
reference product	EPR decommissioning
type	process
unit	unit
Exchanges
name	amount	database	location	unit	categories	type	uncertainty type	loc	allocation	comment	product	reference product	simapro name
EPR decommissioning	1	nuclear fuel chain	RER	unit	Axpo NH 5b::year technologies	production			100			EPR decommissioning
diesel, burned in building machine	285000000	ecoinvent 3.8 cutoff	GLO	megajoule	Materials/fuels	technosphere	0	285000000				diesel, burned in building machine	Diesel, burned in building machine/GLO U
market for transport, freight, lorry, unspecified	1330000	ecoinvent 3.8 cutoff	RER	ton kilometer	Materials/fuels	technosphere	0	1330000			transport, freight, lorry, unspecified	transport, freight, lorry, unspecified	Transport, van <3.5t U
market for transport, freight, lorry, unspecified	4130000	ecoinvent 3.8 cutoff	RER	ton kilometer	Materials/fuels	technosphere	0	4130000			transport, freight, lorry, unspecified	transport, freight, lorry, unspecified	Transport, van <3.5t U
market for transport, freight, lorry, unspecified	12500000	ecoinvent 3.8 cutoff	RER	ton kilometer	Materials/fuels	technosphere	0	12500000			transport, freight, lorry, unspecified	transport, freight, lorry, unspecified	Transport, van <3.5t U
market for waste concrete	-624000000	ecoinvent 3.8 cutoff	CH	kilogram	Waste to treatment	technosphere	0	624000000			waste concrete	waste concrete	Disposal, concrete, 5% water, to inert material landfill U
Activity	Embeded parts NI EPR
comment	Simons A, Bauer C. Life cycle assessment of the Evolutionary Power Reactor (EPR) and the influence of different fuel cycle strategies. Proceedings of the Institution of Mechanical Engineers, Part A: Journal of Power and Energy. 2012;226(3):427-444. doi:10.1177/0957650912440549
location	RER
production amount	1
reference product	Embeded parts NI EPR
type	process
unit	unit
Exchanges
name	amount	database	location	unit	categories	type	uncertainty type	loc	allocation	comment	product	reference product	simapro name
Embeded parts NI EPR	1	nuclear fuel chain	RER	unit	Axpo NH 5b::year technologies	production			100			Embeded parts NI EPR
market for hot rolling, steel	2500000	ecoinvent 3.8 cutoff	GLO	kilogram	Materials/fuels	technosphere	0	2500000			hot rolling, steel	hot rolling, steel	Hot rolling, steel U
market for steel, chromium steel 18/8	2500000	ecoinvent 3.8 cutoff	GLO	kilogram	Materials/fuels	technosphere	0	2500000			steel, chromium steel 18/8	steel, chromium steel 18/8	Chromium steel 18/8, at plant U
market for transport, freight train	550000	ecoinvent 3.8 cutoff	Europe without Switzerland	ton kilometer	Materials/fuels	technosphere	0	550000			transport, freight train	transport, freight train	Transport, freight, rail U
market for transport, freight, lorry, unspecified	275000	ecoinvent 3.8 cutoff	RER	ton kilometer	Materials/fuels	technosphere	0	275000			transport, freight, lorry, unspecified	transport, freight, lorry, unspecified	Transport, van <3.5t U
Activity	Fire figting equipment TI EPR
comment	Simons A, Bauer C. Life cycle assessment of the Evolutionary Power Reactor (EPR) and the influence of different fuel cycle strategies. Proceedings of the Institution of Mechanical Engineers, Part A: Journal of Power and Energy. 2012;226(3):427-444. doi:10.1177/0957650912440549
location	CH
production amount	1
reference product	Fire figting equipment TI EPR
type	process
unit	unit
Exchanges
name	amount	database	location	unit	categories	type	uncertainty type	loc	allocation	comment	product	reference product	simapro name
Fire figting equipment TI EPR	1	nuclear fuel chain	CH	unit	Axpo NH 5b::year technologies	production			100			Fire figting equipment TI EPR
market for reinforcing steel	5000	ecoinvent 3.8 cutoff	GLO	kilogram	Materials/fuels	technosphere	0	5000			reinforcing steel	reinforcing steel	Reinforcing steel, at plant U
market for transport, freight train	3000	ecoinvent 3.8 cutoff	CH	ton kilometer	Materials/fuels	technosphere	0	3000			transport, freight train	transport, freight train	Transport, freight, rail U
market for transport, freight, lorry, unspecified	275	ecoinvent 3.8 cutoff	RER	ton kilometer	Materials/fuels	technosphere	0	275			transport, freight, lorry, unspecified	transport, freight, lorry, unspecified	Transport, van <3.5t U
sheet rolling, steel	5000	ecoinvent 3.8 cutoff	RER	kilogram	Materials/fuels	technosphere	0	5000				sheet rolling, steel	Sheet rolling, steel U
Activity	Fire figting equipment TI EPR
comment	Simons A, Bauer C. Life cycle assessment of the Evolutionary Power Reactor (EPR) and the influence of different fuel cycle strategies. Proceedings of the Institution of Mechanical Engineers, Part A: Journal of Power and Energy. 2012;226(3):427-444. doi:10.1177/0957650912440549
location	RER
production amount	1
reference product	Fire figting equipment TI EPR
type	process
unit	unit
Exchanges
name	amount	database	location	unit	categories	type	uncertainty type	loc	allocation	comment	product	reference product	simapro name
Fire figting equipment TI EPR	1	nuclear fuel chain	RER	unit	Axpo NH 5b::year technologies	production			100			Fire figting equipment TI EPR
market for reinforcing steel	5000	ecoinvent 3.8 cutoff	GLO	kilogram	Materials/fuels	technosphere	0	5000			reinforcing steel	reinforcing steel	Reinforcing steel, at plant U
market for transport, freight train	1100	ecoinvent 3.8 cutoff	Europe without Switzerland	ton kilometer	Materials/fuels	technosphere	0	1100			transport, freight train	transport, freight train	Transport, freight, rail U
market for transport, freight, lorry, unspecified	500	ecoinvent 3.8 cutoff	RER	ton kilometer	Materials/fuels	technosphere	0	500			transport, freight, lorry, unspecified	transport, freight, lorry, unspecified	Transport, van <3.5t U
sheet rolling, steel	5000	ecoinvent 3.8 cutoff	RER	kilogram	Materials/fuels	technosphere	0	5000				sheet rolling, steel	Sheet rolling, steel U
Activity	Fuel elements PWR, UO2 4.8% & MOX, at nuclear fuel fabrication plant
comment	Simons A, Bauer C. Life cycle assessment of the Evolutionary Power Reactor (EPR) and the influence of different fuel cycle strategies. Proceedings of the Institution of Mechanical Engineers, Part A: Journal of Power and Energy. 2012;226(3):427-444. doi:10.1177/0957650912440549
location	FR
production amount	1
reference product	Fuel elements PWR, UO2 4.8% & MOX, at nuclear fuel fabrication plant
type	process
unit	kilogram
Exchanges
name	amount	database	location	unit	categories	type	uncertainty type	loc	scale	allocation	comment	negative	reference product
Fuel elements PWR, UO2 4.8% & MOX, at nuclear fuel fabrication plant	1	nuclear fuel chain	FR	kilogram	Axpo NH 5b::year technologies	production				100	SWITZERLAND		Fuel elements PWR, UO2 4.8% & MOX, at nuclear fuel fabrication plant
MOX fuel element for LWR, at nuclear fuel fabrication plant	0.13	nuclear fuel chain	FR	kilogram	Materials/fuels	technosphere	2	-2.04022	0.0243951		reliable source	0	MOX fuel element for LWR, at nuclear fuel fabrication plant
U enriched 4.8%, in fuel element for LWR, at nuclear fuel fabrication plant	0.87	nuclear fuel chain	FR	kilogram	Materials/fuels	technosphere	2	-0.139262	0.00497517		reliable source	0	U enriched 4.8%, in fuel element for LWR, at nuclear fuel fabrication plant
Activity	Fuel elements PWR, UO2 4.8% & MOX, at nuclear fuel fabrication plant
comment	Simons A, Bauer C. Life cycle assessment of the Evolutionary Power Reactor (EPR) and the influence of different fuel cycle strategies. Proceedings of the Institution of Mechanical Engineers, Part A: Journal of Power and Energy. 2012;226(3):427-444. doi:10.1177/0957650912440549
location	RER
production amount	1
reference product	Fuel elements PWR, UO2 4.8% & MOX, at nuclear fuel fabrication plant
type	process
unit	kilogram
Exchanges
name	amount	database	location	unit	categories	type	uncertainty type	loc	scale	allocation	comment	negative	product	reference product
Fuel elements PWR, UO2 4.8% & MOX, at nuclear fuel fabrication plant	1	nuclear fuel chain	RER	kilogram	Axpo NH 5b::year technologies	production				100	SWITZERLAND			Fuel elements PWR, UO2 4.8% & MOX, at nuclear fuel fabrication plant
MOX fuel element for LWR, at nuclear fuel fabrication plant	0.13	nuclear fuel chain	RER	kilogram	Materials/fuels	technosphere	2	-2.04022	0.0243951		reliable source	0		MOX fuel element for LWR, at nuclear fuel fabrication plant
U enriched 4.8%, in fuel element for LWR, at nuclear fuel fabrication plant	0.87	nuclear fuel chain	RER	kilogram	Materials/fuels	technosphere	2	-0.139262	0.00497517		reliable source	0	U enriched 4.8%, in fuel element for LWR, at nuclear fuel fabrication plant	U enriched 4.8%, in fuel element for LWR, at nuclear fuel fabrication plant
Activity	Generator EPR
comment	Simons A, Bauer C. Life cycle assessment of the Evolutionary Power Reactor (EPR) and the influence of different fuel cycle strategies. Proceedings of the Institution of Mechanical Engineers, Part A: Journal of Power and Energy. 2012;226(3):427-444. doi:10.1177/0957650912440549
location	CH
production amount	1
reference product	Generator EPR
type	process
unit	unit
Exchanges
name	amount	database	location	unit	categories	type	uncertainty type	loc	allocation	comment	product	reference product	simapro name
Generator EPR	1	nuclear fuel chain	CH	unit	Axpo NH 5b::year technologies	production			100			Generator EPR
market for copper, cathode	131000	ecoinvent 3.8 cutoff	GLO	kilogram	Materials/fuels	technosphere	0	131000			copper, cathode	copper, cathode	Copper, at regional storage U
market for hot rolling, steel	355000	ecoinvent 3.8 cutoff	GLO	kilogram	Materials/fuels	technosphere	0	355000			hot rolling, steel	hot rolling, steel	Hot rolling, steel U
market for steel, chromium steel 18/8	168000	ecoinvent 3.8 cutoff	GLO	kilogram	Materials/fuels	technosphere	0	168000			steel, chromium steel 18/8	steel, chromium steel 18/8	Chromium steel 18/8, at plant U
market for steel, low-alloyed	187000	ecoinvent 3.8 cutoff	GLO	kilogram	Materials/fuels	technosphere	0	187000			steel, low-alloyed	steel, low-alloyed	Steel, low-alloyed, at plant U
market for transport, freight train	479000	ecoinvent 3.8 cutoff	CH	ton kilometer	Materials/fuels	technosphere	0	479000			transport, freight train	transport, freight train	Transport, freight, rail U
market for transport, freight, lorry, unspecified	39900	ecoinvent 3.8 cutoff	RER	ton kilometer	Materials/fuels	technosphere	0	39900			transport, freight, lorry, unspecified	transport, freight, lorry, unspecified	Transport, van <3.5t U
sheet rolling, steel	239000	ecoinvent 3.8 cutoff	RER	kilogram	Materials/fuels	technosphere	0	239000				sheet rolling, steel	Sheet rolling, steel U
steel production, electric, low-alloyed	239000	ecoinvent 3.8 cutoff	Europe without Switzerland and Austria	kilogram	Materials/fuels	technosphere	0	239000			steel, low-alloyed	steel, low-alloyed	Steel, electric, un- and low-alloyed, at plant U
wire drawing, copper	131000	ecoinvent 3.8 cutoff	RER	kilogram	Materials/fuels	technosphere	0	131000				wire drawing, copper	Wire drawing, copper U
Activity	Generator EPR
comment	Simons A, Bauer C. Life cycle assessment of the Evolutionary Power Reactor (EPR) and the influence of different fuel cycle strategies. Proceedings of the Institution of Mechanical Engineers, Part A: Journal of Power and Energy. 2012;226(3):427-444. doi:10.1177/0957650912440549
location	RER
production amount	1
reference product	Generator EPR
type	process
unit	unit
Exchanges
name	amount	database	location	unit	categories	type	uncertainty type	loc	allocation	comment	product	reference product	simapro name
Generator EPR	1	nuclear fuel chain	RER	unit	Axpo NH 5b::year technologies	production			100			Generator EPR
market for copper, cathode	131000	ecoinvent 3.8 cutoff	GLO	kilogram	Materials/fuels	technosphere	0	131000			copper, cathode	copper, cathode	Copper, at regional storage U
market for hot rolling, steel	355000	ecoinvent 3.8 cutoff	GLO	kilogram	Materials/fuels	technosphere	0	355000			hot rolling, steel	hot rolling, steel	Hot rolling, steel U
market for steel, chromium steel 18/8	168000	ecoinvent 3.8 cutoff	GLO	kilogram	Materials/fuels	technosphere	0	168000			steel, chromium steel 18/8	steel, chromium steel 18/8	Chromium steel 18/8, at plant U
market for steel, low-alloyed	187000	ecoinvent 3.8 cutoff	GLO	kilogram	Materials/fuels	technosphere	0	187000			steel, low-alloyed	steel, low-alloyed	Steel, low-alloyed, at plant U
market for transport, freight train	160000	ecoinvent 3.8 cutoff	Europe without Switzerland	ton kilometer	Materials/fuels	technosphere	0	160000			transport, freight train	transport, freight train	Transport, freight, rail U
market for transport, freight, lorry, unspecified	79800	ecoinvent 3.8 cutoff	RER	ton kilometer	Materials/fuels	technosphere	0	79800			transport, freight, lorry, unspecified	transport, freight, lorry, unspecified	Transport, van <3.5t U
sheet rolling, steel	239000	ecoinvent 3.8 cutoff	RER	kilogram	Materials/fuels	technosphere	0	239000				sheet rolling, steel	Sheet rolling, steel U
steel production, electric, low-alloyed	239000	ecoinvent 3.8 cutoff	Europe without Switzerland and Austria	kilogram	Materials/fuels	technosphere	0	239000			steel, low-alloyed	steel, low-alloyed	Steel, electric, un- and low-alloyed, at plant U
wire drawing, copper	131000	ecoinvent 3.8 cutoff	RER	kilogram	Materials/fuels	technosphere	0	131000				wire drawing, copper	Wire drawing, copper U
Activity	HVAC ducts
comment	Simons A, Bauer C. Life cycle assessment of the Evolutionary Power Reactor (EPR) and the influence of different fuel cycle strategies. Proceedings of the Institution of Mechanical Engineers, Part A: Journal of Power and Energy. 2012;226(3):427-444. doi:10.1177/0957650912440549
location	CH
production amount	1
reference product	HVAC ducts
type	process
unit	square meter
Exchanges
name	amount	database	location	unit	categories	type	uncertainty type	loc	allocation	comment	product	reference product	simapro name
HVAC ducts	1	nuclear fuel chain	CH	square meter	Axpo NH 5b::year technologies	production			100			HVAC ducts
market for steel, low-alloyed	17.3	ecoinvent 3.8 cutoff	GLO	kilogram	Materials/fuels	technosphere	0	17.3			steel, low-alloyed	steel, low-alloyed	Steel, low-alloyed, at plant U
market for transport, freight train	10.4	ecoinvent 3.8 cutoff	CH	ton kilometer	Materials/fuels	technosphere	0	10.4			transport, freight train	transport, freight train	Transport, freight, rail U
market for transport, freight, lorry, unspecified	0.863	ecoinvent 3.8 cutoff	RER	ton kilometer	Materials/fuels	technosphere	0	0.863			transport, freight, lorry, unspecified	transport, freight, lorry, unspecified	Transport, van <3.5t U
sheet rolling, steel	17.3	ecoinvent 3.8 cutoff	RER	kilogram	Materials/fuels	technosphere	0	17.3				sheet rolling, steel	Sheet rolling, steel U
Activity	HVAC ducts
comment	Simons A, Bauer C. Life cycle assessment of the Evolutionary Power Reactor (EPR) and the influence of different fuel cycle strategies. Proceedings of the Institution of Mechanical Engineers, Part A: Journal of Power and Energy. 2012;226(3):427-444. doi:10.1177/0957650912440549
location	RER
production amount	1
reference product	HVAC ducts
type	process
unit	square meter
Exchanges
name	amount	database	location	unit	categories	type	uncertainty type	loc	allocation	comment	product	reference product	simapro name
HVAC ducts	1	nuclear fuel chain	RER	square meter	Axpo NH 5b::year technologies	production			100			HVAC ducts
market for steel, low-alloyed	17.3	ecoinvent 3.8 cutoff	GLO	kilogram	Materials/fuels	technosphere	0	17.3			steel, low-alloyed	steel, low-alloyed	Steel, low-alloyed, at plant U
market for transport, freight train	3.45	ecoinvent 3.8 cutoff	Europe without Switzerland	ton kilometer	Materials/fuels	technosphere	0	3.45			transport, freight train	transport, freight train	Transport, freight, rail U
market for transport, freight, lorry, unspecified	0.863	ecoinvent 3.8 cutoff	RER	ton kilometer	Materials/fuels	technosphere	0	0.863			transport, freight, lorry, unspecified	transport, freight, lorry, unspecified	Transport, van <3.5t U
sheet rolling, steel	17.3	ecoinvent 3.8 cutoff	RER	kilogram	Materials/fuels	technosphere	0	17.3				sheet rolling, steel	Sheet rolling, steel U
Activity	HVAC equipment
comment	Simons A, Bauer C. Life cycle assessment of the Evolutionary Power Reactor (EPR) and the influence of different fuel cycle strategies. Proceedings of the Institution of Mechanical Engineers, Part A: Journal of Power and Energy. 2012;226(3):427-444. doi:10.1177/0957650912440549
location	CH
production amount	1
reference product	HVAC equipment
type	process
unit	square meter
Exchanges
name	amount	database	location	unit	categories	type	uncertainty type	loc	allocation	comment	product	reference product	simapro name
HVAC equipment	1	nuclear fuel chain	CH	square meter	Axpo NH 5b::year technologies	production			100			HVAC equipment
market for copper, cathode	0.159	ecoinvent 3.8 cutoff	GLO	kilogram	Materials/fuels	technosphere	0	0.159			copper, cathode	copper, cathode	Copper, at regional storage U
market for steel, low-alloyed	19.2	ecoinvent 3.8 cutoff	GLO	kilogram	Materials/fuels	technosphere	0	19.2			steel, low-alloyed	steel, low-alloyed	Steel, low-alloyed, at plant U
market for transport, freight train	11.6	ecoinvent 3.8 cutoff	CH	ton kilometer	Materials/fuels	technosphere	0	11.6			transport, freight train	transport, freight train	Transport, freight, rail U
market for transport, freight, lorry, unspecified	0.968	ecoinvent 3.8 cutoff	RER	ton kilometer	Materials/fuels	technosphere	0	0.968			transport, freight, lorry, unspecified	transport, freight, lorry, unspecified	Transport, van <3.5t U
sheet rolling, steel	19.2	ecoinvent 3.8 cutoff	RER	kilogram	Materials/fuels	technosphere	0	19.2				sheet rolling, steel	Sheet rolling, steel U
wire drawing, copper	0.159	ecoinvent 3.8 cutoff	RER	kilogram	Materials/fuels	technosphere	0	0.159				wire drawing, copper	Wire drawing, copper U
Activity	HVAC equipment
comment	Simons A, Bauer C. Life cycle assessment of the Evolutionary Power Reactor (EPR) and the influence of different fuel cycle strategies. Proceedings of the Institution of Mechanical Engineers, Part A: Journal of Power and Energy. 2012;226(3):427-444. doi:10.1177/0957650912440549
location	RER
production amount	1
reference product	HVAC equipment
type	process
unit	square meter
Exchanges
name	amount	database	location	unit	categories	type	uncertainty type	loc	allocation	comment	product	reference product	simapro name
HVAC equipment	1	nuclear fuel chain	RER	square meter	Axpo NH 5b::year technologies	production			100			HVAC equipment
market for copper, cathode	0.159	ecoinvent 3.8 cutoff	GLO	kilogram	Materials/fuels	technosphere	0	0.159			copper, cathode	copper, cathode	Copper, at regional storage U
market for steel, low-alloyed	19.2	ecoinvent 3.8 cutoff	GLO	kilogram	Materials/fuels	technosphere	0	19.2			steel, low-alloyed	steel, low-alloyed	Steel, low-alloyed, at plant U
market for transport, freight train	3.87	ecoinvent 3.8 cutoff	Europe without Switzerland	ton kilometer	Materials/fuels	technosphere	0	3.87			transport, freight train	transport, freight train	Transport, freight, rail U
market for transport, freight, lorry, unspecified	1.94	ecoinvent 3.8 cutoff	RER	ton kilometer	Materials/fuels	technosphere	0	1.94			transport, freight, lorry, unspecified	transport, freight, lorry, unspecified	Transport, van <3.5t U
sheet rolling, steel	19.2	ecoinvent 3.8 cutoff	RER	kilogram	Materials/fuels	technosphere	0	19.2				sheet rolling, steel	Sheet rolling, steel U
wire drawing, copper	0.159	ecoinvent 3.8 cutoff	RER	kilogram	Materials/fuels	technosphere	0	0.159				wire drawing, copper	Wire drawing, copper U
Activity	HVAC fire damper
comment	Simons A, Bauer C. Life cycle assessment of the Evolutionary Power Reactor (EPR) and the influence of different fuel cycle strategies. Proceedings of the Institution of Mechanical Engineers, Part A: Journal of Power and Energy. 2012;226(3):427-444. doi:10.1177/0957650912440549
location	CH
production amount	1
reference product	HVAC fire damper
type	process
unit	unit
Exchanges
name	amount	database	location	unit	categories	type	uncertainty type	loc	allocation	comment	product	reference product	simapro name
HVAC fire damper	1	nuclear fuel chain	CH	unit	Axpo NH 5b::year technologies	production			100			HVAC fire damper
market for copper, cathode	0.793	ecoinvent 3.8 cutoff	GLO	kilogram	Materials/fuels	technosphere	0	0.793			copper, cathode	copper, cathode	Copper, at regional storage U
market for steel, low-alloyed	22.8	ecoinvent 3.8 cutoff	GLO	kilogram	Materials/fuels	technosphere	0	22.8			steel, low-alloyed	steel, low-alloyed	Steel, low-alloyed, at plant U
market for transport, freight train	14.1	ecoinvent 3.8 cutoff	CH	ton kilometer	Materials/fuels	technosphere	0	14.1			transport, freight train	transport, freight train	Transport, freight, rail U
market for transport, freight, lorry, unspecified	1.18	ecoinvent 3.8 cutoff	RER	ton kilometer	Materials/fuels	technosphere	0	1.18			transport, freight, lorry, unspecified	transport, freight, lorry, unspecified	Transport, van <3.5t U
sheet rolling, steel	22.8	ecoinvent 3.8 cutoff	RER	kilogram	Materials/fuels	technosphere	0	22.8				sheet rolling, steel	Sheet rolling, steel U
wire drawing, copper	0.793	ecoinvent 3.8 cutoff	RER	kilogram	Materials/fuels	technosphere	0	0.793				wire drawing, copper	Wire drawing, copper U
Activity	HVAC fire damper
comment	Simons A, Bauer C. Life cycle assessment of the Evolutionary Power Reactor (EPR) and the influence of different fuel cycle strategies. Proceedings of the Institution of Mechanical Engineers, Part A: Journal of Power and Energy. 2012;226(3):427-444. doi:10.1177/0957650912440549
location	RER
production amount	1
reference product	HVAC fire damper
type	process
unit	unit
Exchanges
name	amount	database	location	unit	categories	type	uncertainty type	loc	allocation	comment	product	reference product	simapro name
HVAC fire damper	1	nuclear fuel chain	RER	unit	Axpo NH 5b::year technologies	production			100			HVAC fire damper
market for copper, cathode	0.793	ecoinvent 3.8 cutoff	GLO	kilogram	Materials/fuels	technosphere	0	0.793			copper, cathode	copper, cathode	Copper, at regional storage U
market for steel, low-alloyed	22.8	ecoinvent 3.8 cutoff	GLO	kilogram	Materials/fuels	technosphere	0	22.8			steel, low-alloyed	steel, low-alloyed	Steel, low-alloyed, at plant U
market for transport, freight train	4.71	ecoinvent 3.8 cutoff	Europe without Switzerland	ton kilometer	Materials/fuels	technosphere	0	4.71			transport, freight train	transport, freight train	Transport, freight, rail U
market for transport, freight, lorry, unspecified	2.35	ecoinvent 3.8 cutoff	RER	ton kilometer	Materials/fuels	technosphere	0	2.35			transport, freight, lorry, unspecified	transport, freight, lorry, unspecified	Transport, van <3.5t U
sheet rolling, steel	22.8	ecoinvent 3.8 cutoff	RER	kilogram	Materials/fuels	technosphere	0	22.8				sheet rolling, steel	Sheet rolling, steel U
wire drawing, copper	0.793	ecoinvent 3.8 cutoff	RER	kilogram	Materials/fuels	technosphere	0	0.793				wire drawing, copper	Wire drawing, copper U
Activity	HVAC ventilator
comment	Simons A, Bauer C. Life cycle assessment of the Evolutionary Power Reactor (EPR) and the influence of different fuel cycle strategies. Proceedings of the Institution of Mechanical Engineers, Part A: Journal of Power and Energy. 2012;226(3):427-444. doi:10.1177/0957650912440549
location	CH
production amount	1
reference product	HVAC ventilator
type	process
unit	unit
Exchanges
name	amount	database	location	unit	categories	type	uncertainty type	loc	allocation	comment	product	reference product	simapro name
HVAC ventilator	1	nuclear fuel chain	CH	unit	Axpo NH 5b::year technologies	production			100			HVAC ventilator
market for copper, cathode	0.79	ecoinvent 3.8 cutoff	GLO	kilogram	Materials/fuels	technosphere	0	0.79			copper, cathode	copper, cathode	Copper, at regional storage U
market for steel, low-alloyed	7.04	ecoinvent 3.8 cutoff	GLO	kilogram	Materials/fuels	technosphere	0	7.04			steel, low-alloyed	steel, low-alloyed	Steel, low-alloyed, at plant U
market for transport, freight train	4.7	ecoinvent 3.8 cutoff	CH	ton kilometer	Materials/fuels	technosphere	0	4.7			transport, freight train	transport, freight train	Transport, freight, rail U
market for transport, freight, lorry, unspecified	3.91	ecoinvent 3.8 cutoff	RER	ton kilometer	Materials/fuels	technosphere	0	3.91			transport, freight, lorry, unspecified	transport, freight, lorry, unspecified	Transport, van <3.5t U
sheet rolling, steel	7.04	ecoinvent 3.8 cutoff	RER	kilogram	Materials/fuels	technosphere	0	7.04				sheet rolling, steel	Sheet rolling, steel U
wire drawing, copper	0.79	ecoinvent 3.8 cutoff	RER	kilogram	Materials/fuels	technosphere	0	0.79				wire drawing, copper	Wire drawing, copper U
Activity	HVAC ventilator
comment	Simons A, Bauer C. Life cycle assessment of the Evolutionary Power Reactor (EPR) and the influence of different fuel cycle strategies. Proceedings of the Institution of Mechanical Engineers, Part A: Journal of Power and Energy. 2012;226(3):427-444. doi:10.1177/0957650912440549
location	RER
production amount	1
reference product	HVAC ventilator
type	process
unit	unit
Exchanges
name	amount	database	location	unit	categories	type	uncertainty type	loc	allocation	comment	product	reference product	simapro name
HVAC ventilator	1	nuclear fuel chain	RER	unit	Axpo NH 5b::year technologies	production			100			HVAC ventilator
market for copper, cathode	0.79	ecoinvent 3.8 cutoff	GLO	kilogram	Materials/fuels	technosphere	0	0.79			copper, cathode	copper, cathode	Copper, at regional storage U
market for steel, low-alloyed	7.04	ecoinvent 3.8 cutoff	GLO	kilogram	Materials/fuels	technosphere	0	7.04			steel, low-alloyed	steel, low-alloyed	Steel, low-alloyed, at plant U
market for transport, freight train	1.57	ecoinvent 3.8 cutoff	Europe without Switzerland	ton kilometer	Materials/fuels	technosphere	0	1.57			transport, freight train	transport, freight train	Transport, freight, rail U
market for transport, freight, lorry, unspecified	0.783	ecoinvent 3.8 cutoff	RER	ton kilometer	Materials/fuels	technosphere	0	0.783			transport, freight, lorry, unspecified	transport, freight, lorry, unspecified	Transport, van <3.5t U
sheet rolling, steel	7.04	ecoinvent 3.8 cutoff	RER	kilogram	Materials/fuels	technosphere	0	7.04				sheet rolling, steel	Sheet rolling, steel U
wire drawing, copper	0.79	ecoinvent 3.8 cutoff	RER	kilogram	Materials/fuels	technosphere	0	0.79				wire drawing, copper	Wire drawing, copper U
Activity	I&C cabinet
comment	Simons A, Bauer C. Life cycle assessment of the Evolutionary Power Reactor (EPR) and the influence of different fuel cycle strategies. Proceedings of the Institution of Mechanical Engineers, Part A: Journal of Power and Energy. 2012;226(3):427-444. doi:10.1177/0957650912440549
location	CH
production amount	1
reference product	I&C cabinet
type	process
unit	unit
Exchanges
name	amount	database	location	unit	categories	type	uncertainty type	loc	allocation	comment	product	reference product	simapro name
I&C cabinet	1	nuclear fuel chain	CH	unit	Axpo NH 5b::year technologies	production			100			I&C cabinet
market for aluminium, primary, ingot	319	ecoinvent 3.8 cutoff	IAI Area, EU27 & EFTA	kilogram	Materials/fuels	technosphere	0	319			aluminium, primary, ingot	aluminium, primary, ingot	Aluminium, primary, at plant U
market for copper, cathode	751	ecoinvent 3.8 cutoff	GLO	kilogram	Materials/fuels	technosphere	0	751			copper, cathode	copper, cathode	Copper, at regional storage U
market for hot rolling, steel	667	ecoinvent 3.8 cutoff	GLO	kilogram	Materials/fuels	technosphere	0	667			hot rolling, steel	hot rolling, steel	Hot rolling, steel U
market for polyester resin, unsaturated	25.3	ecoinvent 3.8 cutoff	RER	kilogram	Materials/fuels	technosphere	0	25.3			polyester resin, unsaturated	polyester resin, unsaturated	Polyester resin, unsaturated, at plant U
market for polyethylene, high density, granulate	401	ecoinvent 3.8 cutoff	GLO	kilogram	Materials/fuels	technosphere	0	401			polyethylene, high density, granulate	polyethylene, high density, granulate	Polyethylene, HDPE, granulate, at plant U
market for polyvinylchloride, bulk polymerised	582	ecoinvent 3.8 cutoff	GLO	kilogram	Materials/fuels	technosphere	0	582			polyvinylchloride, bulk polymerised	polyvinylchloride, bulk polymerised	Polyvinylchloride, at regional storage U
market for steel, low-alloyed	667	ecoinvent 3.8 cutoff	GLO	kilogram	Materials/fuels	technosphere	0	667			steel, low-alloyed	steel, low-alloyed	Steel, low-alloyed, at plant U
market for synthetic rubber	116	ecoinvent 3.8 cutoff	GLO	kilogram	Materials/fuels	technosphere	0	116			synthetic rubber	synthetic rubber	Synthetic rubber, at plant U
market for tin	123	ecoinvent 3.8 cutoff	GLO	kilogram	Materials/fuels	technosphere	0	123			tin	tin	Tin, at regional storage U
market for transport, freight train	1270	ecoinvent 3.8 cutoff	CH	ton kilometer	Materials/fuels	technosphere	0	1270			transport, freight train	transport, freight train	Transport, freight, rail U
market for transport, freight, lorry, unspecified	176	ecoinvent 3.8 cutoff	RER	ton kilometer	Materials/fuels	technosphere	0	176			transport, freight, lorry, unspecified	transport, freight, lorry, unspecified	Transport, van <3.5t U
polycarbonate production	101	ecoinvent 3.8 cutoff	RER	kilogram	Materials/fuels	technosphere	0	101			polycarbonate	polycarbonate	Polycarbonate, at plant U
polymethyl methacrylate production, beads	274	ecoinvent 3.8 cutoff	RER	kilogram	Materials/fuels	technosphere	0	274			polymethyl methacrylate, beads	polymethyl methacrylate, beads	Polymethyl methacrylate, beads, at plant U
sheet rolling, aluminium	319	ecoinvent 3.8 cutoff	RER	kilogram	Materials/fuels	technosphere	0	319				sheet rolling, aluminium	Sheet rolling, aluminium U
structural timber production	0.0338	ecoinvent 3.8 cutoff	RER	cubic meter	Materials/fuels	technosphere	0	0.0338			structural timber	structural timber	Sawn timber, hardwood, planed, kiln dried, u=10%, at plant U
wire drawing, copper	751	ecoinvent 3.8 cutoff	RER	kilogram	Materials/fuels	technosphere	0	751				wire drawing, copper	Wire drawing, copper U
Activity	I&C cabinet
comment	Simons A, Bauer C. Life cycle assessment of the Evolutionary Power Reactor (EPR) and the influence of different fuel cycle strategies. Proceedings of the Institution of Mechanical Engineers, Part A: Journal of Power and Energy. 2012;226(3):427-444. doi:10.1177/0957650912440549
location	RER
production amount	1
reference product	I&C cabinet
type	process
unit	unit
Exchanges
name	amount	database	location	unit	categories	type	uncertainty type	loc	allocation	comment	product	reference product	simapro name
I&C cabinet	1	nuclear fuel chain	RER	unit	Axpo NH 5b::year technologies	production			100			I&C cabinet
market for aluminium, primary, ingot	319	ecoinvent 3.8 cutoff	IAI Area, EU27 & EFTA	kilogram	Materials/fuels	technosphere	0	319			aluminium, primary, ingot	aluminium, primary, ingot	Aluminium, primary, at plant U
market for copper, cathode	751	ecoinvent 3.8 cutoff	GLO	kilogram	Materials/fuels	technosphere	0	751			copper, cathode	copper, cathode	Copper, at regional storage U
market for hot rolling, steel	667	ecoinvent 3.8 cutoff	GLO	kilogram	Materials/fuels	technosphere	0	667			hot rolling, steel	hot rolling, steel	Hot rolling, steel U
market for polyester resin, unsaturated	25.3	ecoinvent 3.8 cutoff	RER	kilogram	Materials/fuels	technosphere	0	25.3			polyester resin, unsaturated	polyester resin, unsaturated	Polyester resin, unsaturated, at plant U
market for polyethylene, high density, granulate	401	ecoinvent 3.8 cutoff	GLO	kilogram	Materials/fuels	technosphere	0	401			polyethylene, high density, granulate	polyethylene, high density, granulate	Polyethylene, HDPE, granulate, at plant U
market for polyvinylchloride, bulk polymerised	582	ecoinvent 3.8 cutoff	GLO	kilogram	Materials/fuels	technosphere	0	582			polyvinylchloride, bulk polymerised	polyvinylchloride, bulk polymerised	Polyvinylchloride, at regional storage U
market for steel, low-alloyed	667	ecoinvent 3.8 cutoff	GLO	kilogram	Materials/fuels	technosphere	0	667			steel, low-alloyed	steel, low-alloyed	Steel, low-alloyed, at plant U
market for synthetic rubber	116	ecoinvent 3.8 cutoff	GLO	kilogram	Materials/fuels	technosphere	0	116			synthetic rubber	synthetic rubber	Synthetic rubber, at plant U
market for tin	123	ecoinvent 3.8 cutoff	GLO	kilogram	Materials/fuels	technosphere	0	123			tin	tin	Tin, at regional storage U
market for transport, freight train	702	ecoinvent 3.8 cutoff	Europe without Switzerland	ton kilometer	Materials/fuels	technosphere	0	702			transport, freight train	transport, freight train	Transport, freight, rail U
market for transport, freight, lorry, unspecified	351	ecoinvent 3.8 cutoff	RER	ton kilometer	Materials/fuels	technosphere	0	351			transport, freight, lorry, unspecified	transport, freight, lorry, unspecified	Transport, van <3.5t U
polycarbonate production	101	ecoinvent 3.8 cutoff	RER	kilogram	Materials/fuels	technosphere	0	101			polycarbonate	polycarbonate	Polycarbonate, at plant U
polymethyl methacrylate production, beads	274	ecoinvent 3.8 cutoff	RER	kilogram	Materials/fuels	technosphere	0	274			polymethyl methacrylate, beads	polymethyl methacrylate, beads	Polymethyl methacrylate, beads, at plant U
sheet rolling, aluminium	319	ecoinvent 3.8 cutoff	RER	kilogram	Materials/fuels	technosphere	0	319				sheet rolling, aluminium	Sheet rolling, aluminium U
structural timber production	0.0338	ecoinvent 3.8 cutoff	RER	cubic meter	Materials/fuels	technosphere	0	0.0338			structural timber	structural timber	Sawn timber, hardwood, planed, kiln dried, u=10%, at plant U
wire drawing, copper	751	ecoinvent 3.8 cutoff	RER	kilogram	Materials/fuels	technosphere	0	751				wire drawing, copper	Wire drawing, copper U
Activity	Isolated phase bus
comment	Simons A, Bauer C. Life cycle assessment of the Evolutionary Power Reactor (EPR) and the influence of different fuel cycle strategies. Proceedings of the Institution of Mechanical Engineers, Part A: Journal of Power and Energy. 2012;226(3):427-444. doi:10.1177/0957650912440549
location	CH
production amount	1
reference product	Isolated phase bus
type	process
unit	unit
Exchanges
name	amount	database	location	unit	categories	type	uncertainty type	loc	allocation	comment	product	reference product	simapro name
Isolated phase bus	1	nuclear fuel chain	CH	unit	Axpo NH 5b::year technologies	production			100			Isolated phase bus
market for aluminium, primary, ingot	278000	ecoinvent 3.8 cutoff	IAI Area, EU27 & EFTA	kilogram	Materials/fuels	technosphere	0	278000			aluminium, primary, ingot	aluminium, primary, ingot	Aluminium, primary, at plant U
market for transport, freight train	55700	ecoinvent 3.8 cutoff	CH	ton kilometer	Materials/fuels	technosphere	0	55700			transport, freight train	transport, freight train	Transport, freight, rail U
market for transport, freight, lorry, unspecified	13900	ecoinvent 3.8 cutoff	RER	ton kilometer	Materials/fuels	technosphere	0	13900			transport, freight, lorry, unspecified	transport, freight, lorry, unspecified	Transport, van <3.5t U
section bar extrusion, aluminium	278000	ecoinvent 3.8 cutoff	RER	kilogram	Materials/fuels	technosphere	0	278000				section bar extrusion, aluminium	Section bar extrusion, aluminium U
Activity	Isolated phase bus
comment	Simons A, Bauer C. Life cycle assessment of the Evolutionary Power Reactor (EPR) and the influence of different fuel cycle strategies. Proceedings of the Institution of Mechanical Engineers, Part A: Journal of Power and Energy. 2012;226(3):427-444. doi:10.1177/0957650912440549
location	RER
production amount	1
reference product	Isolated phase bus
type	process
unit	unit
Exchanges
name	amount	database	location	unit	categories	type	uncertainty type	loc	allocation	comment	product	reference product	simapro name
Isolated phase bus	1	nuclear fuel chain	RER	unit	Axpo NH 5b::year technologies	production			100			Isolated phase bus
market for aluminium, primary, ingot	278000	ecoinvent 3.8 cutoff	IAI Area, EU27 & EFTA	kilogram	Materials/fuels	technosphere	0	278000			aluminium, primary, ingot	aluminium, primary, ingot	Aluminium, primary, at plant U
market for transport, freight train	55700	ecoinvent 3.8 cutoff	Europe without Switzerland	ton kilometer	Materials/fuels	technosphere	0	55700			transport, freight train	transport, freight train	Transport, freight, rail U
market for transport, freight, lorry, unspecified	27800	ecoinvent 3.8 cutoff	RER	ton kilometer	Materials/fuels	technosphere	0	27800			transport, freight, lorry, unspecified	transport, freight, lorry, unspecified	Transport, van <3.5t U
section bar extrusion, aluminium	278000	ecoinvent 3.8 cutoff	RER	kilogram	Materials/fuels	technosphere	0	278000				section bar extrusion, aluminium	Section bar extrusion, aluminium U
Activity	Liner containment NI EPR
comment	Simons A, Bauer C. Life cycle assessment of the Evolutionary Power Reactor (EPR) and the influence of different fuel cycle strategies. Proceedings of the Institution of Mechanical Engineers, Part A: Journal of Power and Energy. 2012;226(3):427-444. doi:10.1177/0957650912440549
location	RER
production amount	1
reference product	Liner containment NI EPR
type	process
unit	unit
Exchanges
name	amount	database	location	unit	categories	type	uncertainty type	loc	allocation	comment	product	reference product	simapro name
Liner containment NI EPR	1	nuclear fuel chain	RER	unit	Axpo NH 5b::year technologies	production			100			Liner containment NI EPR
market for hot rolling, steel	1020000	ecoinvent 3.8 cutoff	GLO	kilogram	Materials/fuels	technosphere	0	1020000			hot rolling, steel	hot rolling, steel	Hot rolling, steel U
market for steel, low-alloyed	1020000	ecoinvent 3.8 cutoff	GLO	kilogram	Materials/fuels	technosphere	0	1020000			steel, low-alloyed	steel, low-alloyed	Steel, low-alloyed, at plant U
market for transport, freight train	223000	ecoinvent 3.8 cutoff	Europe without Switzerland	ton kilometer	Materials/fuels	technosphere	0	223000			transport, freight train	transport, freight train	Transport, freight, rail U
market for transport, freight, lorry, unspecified	112000	ecoinvent 3.8 cutoff	RER	ton kilometer	Materials/fuels	technosphere	0	112000			transport, freight, lorry, unspecified	transport, freight, lorry, unspecified	Transport, van <3.5t U
Activity	MOX fuel element for LWR, at nuclear fuel fabrication plant
comment	Simons A, Bauer C. Life cycle assessment of the Evolutionary Power Reactor (EPR) and the influence of different fuel cycle strategies. Proceedings of the Institution of Mechanical Engineers, Part A: Journal of Power and Energy. 2012;226(3):427-444. doi:10.1177/0957650912440549
location	FR
production amount	1
reference product	MOX fuel element for LWR, at nuclear fuel fabrication plant
type	process
unit	kilogram
Exchanges
name	amount	database	location	unit	categories	type	uncertainty type	loc	scale	allocation	comment	negative	product	reference product	simapro name
Actinides, radioactive, unspecified	0.0016	biosphere3		kilo Becquerel	air::non-urban air or from high stacks	biosphere	2	-6.43775	0.549306		very few recent data	0
Ammonium, ion	0.0581	biosphere3		kilogram	water::surface water	biosphere	2	-2.84559	0.346574		old reference	0
BOD5, Biological Oxygen Demand	0.00313	biosphere3		kilogram	water::surface water	biosphere	2	-5.76672	0.346574		old reference	0
Boron	6.39e-05	biosphere3		kilogram	water::surface water	biosphere	2	-9.65819	0.346574		old reference	0
COD, Chemical Oxygen Demand	0.0166	biosphere3		kilogram	water::surface water	biosphere	2	-4.09835	0.346574		old reference	0
Calcium, ion	0.083	biosphere3		kilogram	water::surface water	biosphere	2	-2.48891	0.346574		old reference	0
Chloride	0.00703	biosphere3		kilogram	water::surface water	biosphere	2	-4.95757	0.346574		old reference	0
Fluoride	0.0358	biosphere3		kilogram	water::surface water	biosphere	2	-3.32981	0.346574		old reference	0
Heat, waste	80	biosphere3		megajoule	air::non-urban air or from high stacks	biosphere	2	4.38203	0.549306		same as electricity	0
Iron, ion	0.000153	biosphere3		kilogram	water::surface water	biosphere	2	-8.78507	0.346574		old reference	0
Magnesium	0.000402	biosphere3		kilogram	water::surface water	biosphere	2	-7.81906	0.346574		old reference	0
Manganese	1.02e-05	biosphere3		kilogram	water::surface water	biosphere	2	-11.4931	0.346574		old reference	0
Molybdenum	2.75e-05	biosphere3		kilogram	water::surface water	biosphere	2	-10.5013	0.346574		old reference	0
NMVOC, non-methane volatile organic compounds, unspecified origin	0.0033	biosphere3		kilogram	air::non-urban air or from high stacks	biosphere	2	-5.71383	0.346574		old reference	0
Nickel, ion	0.000147	biosphere3		kilogram	water::surface water	biosphere	2	-8.82508	0.346574		old reference	0
Nitrogen	0.0703	biosphere3		kilogram	water::surface water	biosphere	2	-2.65498	0.346574		old reference	0
Nitrogen oxides	0.03	biosphere3		kilogram	air::non-urban air or from high stacks	biosphere	2	-3.50656	0.346574		old reference	0
Oils, unspecified	0.00128	biosphere3		kilogram	water::surface water	biosphere	2	-6.6609	0.346574		old reference	0
Phosphorus	0.000217	biosphere3		kilogram	water::surface water	biosphere	2	-8.43561	0.346574		old reference	0
Radioactive species, alpha emitters	0.006	biosphere3		kilo Becquerel	water::surface water	biosphere	2	-5.116	0.549306		very few recent data	0
Silver, ion	2.17e-05	biosphere3		kilogram	water::surface water	biosphere	2	-10.7382	0.346574		old reference	0
Sodium, ion	0.00894	biosphere3		kilogram	water::surface water	biosphere	2	-4.71722	0.346574		old reference	0
Sulfate	0.0121	biosphere3		kilogram	water::surface water	biosphere	2	-4.41455	0.346574		old reference	0
Sulfite	0.000185	biosphere3		kilogram	water::surface water	biosphere	2	-8.59515	0.346574		old reference	0
Suspended solids, unspecified	0.0023	biosphere3		kilogram	water::surface water	biosphere	2	-6.07485	0.346574		old reference	0
VOC, volatile organic compounds, unspecified origin	0.0894	biosphere3		kilogram	water::surface water	biosphere	2	-2.41463	0.346574		old reference	0
MOX fuel element for LWR, at nuclear fuel fabrication plant	1	nuclear fuel chain	FR	kilogram	Axpo NH 5b::year technologies	production				100	Union for the Co-ordination of Transmission of Electricity			MOX fuel element for LWR, at nuclear fuel fabrication plant
heavy fuel oil, burned in refinery furnace	32	ecoinvent 3.8 cutoff	Europe without Switzerland	megajoule	Materials/fuels	technosphere	2	3.46574	0.346574		old reference & own assumption	0	heavy fuel oil, burned in refinery furnace	heavy fuel oil, burned in refinery furnace	Light fuel oil, burned in industrial furnace 1MW, non-modulating U
market for cement, Portland	0.0065	ecoinvent 3.8 cutoff	CH	kilogram	Materials/fuels	technosphere	2	-5.03595	0.346574		own assumption	0	cement, Portland	cement, Portland	Cement, unspecified, at plant U
market for chromium	0.6	ecoinvent 3.8 cutoff	GLO	kilogram	Materials/fuels	technosphere	2	-0.510826	0.0476551		estimation on number, not on module substituting Zr	0	chromium	chromium	Chromium, at regional storage U
market for electricity, medium voltage	36	ecoinvent 3.8 cutoff	FR	kilowatt hour	Materials/fuels	technosphere	2	3.58352	0.346574		old reference & own assumption	0	electricity, medium voltage	electricity, medium voltage	Electricity, medium voltage, at grid U
market for low level radioactive waste	0.000333	ecoinvent 3.8 cutoff	GLO	cubic meter	Waste to treatment	technosphere	2	-8.00737	0.549306		own assumption	0	low level radioactive waste	low level radioactive waste	Low active radioactive waste U
market for nuclear fuel factory	3.7e-08	ecoinvent 3.8 cutoff	GLO	unit	Materials/fuels	technosphere	2	-17.1123	0.202733		own estimation	0	nuclear fuel factory	nuclear fuel factory	Nuclear fuel fabrication plant/GLO/I U
market for transport, freight train	0.00065	ecoinvent 3.8 cutoff	Europe without Switzerland	ton kilometer	Materials/fuels	technosphere	2	-7.33854	0.370969		standard	0	transport, freight train	transport, freight train	Transport, freight, rail U
market for transport, freight, lorry, unspecified	2.85	ecoinvent 3.8 cutoff	RER	ton kilometer	Materials/fuels	technosphere	2	1.04732	0.370969		standard	0	transport, freight, lorry, unspecified	transport, freight, lorry, unspecified	Transport, van <3.5t U
market for water, decarbonised	300	ecoinvent 3.8 cutoff	CH	kilogram	Materials/fuels	technosphere	2	5.70378	0.346574		old reference	0	water, decarbonised	water, decarbonised	Water, decarbonised, at plant U
treatment of inert waste, sanitary landfill	-0.8	ecoinvent 3.8 cutoff	CH	kilogram	Waste to treatment	technosphere	2	-0.223144	0.0476551		own assumption	0	inert waste	inert waste	Disposal, inert waste, 5% water, to inert material landfill U
treatment of wastewater, unpolluted, capacity 5E9l/year	-0.135	ecoinvent 3.8 cutoff	CH	cubic meter	Waste to treatment	technosphere	2	-2.00248	0.346574		old reference	0	wastewater, unpolluted	wastewater, unpolluted	Treatment, sewage, unpolluted, to wastewater treatment, class 3 U
Activity	MOX fuel element for LWR, at nuclear fuel fabrication plant
comment	Simons A, Bauer C. Life cycle assessment of the Evolutionary Power Reactor (EPR) and the influence of different fuel cycle strategies. Proceedings of the Institution of Mechanical Engineers, Part A: Journal of Power and Energy. 2012;226(3):427-444. doi:10.1177/0957650912440549
location	RER
production amount	1
reference product	MOX fuel element for LWR, at nuclear fuel fabrication plant
type	process
unit	kilogram
Exchanges
name	amount	database	location	unit	categories	type	uncertainty type	loc	scale	allocation	comment	negative	product	reference product	simapro name
Actinides, radioactive, unspecified	0.0016	biosphere3		kilo Becquerel	air::non-urban air or from high stacks	biosphere	2	-6.43775	0.549306		very few recent data	0
Ammonium, ion	0.0581	biosphere3		kilogram	water::surface water	biosphere	2	-2.84559	0.346574		old reference	0
BOD5, Biological Oxygen Demand	0.00313	biosphere3		kilogram	water::surface water	biosphere	2	-5.76672	0.346574		old reference	0
Boron	6.39e-05	biosphere3		kilogram	water::surface water	biosphere	2	-9.65819	0.346574		old reference	0
COD, Chemical Oxygen Demand	0.0166	biosphere3		kilogram	water::surface water	biosphere	2	-4.09835	0.346574		old reference	0
Calcium, ion	0.083	biosphere3		kilogram	water::surface water	biosphere	2	-2.48891	0.346574		old reference	0
Chloride	0.00703	biosphere3		kilogram	water::surface water	biosphere	2	-4.95757	0.346574		old reference	0
Fluoride	0.0358	biosphere3		kilogram	water::surface water	biosphere	2	-3.32981	0.346574		old reference	0
Heat, waste	80	biosphere3		megajoule	air::non-urban air or from high stacks	biosphere	2	4.38203	0.549306		same as electricity	0
Iron, ion	0.000153	biosphere3		kilogram	water::surface water	biosphere	2	-8.78507	0.346574		old reference	0
Magnesium	0.000402	biosphere3		kilogram	water::surface water	biosphere	2	-7.81906	0.346574		old reference	0
Manganese	1.02e-05	biosphere3		kilogram	water::surface water	biosphere	2	-11.4931	0.346574		old reference	0
Molybdenum	2.75e-05	biosphere3		kilogram	water::surface water	biosphere	2	-10.5013	0.346574		old reference	0
NMVOC, non-methane volatile organic compounds, unspecified origin	0.0033	biosphere3		kilogram	air::non-urban air or from high stacks	biosphere	2	-5.71383	0.346574		old reference	0
Nickel, ion	0.000147	biosphere3		kilogram	water::surface water	biosphere	2	-8.82508	0.346574		old reference	0
Nitrogen	0.0703	biosphere3		kilogram	water::surface water	biosphere	2	-2.65498	0.346574		old reference	0
Nitrogen oxides	0.03	biosphere3		kilogram	air::non-urban air or from high stacks	biosphere	2	-3.50656	0.346574		old reference	0
Oils, unspecified	0.00128	biosphere3		kilogram	water::surface water	biosphere	2	-6.6609	0.346574		old reference	0
Phosphorus	0.000217	biosphere3		kilogram	water::surface water	biosphere	2	-8.43561	0.346574		old reference	0
Radioactive species, alpha emitters	0.006	biosphere3		kilo Becquerel	water::surface water	biosphere	2	-5.116	0.549306		very few recent data	0
Silver, ion	2.17e-05	biosphere3		kilogram	water::surface water	biosphere	2	-10.7382	0.346574		old reference	0
Sodium, ion	0.00894	biosphere3		kilogram	water::surface water	biosphere	2	-4.71722	0.346574		old reference	0
Sulfate	0.0121	biosphere3		kilogram	water::surface water	biosphere	2	-4.41455	0.346574		old reference	0
Sulfite	0.000185	biosphere3		kilogram	water::surface water	biosphere	2	-8.59515	0.346574		old reference	0
Suspended solids, unspecified	0.0023	biosphere3		kilogram	water::surface water	biosphere	2	-6.07485	0.346574		old reference	0
VOC, volatile organic compounds, unspecified origin	0.0894	biosphere3		kilogram	water::surface water	biosphere	2	-2.41463	0.346574		old reference	0
MOX fuel element for LWR, at nuclear fuel fabrication plant	1	nuclear fuel chain	RER	kilogram	Axpo NH 5b::year technologies	production				100	Union for the Co-ordination of Transmission of Electricity			MOX fuel element for LWR, at nuclear fuel fabrication plant
heavy fuel oil, burned in refinery furnace	32	ecoinvent 3.8 cutoff	Europe without Switzerland	megajoule	Materials/fuels	technosphere	2	3.46574	0.346574		old reference & own assumption	0	heavy fuel oil, burned in refinery furnace	heavy fuel oil, burned in refinery furnace	Light fuel oil, burned in industrial furnace 1MW, non-modulating U
market for cement, Portland	0.0065	ecoinvent 3.8 cutoff	CH	kilogram	Materials/fuels	technosphere	2	-5.03595	0.346574		own assumption	0	cement, Portland	cement, Portland	Cement, unspecified, at plant U
market for chromium	0.6	ecoinvent 3.8 cutoff	GLO	kilogram	Materials/fuels	technosphere	2	-0.510826	0.0476551		estimation on number, not on module substituting Zr	0	chromium	chromium	Chromium, at regional storage U
market for low level radioactive waste	-0.000333	ecoinvent 3.8 cutoff	GLO	cubic meter	Waste to treatment	technosphere	2	-8.00737	0.549306		own assumption	0	low level radioactive waste	low level radioactive waste	Low active radioactive waste U
market for nuclear fuel factory	3.7e-08	ecoinvent 3.8 cutoff	GLO	unit	Materials/fuels	technosphere	2	-17.1123	0.202733		own estimation	0	nuclear fuel factory	nuclear fuel factory	Nuclear fuel fabrication plant/GLO/I U
market for transport, freight train	0.00065	ecoinvent 3.8 cutoff	Europe without Switzerland	ton kilometer	Materials/fuels	technosphere	2	-7.33854	0.370969		standard	0	transport, freight train	transport, freight train	Transport, freight, rail U
market for transport, freight, lorry, unspecified	2.85	ecoinvent 3.8 cutoff	RER	ton kilometer	Materials/fuels	technosphere	2	1.04732	0.370969		standard	0	transport, freight, lorry, unspecified	transport, freight, lorry, unspecified	Transport, van <3.5t U
market for water, decarbonised	300	ecoinvent 3.8 cutoff	CH	kilogram	Materials/fuels	technosphere	2	5.70378	0.346574		old reference	0	water, decarbonised	water, decarbonised	Water, decarbonised, at plant U
market group for electricity, medium voltage	36	ecoinvent 3.8 cutoff	UCTE	kilowatt hour	Materials/fuels	technosphere	2	3.58352	0.346574		old reference & own assumption	0	electricity, medium voltage	electricity, medium voltage	Electricity, medium voltage, production UCTE, at grid/UCTE U
treatment of inert waste, sanitary landfill	-0.8	ecoinvent 3.8 cutoff	CH	kilogram	Waste to treatment	technosphere	2	-0.223144	0.0476551		own assumption	0	inert waste	inert waste	Disposal, inert waste, 5% water, to inert material landfill U
treatment of wastewater, unpolluted, capacity 5E9l/year	-0.135	ecoinvent 3.8 cutoff	CH	cubic meter	Waste to treatment	technosphere	2	-2.00248	0.346574		old reference	0	wastewater, unpolluted	wastewater, unpolluted	Treatment, sewage, unpolluted, to wastewater treatment, class 3 U
Activity	Moisture separator-reheater HTP-LPT EPR
comment	Simons A, Bauer C. Life cycle assessment of the Evolutionary Power Reactor (EPR) and the influence of different fuel cycle strategies. Proceedings of the Institution of Mechanical Engineers, Part A: Journal of Power and Energy. 2012;226(3):427-444. doi:10.1177/0957650912440549
location	CH
production amount	1
reference product	Moisture separator-reheater HTP-LPT EPR
type	process
unit	unit
Exchanges
name	amount	database	location	unit	categories	type	uncertainty type	loc	allocation	comment	product	reference product	simapro name
Moisture separator-reheater HTP-LPT EPR	1	nuclear fuel chain	CH	unit	Axpo NH 5b::year technologies	production			100			Moisture separator-reheater HTP-LPT EPR
market for drawing of pipe, steel	157000	ecoinvent 3.8 cutoff	GLO	kilogram	Materials/fuels	technosphere	0	157000			drawing of pipe, steel	drawing of pipe, steel	Drawing of pipes, steel U
market for hot rolling, steel	629000	ecoinvent 3.8 cutoff	GLO	kilogram	Materials/fuels	technosphere	0	629000			hot rolling, steel	hot rolling, steel	Hot rolling, steel U
market for steel, chromium steel 18/8	787000	ecoinvent 3.8 cutoff	GLO	kilogram	Materials/fuels	technosphere	0	787000			steel, chromium steel 18/8	steel, chromium steel 18/8	Chromium steel 18/8, at plant U
market for transport, freight train	519000	ecoinvent 3.8 cutoff	CH	ton kilometer	Materials/fuels	technosphere	0	519000			transport, freight train	transport, freight train	Transport, freight, rail U
market for transport, freight, lorry, unspecified	43300	ecoinvent 3.8 cutoff	RER	ton kilometer	Materials/fuels	technosphere	0	43300			transport, freight, lorry, unspecified	transport, freight, lorry, unspecified	Transport, van <3.5t U
Activity	Moisture separator-reheater HTP-LPT EPR
comment	Simons A, Bauer C. Life cycle assessment of the Evolutionary Power Reactor (EPR) and the influence of different fuel cycle strategies. Proceedings of the Institution of Mechanical Engineers, Part A: Journal of Power and Energy. 2012;226(3):427-444. doi:10.1177/0957650912440549
location	RER
production amount	1
reference product	Moisture separator-reheater HTP-LPT EPR
type	process
unit	unit
Exchanges
name	amount	database	location	unit	categories	type	uncertainty type	loc	allocation	comment	product	reference product	simapro name
Moisture separator-reheater HTP-LPT EPR	1	nuclear fuel chain	RER	unit	Axpo NH 5b::year technologies	production			100			Moisture separator-reheater HTP-LPT EPR
market for drawing of pipe, steel	157000	ecoinvent 3.8 cutoff	GLO	kilogram	Materials/fuels	technosphere	0	157000			drawing of pipe, steel	drawing of pipe, steel	Drawing of pipes, steel U
market for hot rolling, steel	629000	ecoinvent 3.8 cutoff	GLO	kilogram	Materials/fuels	technosphere	0	629000			hot rolling, steel	hot rolling, steel	Hot rolling, steel U
market for steel, chromium steel 18/8	787000	ecoinvent 3.8 cutoff	GLO	kilogram	Materials/fuels	technosphere	0	787000			steel, chromium steel 18/8	steel, chromium steel 18/8	Chromium steel 18/8, at plant U
market for transport, freight train	173000	ecoinvent 3.8 cutoff	Europe without Switzerland	ton kilometer	Materials/fuels	technosphere	0	173000			transport, freight train	transport, freight train	Transport, freight, rail U
market for transport, freight, lorry, unspecified	86500	ecoinvent 3.8 cutoff	RER	ton kilometer	Materials/fuels	technosphere	0	86500			transport, freight, lorry, unspecified	transport, freight, lorry, unspecified	Transport, van <3.5t U
Activity	Nuclear Island EPR
comment	Simons A, Bauer C. Life cycle assessment of the Evolutionary Power Reactor (EPR) and the influence of different fuel cycle strategies. Proceedings of the Institution of Mechanical Engineers, Part A: Journal of Power and Energy. 2012;226(3):427-444. doi:10.1177/0957650912440549
location	CH
production amount	1
reference product	Nuclear Island EPR
type	process
unit	unit
Exchanges
name	amount	database	location	unit	categories	type	uncertainty type	loc	allocation	comment	product	reference product	simapro name
Nuclear Island EPR	1	nuclear fuel chain	CH	unit	Axpo NH 5b::year technologies	production			100			Nuclear Island EPR
Cable, average, EPR	262500	nuclear fuel chain	CH	meter	Materials/fuels	technosphere	0	262500				Cable, average, EPR
Containment penetration EPR	1	nuclear fuel chain	RER	unit	Materials/fuels	technosphere	0	1				Containment penetration EPR
Cooling tower, hybrid, EPR	1	nuclear fuel chain	CH	unit	Materials/fuels	technosphere	0	1				Cooling tower, hybrid, EPR
Diesel generator 10MW	4	nuclear fuel chain	CH	unit	Materials/fuels	technosphere	0	4				Diesel generator 10MW
Embeded parts NI EPR	1	nuclear fuel chain	RER	unit	Materials/fuels	technosphere	0	1				Embeded parts NI EPR
HVAC ducts	26250	nuclear fuel chain	CH	square meter	Materials/fuels	technosphere	0	26250				HVAC ducts
HVAC fire damper	630	nuclear fuel chain	CH	unit	Materials/fuels	technosphere	0	630				HVAC fire damper
HVAC ventilator	137	nuclear fuel chain	CH	unit	Materials/fuels	technosphere	0	137				HVAC ventilator
I&C cabinet	210	nuclear fuel chain	CH	unit	Materials/fuels	technosphere	0	210				I&C cabinet
Liner containment NI EPR	1	nuclear fuel chain	RER	unit	Materials/fuels	technosphere	0	1				Liner containment NI EPR
Piping NI EPR	1	nuclear fuel chain	RER	unit	Materials/fuels	technosphere	0	1				Piping NI EPR
Polar crane NI EPR	1	nuclear fuel chain	RER	unit	Materials/fuels	technosphere	0	1				Polar crane NI EPR
Primary EPR	1	nuclear fuel chain	RER	unit	Materials/fuels	technosphere	0	1				Primary EPR
Support primary EPR	0	nuclear fuel chain	RER	unit	Materials/fuels	technosphere	0	0				Support primary EPR
Supports NI EPR	1	nuclear fuel chain	RER	unit	Materials/fuels	technosphere	0	1				Supports NI EPR
Switchgear LV	210	nuclear fuel chain	CH	unit	Materials/fuels	technosphere	0	210				Switchgear LV
Switchgear MV	53	nuclear fuel chain	CH	unit	Materials/fuels	technosphere	0	53				Switchgear MV
Tanks, pumps, vessels NI EPR	1	nuclear fuel chain	RER	unit	Materials/fuels	technosphere	0	1				Tanks, pumps, vessels NI EPR
Valve, average, NI EPR	8400	nuclear fuel chain	RER	unit	Materials/fuels	technosphere	0	8400				Valve, average, NI EPR
market for concrete, normal	250000	ecoinvent 3.8 cutoff	CH	cubic meter	Materials/fuels	technosphere	0	250000			concrete, normal	concrete, normal	Concrete, normal, at plant U
market for reinforcing steel	35000000	ecoinvent 3.8 cutoff	GLO	kilogram	Materials/fuels	technosphere	0	35000000			reinforcing steel	reinforcing steel	Reinforcing steel, at plant U
market for transport, freight train	11400000	ecoinvent 3.8 cutoff	Europe without Switzerland	ton kilometer	Materials/fuels	technosphere	0	11400000			transport, freight train	transport, freight train	Transport, freight, rail U
market for transport, freight train	3750000	ecoinvent 3.8 cutoff	CH	ton kilometer	Materials/fuels	technosphere	0	3750000			transport, freight train	transport, freight train	Transport, freight, rail U
market for transport, freight, lorry, unspecified	6340000	ecoinvent 3.8 cutoff	RER	ton kilometer	Materials/fuels	technosphere	0	6340000			transport, freight, lorry, unspecified	transport, freight, lorry, unspecified	Transport, van <3.5t U
market for transport, freight, lorry, unspecified	16900000	ecoinvent 3.8 cutoff	RER	ton kilometer	Materials/fuels	technosphere	0	16900000			transport, freight, lorry, unspecified	transport, freight, lorry, unspecified	Transport, van <3.5t U
Activity	Nuclear Island EPR
comment	Simons A, Bauer C. Life cycle assessment of the Evolutionary Power Reactor (EPR) and the influence of different fuel cycle strategies. Proceedings of the Institution of Mechanical Engineers, Part A: Journal of Power and Energy. 2012;226(3):427-444. doi:10.1177/0957650912440549
location	RER
production amount	1
reference product	Nuclear Island EPR
type	process
unit	unit
Exchanges
name	amount	database	location	unit	categories	type	uncertainty type	loc	allocation	comment	product	reference product	simapro name
Nuclear Island EPR	1	nuclear fuel chain	RER	unit	Axpo NH 5b::year technologies	production			100			Nuclear Island EPR
Cable, average, EPR	262500	nuclear fuel chain	RER	meter	Materials/fuels	technosphere	0	262500				Cable, average, EPR
Containment penetration EPR	1	nuclear fuel chain	RER	unit	Materials/fuels	technosphere	0	1				Containment penetration EPR
Cooling tower, wet, EPR	1	nuclear fuel chain	RER	unit	Materials/fuels	technosphere	0	1				Cooling tower, wet, EPR
Diesel generator 10MW	4	nuclear fuel chain	RER	unit	Materials/fuels	technosphere	0	4				Diesel generator 10MW
Embeded parts NI EPR	1	nuclear fuel chain	RER	unit	Materials/fuels	technosphere	0	1				Embeded parts NI EPR
HVAC ducts	26250	nuclear fuel chain	RER	square meter	Materials/fuels	technosphere	0	26250				HVAC ducts
HVAC fire damper	630	nuclear fuel chain	RER	unit	Materials/fuels	technosphere	0	630				HVAC fire damper
HVAC ventilator	137	nuclear fuel chain	RER	unit	Materials/fuels	technosphere	0	137				HVAC ventilator
I&C cabinet	210	nuclear fuel chain	RER	unit	Materials/fuels	technosphere	0	210				I&C cabinet
Liner containment NI EPR	1	nuclear fuel chain	RER	unit	Materials/fuels	technosphere	0	1				Liner containment NI EPR
Piping NI EPR	1	nuclear fuel chain	RER	unit	Materials/fuels	technosphere	0	1				Piping NI EPR
Polar crane NI EPR	1	nuclear fuel chain	RER	unit	Materials/fuels	technosphere	0	1				Polar crane NI EPR
Primary EPR	1	nuclear fuel chain	RER	unit	Materials/fuels	technosphere	0	1				Primary EPR
Support primary EPR	0	nuclear fuel chain	RER	unit	Materials/fuels	technosphere	0	0				Support primary EPR
Supports NI EPR	1	nuclear fuel chain	RER	unit	Materials/fuels	technosphere	0	1				Supports NI EPR
Switchgear LV	210	nuclear fuel chain	RER	unit	Materials/fuels	technosphere	0	210				Switchgear LV
Switchgear MV	53	nuclear fuel chain	RER	unit	Materials/fuels	technosphere	0	53				Switchgear MV
Tanks, pumps, vessels NI EPR	1	nuclear fuel chain	RER	unit	Materials/fuels	technosphere	0	1				Tanks, pumps, vessels NI EPR
Valve, average, NI EPR	8400	nuclear fuel chain	RER	unit	Materials/fuels	technosphere	0	8400				Valve, average, NI EPR
market for concrete, normal	250000	ecoinvent 3.8 cutoff	CH	cubic meter	Materials/fuels	technosphere	0	250000			concrete, normal	concrete, normal	Concrete, normal, at plant U
market for reinforcing steel	35000000	ecoinvent 3.8 cutoff	GLO	kilogram	Materials/fuels	technosphere	0	35000000			reinforcing steel	reinforcing steel	Reinforcing steel, at plant U
market for transport, freight train	9520000	ecoinvent 3.8 cutoff	Europe without Switzerland	ton kilometer	Materials/fuels	technosphere	0	9520000			transport, freight train	transport, freight train	Transport, freight, rail U
market for transport, freight, lorry, unspecified	34100000	ecoinvent 3.8 cutoff	RER	ton kilometer	Materials/fuels	technosphere	0	34100000			transport, freight, lorry, unspecified	transport, freight, lorry, unspecified	Transport, van <3.5t U
Activity	Pipes HPT to reheater stage 2 EPR
comment	Simons A, Bauer C. Life cycle assessment of the Evolutionary Power Reactor (EPR) and the influence of different fuel cycle strategies. Proceedings of the Institution of Mechanical Engineers, Part A: Journal of Power and Energy. 2012;226(3):427-444. doi:10.1177/0957650912440549
location	CH
production amount	1
reference product	Pipes HPT to reheater stage 2 EPR
type	process
unit	unit
Exchanges
name	amount	database	location	unit	categories	type	uncertainty type	loc	allocation	comment	product	reference product	simapro name
Pipes HPT to reheater stage 2 EPR	1	nuclear fuel chain	CH	unit	Axpo NH 5b::year technologies	production			100			Pipes HPT to reheater stage 2 EPR
market for drawing of pipe, steel	31600	ecoinvent 3.8 cutoff	GLO	kilogram	Materials/fuels	technosphere	0	31600			drawing of pipe, steel	drawing of pipe, steel	Drawing of pipes, steel U
market for hot rolling, steel	3510	ecoinvent 3.8 cutoff	GLO	kilogram	Materials/fuels	technosphere	0	3510			hot rolling, steel	hot rolling, steel	Hot rolling, steel U
market for steel, chromium steel 18/8	35100	ecoinvent 3.8 cutoff	GLO	kilogram	Materials/fuels	technosphere	0	35100			steel, chromium steel 18/8	steel, chromium steel 18/8	Chromium steel 18/8, at plant U
market for transport, freight train	23100	ecoinvent 3.8 cutoff	CH	ton kilometer	Materials/fuels	technosphere	0	23100			transport, freight train	transport, freight train	Transport, freight, rail U
market for transport, freight, lorry, unspecified	1930	ecoinvent 3.8 cutoff	RER	ton kilometer	Materials/fuels	technosphere	0	1930			transport, freight, lorry, unspecified	transport, freight, lorry, unspecified	Transport, van <3.5t U
Activity	Pipes HPT to reheater stage 2 EPR
comment	Simons A, Bauer C. Life cycle assessment of the Evolutionary Power Reactor (EPR) and the influence of different fuel cycle strategies. Proceedings of the Institution of Mechanical Engineers, Part A: Journal of Power and Energy. 2012;226(3):427-444. doi:10.1177/0957650912440549
location	RER
production amount	1
reference product	Pipes HPT to reheater stage 2 EPR
type	process
unit	unit
Exchanges
name	amount	database	location	unit	categories	type	uncertainty type	loc	allocation	comment	product	reference product	simapro name
Pipes HPT to reheater stage 2 EPR	1	nuclear fuel chain	RER	unit	Axpo NH 5b::year technologies	production			100			Pipes HPT to reheater stage 2 EPR
market for drawing of pipe, steel	31600	ecoinvent 3.8 cutoff	GLO	kilogram	Materials/fuels	technosphere	0	31600			drawing of pipe, steel	drawing of pipe, steel	Drawing of pipes, steel U
market for hot rolling, steel	3510	ecoinvent 3.8 cutoff	GLO	kilogram	Materials/fuels	technosphere	0	3510			hot rolling, steel	hot rolling, steel	Hot rolling, steel U
market for steel, chromium steel 18/8	35100	ecoinvent 3.8 cutoff	GLO	kilogram	Materials/fuels	technosphere	0	35100			steel, chromium steel 18/8	steel, chromium steel 18/8	Chromium steel 18/8, at plant U
market for transport, freight train	7710	ecoinvent 3.8 cutoff	Europe without Switzerland	ton kilometer	Materials/fuels	technosphere	0	7710			transport, freight train	transport, freight train	Transport, freight, rail U
market for transport, freight, lorry, unspecified	3860	ecoinvent 3.8 cutoff	RER	ton kilometer	Materials/fuels	technosphere	0	3860			transport, freight, lorry, unspecified	transport, freight, lorry, unspecified	Transport, van <3.5t U
Activity	Pipes, valves TI EPR
comment	Simons A, Bauer C. Life cycle assessment of the Evolutionary Power Reactor (EPR) and the influence of different fuel cycle strategies. Proceedings of the Institution of Mechanical Engineers, Part A: Journal of Power and Energy. 2012;226(3):427-444. doi:10.1177/0957650912440549
location	RER
production amount	1
reference product	Pipes, valves TI EPR
type	process
unit	unit
Exchanges
name	amount	database	location	unit	categories	type	uncertainty type	loc	allocation	comment	product	reference product	simapro name
Pipes, valves TI EPR	1	nuclear fuel chain	RER	unit	Axpo NH 5b::year technologies	production			100			Pipes, valves TI EPR
market for copper, cathode	40000	ecoinvent 3.8 cutoff	GLO	kilogram	Materials/fuels	technosphere	0	40000			copper, cathode	copper, cathode	Copper, at regional storage U
market for drawing of pipe, steel	3960000	ecoinvent 3.8 cutoff	GLO	kilogram	Materials/fuels	technosphere	0	3960000			drawing of pipe, steel	drawing of pipe, steel	Drawing of pipes, steel U
market for steel, chromium steel 18/8	3960000	ecoinvent 3.8 cutoff	GLO	kilogram	Materials/fuels	technosphere	0	3960000			steel, chromium steel 18/8	steel, chromium steel 18/8	Chromium steel 18/8, at plant U
market for transport, freight train	880000	ecoinvent 3.8 cutoff	Europe without Switzerland	ton kilometer	Materials/fuels	technosphere	0	880000			transport, freight train	transport, freight train	Transport, freight, rail U
market for transport, freight, lorry, unspecified	440000	ecoinvent 3.8 cutoff	RER	ton kilometer	Materials/fuels	technosphere	0	440000			transport, freight, lorry, unspecified	transport, freight, lorry, unspecified	Transport, van <3.5t U
wire drawing, copper	40000	ecoinvent 3.8 cutoff	RER	kilogram	Materials/fuels	technosphere	0	40000				wire drawing, copper	Wire drawing, copper U
Activity	Piping NI EPR
comment	Simons A, Bauer C. Life cycle assessment of the Evolutionary Power Reactor (EPR) and the influence of different fuel cycle strategies. Proceedings of the Institution of Mechanical Engineers, Part A: Journal of Power and Energy. 2012;226(3):427-444. doi:10.1177/0957650912440549
location	RER
production amount	1
reference product	Piping NI EPR
type	process
unit	unit
Exchanges
name	amount	database	location	unit	categories	type	uncertainty type	loc	allocation	comment	product	reference product	simapro name
Piping NI EPR	1	nuclear fuel chain	RER	unit	Axpo NH 5b::year technologies	production			100			Piping NI EPR
market for hot rolling, steel	1500000	ecoinvent 3.8 cutoff	GLO	kilogram	Materials/fuels	technosphere	0	1500000			hot rolling, steel	hot rolling, steel	Hot rolling, steel U
market for steel, chromium steel 18/8	1500000	ecoinvent 3.8 cutoff	GLO	kilogram	Materials/fuels	technosphere	0	1500000			steel, chromium steel 18/8	steel, chromium steel 18/8	Chromium steel 18/8, at plant U
market for transport, freight train	330000	ecoinvent 3.8 cutoff	Europe without Switzerland	ton kilometer	Materials/fuels	technosphere	0	330000			transport, freight train	transport, freight train	Transport, freight, rail U
market for transport, freight, lorry, unspecified	165000	ecoinvent 3.8 cutoff	RER	ton kilometer	Materials/fuels	technosphere	0	165000			transport, freight, lorry, unspecified	transport, freight, lorry, unspecified	Transport, van <3.5t U
Activity	Piping primary EPR
comment	Simons A, Bauer C. Life cycle assessment of the Evolutionary Power Reactor (EPR) and the influence of different fuel cycle strategies. Proceedings of the Institution of Mechanical Engineers, Part A: Journal of Power and Energy. 2012;226(3):427-444. doi:10.1177/0957650912440549
location	RER
production amount	1
reference product	Piping primary EPR
type	process
unit	unit
Exchanges
name	amount	database	location	unit	categories	type	uncertainty type	loc	allocation	comment	product	reference product	simapro name
Piping primary EPR	1	nuclear fuel chain	RER	unit	Axpo NH 5b::year technologies	production			100			Piping primary EPR
market for hot rolling, steel	135000	ecoinvent 3.8 cutoff	GLO	kilogram	Materials/fuels	technosphere	0	135000			hot rolling, steel	hot rolling, steel	Hot rolling, steel U
market for steel, chromium steel 18/8	135000	ecoinvent 3.8 cutoff	GLO	kilogram	Materials/fuels	technosphere	0	135000			steel, chromium steel 18/8	steel, chromium steel 18/8	Chromium steel 18/8, at plant U
market for transport, freight train	29600	ecoinvent 3.8 cutoff	Europe without Switzerland	ton kilometer	Materials/fuels	technosphere	0	29600			transport, freight train	transport, freight train	Transport, freight, rail U
market for transport, freight, lorry, unspecified	14800	ecoinvent 3.8 cutoff	RER	ton kilometer	Materials/fuels	technosphere	0	14800			transport, freight, lorry, unspecified	transport, freight, lorry, unspecified	Transport, van <3.5t U
Activity	Polar crane NI EPR
comment	Simons A, Bauer C. Life cycle assessment of the Evolutionary Power Reactor (EPR) and the influence of different fuel cycle strategies. Proceedings of the Institution of Mechanical Engineers, Part A: Journal of Power and Energy. 2012;226(3):427-444. doi:10.1177/0957650912440549
location	RER
production amount	1
reference product	Polar crane NI EPR
type	process
unit	unit
Exchanges
name	amount	database	location	unit	categories	type	uncertainty type	loc	allocation	comment	product	reference product	simapro name
Polar crane NI EPR	1	nuclear fuel chain	RER	unit	Axpo NH 5b::year technologies	production			100			Polar crane NI EPR
market for hot rolling, steel	800000	ecoinvent 3.8 cutoff	GLO	kilogram	Materials/fuels	technosphere	0	800000			hot rolling, steel	hot rolling, steel	Hot rolling, steel U
market for steel, chromium steel 18/8	40000	ecoinvent 3.8 cutoff	GLO	kilogram	Materials/fuels	technosphere	0	40000			steel, chromium steel 18/8	steel, chromium steel 18/8	Chromium steel 18/8, at plant U
market for steel, low-alloyed	760000	ecoinvent 3.8 cutoff	GLO	kilogram	Materials/fuels	technosphere	0	760000			steel, low-alloyed	steel, low-alloyed	Steel, low-alloyed, at plant U
market for transport, freight train	176000	ecoinvent 3.8 cutoff	Europe without Switzerland	ton kilometer	Materials/fuels	technosphere	0	176000			transport, freight train	transport, freight train	Transport, freight, rail U
market for transport, freight, lorry, unspecified	88000	ecoinvent 3.8 cutoff	RER	ton kilometer	Materials/fuels	technosphere	0	88000			transport, freight, lorry, unspecified	transport, freight, lorry, unspecified	Transport, van <3.5t U
Activity	Pressure vessel with internals EPR
comment	Simons A, Bauer C. Life cycle assessment of the Evolutionary Power Reactor (EPR) and the influence of different fuel cycle strategies. Proceedings of the Institution of Mechanical Engineers, Part A: Journal of Power and Energy. 2012;226(3):427-444. doi:10.1177/0957650912440549
location	RER
production amount	1
reference product	Pressure vessel with internals EPR
type	process
unit	unit
Exchanges
name	amount	database	location	unit	categories	type	uncertainty type	loc	allocation	comment	product	reference product	simapro name
Pressure vessel with internals EPR	1	nuclear fuel chain	RER	unit	Axpo NH 5b::year technologies	production			100			Pressure vessel with internals EPR
market for aluminium, primary, ingot	1750	ecoinvent 3.8 cutoff	IAI Area, EU27 & EFTA	kilogram	Materials/fuels	technosphere	0	1750			aluminium, primary, ingot	aluminium, primary, ingot	Aluminium, primary, at plant U
market for copper, cathode	1200	ecoinvent 3.8 cutoff	GLO	kilogram	Materials/fuels	technosphere	0	1200			copper, cathode	copper, cathode	Copper, at regional storage U
market for hot rolling, steel	709000	ecoinvent 3.8 cutoff	GLO	kilogram	Materials/fuels	technosphere	0	709000			hot rolling, steel	hot rolling, steel	Hot rolling, steel U
market for nickel, class 1	225	ecoinvent 3.8 cutoff	GLO	kilogram	Materials/fuels	technosphere	0	225			nickel, class 1	nickel, class 1	Nickel, 99.5%, at plant/GLO U
market for steel, chromium steel 18/8	705000	ecoinvent 3.8 cutoff	GLO	kilogram	Materials/fuels	technosphere	0	705000			steel, chromium steel 18/8	steel, chromium steel 18/8	Chromium steel 18/8, at plant U
market for transport, freight train	312000	ecoinvent 3.8 cutoff	Europe without Switzerland	ton kilometer	Materials/fuels	technosphere	0	312000			transport, freight train	transport, freight train	Transport, freight, rail U
market for transport, freight, lorry, unspecified	156000	ecoinvent 3.8 cutoff	RER	ton kilometer	Materials/fuels	technosphere	0	156000			transport, freight, lorry, unspecified	transport, freight, lorry, unspecified	Transport, van <3.5t U
Activity	Pressurizer primary EPR
comment	Simons A, Bauer C. Life cycle assessment of the Evolutionary Power Reactor (EPR) and the influence of different fuel cycle strategies. Proceedings of the Institution of Mechanical Engineers, Part A: Journal of Power and Energy. 2012;226(3):427-444. doi:10.1177/0957650912440549
location	RER
production amount	1
reference product	Pressurizer primary EPR
type	process
unit	unit
Exchanges
name	amount	database	location	unit	categories	type	uncertainty type	loc	allocation	comment	product	reference product	simapro name
Pressurizer primary EPR	1	nuclear fuel chain	RER	unit	Axpo NH 5b::year technologies	production			100			Pressurizer primary EPR
market for hot rolling, steel	150000	ecoinvent 3.8 cutoff	GLO	kilogram	Materials/fuels	technosphere	0	150000			hot rolling, steel	hot rolling, steel	Hot rolling, steel U
market for steel, chromium steel 18/8	150000	ecoinvent 3.8 cutoff	GLO	kilogram	Materials/fuels	technosphere	0	150000			steel, chromium steel 18/8	steel, chromium steel 18/8	Chromium steel 18/8, at plant U
market for transport, freight train	33000	ecoinvent 3.8 cutoff	Europe without Switzerland	ton kilometer	Materials/fuels	technosphere	0	33000			transport, freight train	transport, freight train	Transport, freight, rail U
market for transport, freight, lorry, unspecified	16500	ecoinvent 3.8 cutoff	RER	ton kilometer	Materials/fuels	technosphere	0	16500			transport, freight, lorry, unspecified	transport, freight, lorry, unspecified	Transport, van <3.5t U
Activity	Primary EPR
comment	Simons A, Bauer C. Life cycle assessment of the Evolutionary Power Reactor (EPR) and the influence of different fuel cycle strategies. Proceedings of the Institution of Mechanical Engineers, Part A: Journal of Power and Energy. 2012;226(3):427-444. doi:10.1177/0957650912440549
location	RER
production amount	1
reference product	Primary EPR
type	process
unit	unit
Exchanges
name	amount	database	location	unit	categories	type	uncertainty type	loc	allocation	comment	reference product
Primary EPR	1	nuclear fuel chain	RER	unit	Axpo NH 5b::year technologies	production			100		Primary EPR
Piping primary EPR	1	nuclear fuel chain	RER	unit	Materials/fuels	technosphere	0	1			Piping primary EPR
Pressure vessel with internals EPR	1	nuclear fuel chain	RER	unit	Materials/fuels	technosphere	0	1			Pressure vessel with internals EPR
Pressurizer primary EPR	1	nuclear fuel chain	RER	unit	Materials/fuels	technosphere	0	1			Pressurizer primary EPR
Pump primary EPR	4	nuclear fuel chain	RER	unit	Materials/fuels	technosphere	0	4			Pump primary EPR
Steam generator primary EPR	4	nuclear fuel chain	RER	unit	Materials/fuels	technosphere	0	4			Steam generator primary EPR
Activity	Procurement TI EPR
comment	Simons A, Bauer C. Life cycle assessment of the Evolutionary Power Reactor (EPR) and the influence of different fuel cycle strategies. Proceedings of the Institution of Mechanical Engineers, Part A: Journal of Power and Energy. 2012;226(3):427-444. doi:10.1177/0957650912440549
location	CH
production amount	1
reference product	Procurement TI EPR
type	process
unit	unit
Exchanges
name	amount	database	location	unit	categories	type	uncertainty type	loc	allocation	comment	reference product
Procurement TI EPR	1	nuclear fuel chain	CH	unit	Axpo NH 5b::year technologies	production			100		Procurement TI EPR
Procurement civil, partial, TI EPR	1	nuclear fuel chain	CH	unit	Materials/fuels	technosphere	0	1			Procurement civil, partial, TI EPR
Procurement electrical & I&C equipment TI EPR	1	nuclear fuel chain	CH	unit	Materials/fuels	technosphere	0	1			Procurement electrical & I&C equipment TI EPR
Procurement mechanical TI EPR	1	nuclear fuel chain	CH	unit	Materials/fuels	technosphere	0	1			Procurement mechanical TI EPR
Procurement miscellaneous TI EPR	1	nuclear fuel chain	CH	unit	Materials/fuels	technosphere	0	1			Procurement miscellaneous TI EPR
Activity	Procurement TI EPR
comment	Simons A, Bauer C. Life cycle assessment of the Evolutionary Power Reactor (EPR) and the influence of different fuel cycle strategies. Proceedings of the Institution of Mechanical Engineers, Part A: Journal of Power and Energy. 2012;226(3):427-444. doi:10.1177/0957650912440549
location	RER
production amount	1
reference product	Procurement TI EPR
type	process
unit	unit
Exchanges
name	amount	database	location	unit	categories	type	uncertainty type	loc	allocation	comment	reference product
Procurement TI EPR	1	nuclear fuel chain	RER	unit	Axpo NH 5b::year technologies	production			100		Procurement TI EPR
Procurement civil, partial, TI EPR	1	nuclear fuel chain	RER	unit	Materials/fuels	technosphere	0	1			Procurement civil, partial, TI EPR
Procurement electrical & I&C equipment TI EPR	1	nuclear fuel chain	RER	unit	Materials/fuels	technosphere	0	1			Procurement electrical & I&C equipment TI EPR
Procurement mechanical TI EPR	1	nuclear fuel chain	RER	unit	Materials/fuels	technosphere	0	1			Procurement mechanical TI EPR
Procurement miscellaneous TI EPR	1	nuclear fuel chain	RER	unit	Materials/fuels	technosphere	0	1			Procurement miscellaneous TI EPR
Activity	Procurement civil, partial, TI EPR
comment	Simons A, Bauer C. Life cycle assessment of the Evolutionary Power Reactor (EPR) and the influence of different fuel cycle strategies. Proceedings of the Institution of Mechanical Engineers, Part A: Journal of Power and Energy. 2012;226(3):427-444. doi:10.1177/0957650912440549
location	CH
production amount	1
reference product	Procurement civil, partial, TI EPR
type	process
unit	unit
Exchanges
name	amount	database	location	unit	categories	type	uncertainty type	loc	allocation	comment	product	reference product	simapro name
Procurement civil, partial, TI EPR	1	nuclear fuel chain	CH	unit	Axpo NH 5b::year technologies	production			100			Procurement civil, partial, TI EPR
market for concrete, normal	550	ecoinvent 3.8 cutoff	CH	cubic meter	Materials/fuels	technosphere	0	550			concrete, normal	concrete, normal	Concrete, normal, at plant U
market for hot rolling, steel	1400000	ecoinvent 3.8 cutoff	GLO	kilogram	Materials/fuels	technosphere	0	1400000			hot rolling, steel	hot rolling, steel	Hot rolling, steel U
market for reinforcing steel	13300000	ecoinvent 3.8 cutoff	GLO	kilogram	Materials/fuels	technosphere	0	13300000			reinforcing steel	reinforcing steel	Reinforcing steel, at plant U
market for steel, chromium steel 18/8	100000	ecoinvent 3.8 cutoff	GLO	kilogram	Materials/fuels	technosphere	0	100000			steel, chromium steel 18/8	steel, chromium steel 18/8	Chromium steel 18/8, at plant U
market for steel, low-alloyed	1300000	ecoinvent 3.8 cutoff	GLO	kilogram	Materials/fuels	technosphere	0	1300000			steel, low-alloyed	steel, low-alloyed	Steel, low-alloyed, at plant U
market for transport, freight train	7350000	ecoinvent 3.8 cutoff	Europe without Switzerland	ton kilometer	Materials/fuels	technosphere	0	7350000			transport, freight train	transport, freight train	Transport, freight, rail U
market for transport, freight train	1470000	ecoinvent 3.8 cutoff	CH	ton kilometer	Materials/fuels	technosphere	0	1470000			transport, freight train	transport, freight train	Transport, freight, rail U
market for transport, freight, lorry, unspecified	7380000	ecoinvent 3.8 cutoff	RER	ton kilometer	Materials/fuels	technosphere	0	7380000			transport, freight, lorry, unspecified	transport, freight, lorry, unspecified	Transport, van <3.5t U
Activity	Procurement civil, partial, TI EPR
comment	Simons A, Bauer C. Life cycle assessment of the Evolutionary Power Reactor (EPR) and the influence of different fuel cycle strategies. Proceedings of the Institution of Mechanical Engineers, Part A: Journal of Power and Energy. 2012;226(3):427-444. doi:10.1177/0957650912440549
location	RER
production amount	1
reference product	Procurement civil, partial, TI EPR
type	process
unit	unit
Exchanges
name	amount	database	location	unit	categories	type	uncertainty type	loc	allocation	comment	product	reference product	simapro name
Procurement civil, partial, TI EPR	1	nuclear fuel chain	RER	unit	Axpo NH 5b::year technologies	production			100			Procurement civil, partial, TI EPR
market for concrete, normal	550	ecoinvent 3.8 cutoff	CH	cubic meter	Materials/fuels	technosphere	0	550			concrete, normal	concrete, normal	Concrete, normal, at plant U
market for hot rolling, steel	1400000	ecoinvent 3.8 cutoff	GLO	kilogram	Materials/fuels	technosphere	0	1400000			hot rolling, steel	hot rolling, steel	Hot rolling, steel U
market for reinforcing steel	13300000	ecoinvent 3.8 cutoff	GLO	kilogram	Materials/fuels	technosphere	0	13300000			reinforcing steel	reinforcing steel	Reinforcing steel, at plant U
market for steel, chromium steel 18/8	100000	ecoinvent 3.8 cutoff	GLO	kilogram	Materials/fuels	technosphere	0	100000			steel, chromium steel 18/8	steel, chromium steel 18/8	Chromium steel 18/8, at plant U
market for steel, low-alloyed	1300000	ecoinvent 3.8 cutoff	GLO	kilogram	Materials/fuels	technosphere	0	1300000			steel, low-alloyed	steel, low-alloyed	Steel, low-alloyed, at plant U
market for transport, freight train	2940000	ecoinvent 3.8 cutoff	Europe without Switzerland	ton kilometer	Materials/fuels	technosphere	0	2940000			transport, freight train	transport, freight train	Transport, freight, rail U
market for transport, freight, lorry, unspecified	1540000	ecoinvent 3.8 cutoff	RER	ton kilometer	Materials/fuels	technosphere	0	1540000			transport, freight, lorry, unspecified	transport, freight, lorry, unspecified	Transport, van <3.5t U
Activity	Procurement electrical & I&C equipment TI EPR
comment	Simons A, Bauer C. Life cycle assessment of the Evolutionary Power Reactor (EPR) and the influence of different fuel cycle strategies. Proceedings of the Institution of Mechanical Engineers, Part A: Journal of Power and Energy. 2012;226(3):427-444. doi:10.1177/0957650912440549
location	CH
production amount	1
reference product	Procurement electrical & I&C equipment TI EPR
type	process
unit	unit
Exchanges
name	amount	database	location	unit	categories	type	uncertainty type	loc	allocation	comment	product	reference product	simapro name
Procurement electrical & I&C equipment TI EPR	1	nuclear fuel chain	CH	unit	Axpo NH 5b::year technologies	production			100			Procurement electrical & I&C equipment TI EPR
Battery Charger	5	nuclear fuel chain	CH	unit	Materials/fuels	technosphere	0	5				Battery Charger
Cable Trays TI EPR	1	nuclear fuel chain	CH	unit	Materials/fuels	technosphere	0	1				Cable Trays TI EPR
Cable, average, EPR	150000	nuclear fuel chain	CH	meter	Materials/fuels	technosphere	0	150000				Cable, average, EPR
Diesel generator 2MW	3	nuclear fuel chain	CH	unit	Materials/fuels	technosphere	0	3				Diesel generator 2MW
Fire figting equipment TI EPR	1	nuclear fuel chain	CH	unit	Materials/fuels	technosphere	0	1				Fire figting equipment TI EPR
HVAC equipment	1600	nuclear fuel chain	CH	square meter	Materials/fuels	technosphere	0	1600				HVAC equipment
I&C cabinet	10	nuclear fuel chain	CH	unit	Materials/fuels	technosphere	0	10				I&C cabinet
Isolated phase bus	1	nuclear fuel chain	CH	unit	Materials/fuels	technosphere	0	1				Isolated phase bus
Switchgear HV	4	nuclear fuel chain	CH	unit	Materials/fuels	technosphere	0	4				Switchgear HV
Switchgear LV	110	nuclear fuel chain	CH	unit	Materials/fuels	technosphere	0	110				Switchgear LV
Switchgear MV	70	nuclear fuel chain	CH	unit	Materials/fuels	technosphere	0	70				Switchgear MV
Transformer 12kV	11	nuclear fuel chain	CH	unit	Materials/fuels	technosphere	0	11				Transformer 12kV
Transformer 500MV	7	nuclear fuel chain	CH	unit	Materials/fuels	technosphere	0	7				Transformer 500MV
battery 50kW	1	nuclear fuel chain	CH	unit	Materials/fuels	technosphere	0	1				battery 50kW
market for transport, freight, lorry, unspecified	157000	ecoinvent 3.8 cutoff	RER	ton kilometer	Materials/fuels	technosphere	0	157000			transport, freight, lorry, unspecified	transport, freight, lorry, unspecified	Transport, van <3.5t U
Activity	Procurement electrical & I&C equipment TI EPR
comment	Simons A, Bauer C. Life cycle assessment of the Evolutionary Power Reactor (EPR) and the influence of different fuel cycle strategies. Proceedings of the Institution of Mechanical Engineers, Part A: Journal of Power and Energy. 2012;226(3):427-444. doi:10.1177/0957650912440549
location	RER
production amount	1
reference product	Procurement electrical & I&C equipment TI EPR
type	process
unit	unit
Exchanges
name	amount	database	location	unit	categories	type	uncertainty type	loc	allocation	comment	product	reference product	simapro name
Procurement electrical & I&C equipment TI EPR	1	nuclear fuel chain	RER	unit	Axpo NH 5b::year technologies	production			100			Procurement electrical & I&C equipment TI EPR
Battery Charger	5	nuclear fuel chain	RER	unit	Materials/fuels	technosphere	0	5				Battery Charger
Cable Trays TI EPR	1	nuclear fuel chain	RER	unit	Materials/fuels	technosphere	0	1				Cable Trays TI EPR
Cable, average, EPR	150000	nuclear fuel chain	RER	meter	Materials/fuels	technosphere	0	150000				Cable, average, EPR
Diesel generator 2MW	3	nuclear fuel chain	RER	unit	Materials/fuels	technosphere	0	3				Diesel generator 2MW
Fire figting equipment TI EPR	1	nuclear fuel chain	RER	unit	Materials/fuels	technosphere	0	1				Fire figting equipment TI EPR
HVAC equipment	1600	nuclear fuel chain	RER	square meter	Materials/fuels	technosphere	0	1600				HVAC equipment
I&C cabinet	10	nuclear fuel chain	RER	unit	Materials/fuels	technosphere	0	10				I&C cabinet
Isolated phase bus	1	nuclear fuel chain	RER	unit	Materials/fuels	technosphere	0	1				Isolated phase bus
Switchgear HV	4	nuclear fuel chain	RER	unit	Materials/fuels	technosphere	0	4				Switchgear HV
Switchgear LV	110	nuclear fuel chain	RER	unit	Materials/fuels	technosphere	0	110				Switchgear LV
Switchgear MV	70	nuclear fuel chain	RER	unit	Materials/fuels	technosphere	0	70				Switchgear MV
Transformer 12kV	11	nuclear fuel chain	RER	unit	Materials/fuels	technosphere	0	11				Transformer 12kV
Transformer 500MV	7	nuclear fuel chain	RER	unit	Materials/fuels	technosphere	0	7				Transformer 500MV
battery 50kW	1	nuclear fuel chain	RER	unit	Materials/fuels	technosphere	0	1				battery 50kW
market for transport, freight, lorry, unspecified	629000	ecoinvent 3.8 cutoff	RER	ton kilometer	Materials/fuels	technosphere	0	629000			transport, freight, lorry, unspecified	transport, freight, lorry, unspecified	Transport, van <3.5t U
Activity	Procurement mechanical TI EPR
comment	Simons A, Bauer C. Life cycle assessment of the Evolutionary Power Reactor (EPR) and the influence of different fuel cycle strategies. Proceedings of the Institution of Mechanical Engineers, Part A: Journal of Power and Energy. 2012;226(3):427-444. doi:10.1177/0957650912440549
location	CH
production amount	1
reference product	Procurement mechanical TI EPR
type	process
unit	unit
Exchanges
name	amount	database	location	unit	categories	type	uncertainty type	loc	allocation	comment	product	reference product	simapro name
Procurement mechanical TI EPR	1	nuclear fuel chain	CH	unit	Axpo NH 5b::year technologies	production			100			Procurement mechanical TI EPR
Condenser EPR	1	nuclear fuel chain	RER	unit	Materials/fuels	technosphere	0	1				Condenser EPR
Cross over pipes & pipes HPT to separator-reheater EPR	1	nuclear fuel chain	RER	unit	Materials/fuels	technosphere	0	1				Cross over pipes & pipes HPT to separator-reheater EPR
Generator EPR	1	nuclear fuel chain	RER	unit	Materials/fuels	technosphere	0	1				Generator EPR
Moisture separator-reheater HTP-LPT EPR	2	nuclear fuel chain	RER	unit	Materials/fuels	technosphere	0	2				Moisture separator-reheater HTP-LPT EPR
Pipes HPT to reheater stage 2 EPR	1	nuclear fuel chain	RER	unit	Materials/fuels	technosphere	0	1				Pipes HPT to reheater stage 2 EPR
Pipes, valves TI EPR	1	nuclear fuel chain	RER	unit	Materials/fuels	technosphere	0	1				Pipes, valves TI EPR
Turbine EPR	1	nuclear fuel chain	RER	unit	Materials/fuels	technosphere	0	1				Turbine EPR
market for transport, freight, lorry, unspecified	2520000	ecoinvent 3.8 cutoff	RER	ton kilometer	Materials/fuels	technosphere	0	2520000			transport, freight, lorry, unspecified	transport, freight, lorry, unspecified	Transport, van <3.5t U
market for transport, freight, lorry, unspecified	510000	ecoinvent 3.8 cutoff	RER	ton kilometer	Materials/fuels	technosphere	0	510000			transport, freight, lorry, unspecified	transport, freight, lorry, unspecified	Transport, van <3.5t U
Activity	Procurement mechanical TI EPR
comment	Simons A, Bauer C. Life cycle assessment of the Evolutionary Power Reactor (EPR) and the influence of different fuel cycle strategies. Proceedings of the Institution of Mechanical Engineers, Part A: Journal of Power and Energy. 2012;226(3):427-444. doi:10.1177/0957650912440549
location	RER
production amount	1
reference product	Procurement mechanical TI EPR
type	process
unit	unit
Exchanges
name	amount	database	location	unit	categories	type	uncertainty type	loc	allocation	comment	product	reference product	simapro name
Procurement mechanical TI EPR	1	nuclear fuel chain	RER	unit	Axpo NH 5b::year technologies	production			100			Procurement mechanical TI EPR
Condenser EPR	1	nuclear fuel chain	RER	unit	Materials/fuels	technosphere	0	1				Condenser EPR
Cross over pipes & pipes HPT to separator-reheater EPR	1	nuclear fuel chain	RER	unit	Materials/fuels	technosphere	0	1				Cross over pipes & pipes HPT to separator-reheater EPR
Generator EPR	1	nuclear fuel chain	RER	unit	Materials/fuels	technosphere	0	1				Generator EPR
Moisture separator-reheater HTP-LPT EPR	2	nuclear fuel chain	RER	unit	Materials/fuels	technosphere	0	2				Moisture separator-reheater HTP-LPT EPR
Pipes HPT to reheater stage 2 EPR	1	nuclear fuel chain	RER	unit	Materials/fuels	technosphere	0	1				Pipes HPT to reheater stage 2 EPR
Pipes, valves TI EPR	1	nuclear fuel chain	RER	unit	Materials/fuels	technosphere	0	1				Pipes, valves TI EPR
Turbine EPR	1	nuclear fuel chain	RER	unit	Materials/fuels	technosphere	0	1				Turbine EPR
market for transport, freight, lorry, unspecified	2880000	ecoinvent 3.8 cutoff	RER	ton kilometer	Materials/fuels	technosphere	0	2880000			transport, freight, lorry, unspecified	transport, freight, lorry, unspecified	Transport, van <3.5t U
Activity	Procurement miscellaneous TI EPR
comment	Simons A, Bauer C. Life cycle assessment of the Evolutionary Power Reactor (EPR) and the influence of different fuel cycle strategies. Proceedings of the Institution of Mechanical Engineers, Part A: Journal of Power and Energy. 2012;226(3):427-444. doi:10.1177/0957650912440549
location	CH
production amount	1
reference product	Procurement miscellaneous TI EPR
type	process
unit	unit
Exchanges
name	amount	database	location	unit	categories	type	uncertainty type	loc	allocation	comment	product	reference product	simapro name
Procurement miscellaneous TI EPR	1	nuclear fuel chain	CH	unit	Axpo NH 5b::year technologies	production			100			Procurement miscellaneous TI EPR
market for copper, cathode	1000	ecoinvent 3.8 cutoff	GLO	kilogram	Materials/fuels	technosphere	0	1000			copper, cathode	copper, cathode	Copper, at regional storage U
market for hot rolling, steel	130000	ecoinvent 3.8 cutoff	GLO	kilogram	Materials/fuels	technosphere	0	130000			hot rolling, steel	hot rolling, steel	Hot rolling, steel U
market for reinforcing steel	2000	ecoinvent 3.8 cutoff	GLO	kilogram	Materials/fuels	technosphere	0	2000			reinforcing steel	reinforcing steel	Reinforcing steel, at plant U
market for steel, chromium steel 18/8	10000	ecoinvent 3.8 cutoff	GLO	kilogram	Materials/fuels	technosphere	0	10000			steel, chromium steel 18/8	steel, chromium steel 18/8	Chromium steel 18/8, at plant U
market for steel, low-alloyed	120000	ecoinvent 3.8 cutoff	GLO	kilogram	Materials/fuels	technosphere	0	120000			steel, low-alloyed	steel, low-alloyed	Steel, low-alloyed, at plant U
market for transport, freight train	66500	ecoinvent 3.8 cutoff	Europe without Switzerland	ton kilometer	Materials/fuels	technosphere	0	66500			transport, freight train	transport, freight train	Transport, freight, rail U
market for transport, freight train	13300	ecoinvent 3.8 cutoff	CH	ton kilometer	Materials/fuels	technosphere	0	13300			transport, freight train	transport, freight train	Transport, freight, rail U
market for transport, freight, lorry, unspecified	6650	ecoinvent 3.8 cutoff	RER	ton kilometer	Materials/fuels	technosphere	0	6650			transport, freight, lorry, unspecified	transport, freight, lorry, unspecified	Transport, van <3.5t U
wire drawing, copper	1000	ecoinvent 3.8 cutoff	RER	kilogram	Materials/fuels	technosphere	0	1000				wire drawing, copper	Wire drawing, copper U
wire drawing, steel	2000	ecoinvent 3.8 cutoff	RER	kilogram	Materials/fuels	technosphere	0	2000				wire drawing, steel	Wire drawing, steel U
Activity	Procurement miscellaneous TI EPR
comment	Simons A, Bauer C. Life cycle assessment of the Evolutionary Power Reactor (EPR) and the influence of different fuel cycle strategies. Proceedings of the Institution of Mechanical Engineers, Part A: Journal of Power and Energy. 2012;226(3):427-444. doi:10.1177/0957650912440549
location	RER
production amount	1
reference product	Procurement miscellaneous TI EPR
type	process
unit	unit
Exchanges
name	amount	database	location	unit	categories	type	uncertainty type	loc	allocation	comment	product	reference product	simapro name
Procurement miscellaneous TI EPR	1	nuclear fuel chain	RER	unit	Axpo NH 5b::year technologies	production			100			Procurement miscellaneous TI EPR
market for copper, cathode	1000	ecoinvent 3.8 cutoff	GLO	kilogram	Materials/fuels	technosphere	0	1000			copper, cathode	copper, cathode	Copper, at regional storage U
market for hot rolling, steel	130000	ecoinvent 3.8 cutoff	GLO	kilogram	Materials/fuels	technosphere	0	130000			hot rolling, steel	hot rolling, steel	Hot rolling, steel U
market for reinforcing steel	2000	ecoinvent 3.8 cutoff	GLO	kilogram	Materials/fuels	technosphere	0	2000			reinforcing steel	reinforcing steel	Reinforcing steel, at plant U
market for steel, chromium steel 18/8	10000	ecoinvent 3.8 cutoff	GLO	kilogram	Materials/fuels	technosphere	0	10000			steel, chromium steel 18/8	steel, chromium steel 18/8	Chromium steel 18/8, at plant U
market for steel, low-alloyed	120000	ecoinvent 3.8 cutoff	GLO	kilogram	Materials/fuels	technosphere	0	120000			steel, low-alloyed	steel, low-alloyed	Steel, low-alloyed, at plant U
market for transport, freight train	66600	ecoinvent 3.8 cutoff	Europe without Switzerland	ton kilometer	Materials/fuels	technosphere	0	66600			transport, freight train	transport, freight train	Transport, freight, rail U
market for transport, freight, lorry, unspecified	13300	ecoinvent 3.8 cutoff	RER	ton kilometer	Materials/fuels	technosphere	0	13300			transport, freight, lorry, unspecified	transport, freight, lorry, unspecified	Transport, van <3.5t U
wire drawing, copper	1000	ecoinvent 3.8 cutoff	RER	kilogram	Materials/fuels	technosphere	0	1000				wire drawing, copper	Wire drawing, copper U
wire drawing, steel	2000	ecoinvent 3.8 cutoff	RER	kilogram	Materials/fuels	technosphere	0	2000				wire drawing, steel	Wire drawing, steel U
Activity	Pump primary EPR
comment	Simons A, Bauer C. Life cycle assessment of the Evolutionary Power Reactor (EPR) and the influence of different fuel cycle strategies. Proceedings of the Institution of Mechanical Engineers, Part A: Journal of Power and Energy. 2012;226(3):427-444. doi:10.1177/0957650912440549
location	RER
production amount	1
reference product	Pump primary EPR
type	process
unit	unit
Exchanges
name	amount	database	location	unit	categories	type	uncertainty type	loc	allocation	comment	product	reference product	simapro name
Pump primary EPR	1	nuclear fuel chain	RER	unit	Axpo NH 5b::year technologies	production			100			Pump primary EPR
market for copper, cathode	5600	ecoinvent 3.8 cutoff	GLO	kilogram	Materials/fuels	technosphere	0	5600			copper, cathode	copper, cathode	Copper, at regional storage U
market for hot rolling, steel	106000	ecoinvent 3.8 cutoff	GLO	kilogram	Materials/fuels	technosphere	0	106000			hot rolling, steel	hot rolling, steel	Hot rolling, steel U
market for steel, chromium steel 18/8	106000	ecoinvent 3.8 cutoff	GLO	kilogram	Materials/fuels	technosphere	0	106000			steel, chromium steel 18/8	steel, chromium steel 18/8	Chromium steel 18/8, at plant U
market for transport, freight train	24600	ecoinvent 3.8 cutoff	Europe without Switzerland	ton kilometer	Materials/fuels	technosphere	0	24600			transport, freight train	transport, freight train	Transport, freight, rail U
market for transport, freight, lorry, unspecified	12300	ecoinvent 3.8 cutoff	RER	ton kilometer	Materials/fuels	technosphere	0	12300			transport, freight, lorry, unspecified	transport, freight, lorry, unspecified	Transport, van <3.5t U
wire drawing, copper	5600	ecoinvent 3.8 cutoff	RER	kilogram	Materials/fuels	technosphere	0	5600				wire drawing, copper	Wire drawing, copper U
Activity	Steam generator primary EPR
comment	Simons A, Bauer C. Life cycle assessment of the Evolutionary Power Reactor (EPR) and the influence of different fuel cycle strategies. Proceedings of the Institution of Mechanical Engineers, Part A: Journal of Power and Energy. 2012;226(3):427-444. doi:10.1177/0957650912440549
location	RER
production amount	1
reference product	Steam generator primary EPR
type	process
unit	unit
Exchanges
name	amount	database	location	unit	categories	type	uncertainty type	loc	allocation	comment	product	reference product	simapro name
Steam generator primary EPR	1	nuclear fuel chain	RER	unit	Axpo NH 5b::year technologies	production			100			Steam generator primary EPR
market for drawing of pipe, steel	38600	ecoinvent 3.8 cutoff	GLO	kilogram	Materials/fuels	technosphere	0	38600			drawing of pipe, steel	drawing of pipe, steel	Drawing of pipes, steel U
market for hot rolling, steel	461000	ecoinvent 3.8 cutoff	GLO	kilogram	Materials/fuels	technosphere	0	461000			hot rolling, steel	hot rolling, steel	Hot rolling, steel U
market for steel, chromium steel 18/8	500000	ecoinvent 3.8 cutoff	GLO	kilogram	Materials/fuels	technosphere	0	500000			steel, chromium steel 18/8	steel, chromium steel 18/8	Chromium steel 18/8, at plant U
market for transport, freight train	110000	ecoinvent 3.8 cutoff	Europe without Switzerland	ton kilometer	Materials/fuels	technosphere	0	110000			transport, freight train	transport, freight train	Transport, freight, rail U
market for transport, freight, lorry, unspecified	55000	ecoinvent 3.8 cutoff	RER	ton kilometer	Materials/fuels	technosphere	0	55000			transport, freight, lorry, unspecified	transport, freight, lorry, unspecified	Transport, van <3.5t U
Activity	Support primary EPR
comment	Simons A, Bauer C. Life cycle assessment of the Evolutionary Power Reactor (EPR) and the influence of different fuel cycle strategies. Proceedings of the Institution of Mechanical Engineers, Part A: Journal of Power and Energy. 2012;226(3):427-444. doi:10.1177/0957650912440549
location	RER
production amount	1
reference product	Support primary EPR
type	process
unit	unit
Exchanges
name	amount	database	location	unit	categories	type	uncertainty type	loc	allocation	comment	product	reference product	simapro name
Support primary EPR	1	nuclear fuel chain	RER	unit	Axpo NH 5b::year technologies	production			100			Support primary EPR
market for hot rolling, steel	953000	ecoinvent 3.8 cutoff	GLO	kilogram	Materials/fuels	technosphere	0	953000			hot rolling, steel	hot rolling, steel	Hot rolling, steel U
market for steel, low-alloyed	953000	ecoinvent 3.8 cutoff	GLO	kilogram	Materials/fuels	technosphere	0	953000			steel, low-alloyed	steel, low-alloyed	Steel, low-alloyed, at plant U
market for transport, freight train	210000	ecoinvent 3.8 cutoff	Europe without Switzerland	ton kilometer	Materials/fuels	technosphere	0	210000			transport, freight train	transport, freight train	Transport, freight, rail U
market for transport, freight, lorry, unspecified	105000	ecoinvent 3.8 cutoff	RER	ton kilometer	Materials/fuels	technosphere	0	105000			transport, freight, lorry, unspecified	transport, freight, lorry, unspecified	Transport, van <3.5t U
Activity	Supports NI EPR
comment	Simons A, Bauer C. Life cycle assessment of the Evolutionary Power Reactor (EPR) and the influence of different fuel cycle strategies. Proceedings of the Institution of Mechanical Engineers, Part A: Journal of Power and Energy. 2012;226(3):427-444. doi:10.1177/0957650912440549
location	RER
production amount	1
reference product	Supports NI EPR
type	process
unit	unit
Exchanges
name	amount	database	location	unit	categories	type	uncertainty type	loc	allocation	comment	product	reference product	simapro name
Supports NI EPR	1	nuclear fuel chain	RER	unit	Axpo NH 5b::year technologies	production			100			Supports NI EPR
market for hot rolling, steel	1030000	ecoinvent 3.8 cutoff	GLO	kilogram	Materials/fuels	technosphere	0	1030000			hot rolling, steel	hot rolling, steel	Hot rolling, steel U
market for steel, chromium steel 18/8	1030000	ecoinvent 3.8 cutoff	GLO	kilogram	Materials/fuels	technosphere	0	1030000			steel, chromium steel 18/8	steel, chromium steel 18/8	Chromium steel 18/8, at plant U
market for transport, freight train	227000	ecoinvent 3.8 cutoff	Europe without Switzerland	ton kilometer	Materials/fuels	technosphere	0	227000			transport, freight train	transport, freight train	Transport, freight, rail U
market for transport, freight, lorry, unspecified	113000	ecoinvent 3.8 cutoff	RER	ton kilometer	Materials/fuels	technosphere	0	113000			transport, freight, lorry, unspecified	transport, freight, lorry, unspecified	Transport, van <3.5t U
Activity	Switchgear HV
comment	Simons A, Bauer C. Life cycle assessment of the Evolutionary Power Reactor (EPR) and the influence of different fuel cycle strategies. Proceedings of the Institution of Mechanical Engineers, Part A: Journal of Power and Energy. 2012;226(3):427-444. doi:10.1177/0957650912440549
location	CH
production amount	1
reference product	Switchgear HV
type	process
unit	unit
Exchanges
name	amount	database	location	unit	categories	type	uncertainty type	loc	allocation	comment	product	reference product	simapro name
Sulfur hexafluoride	122	biosphere3		kilogram	air::non-urban air or from high stacks	biosphere	0	122
Switchgear HV	1	nuclear fuel chain	CH	unit	Axpo NH 5b::year technologies	production			100			Switchgear HV
market for aluminium, primary, ingot	27100	ecoinvent 3.8 cutoff	IAI Area, EU27 & EFTA	kilogram	Materials/fuels	technosphere	0	27100			aluminium, primary, ingot	aluminium, primary, ingot	Aluminium, primary, at plant U
market for copper, cathode	3470	ecoinvent 3.8 cutoff	GLO	kilogram	Materials/fuels	technosphere	0	3470			copper, cathode	copper, cathode	Copper, at regional storage U
market for epoxy resin insulator, SiO2	1390	ecoinvent 3.8 cutoff	GLO	kilogram	Materials/fuels	technosphere	0	1390			epoxy resin insulator, SiO2	epoxy resin insulator, SiO2	Epoxy resin insulator (SiO2), at plant U
market for kraft paper	27	ecoinvent 3.8 cutoff	RER	kilogram	Materials/fuels	technosphere	0	27			kraft paper	kraft paper	Kraft paper, unbleached, at plant U
market for nickel, class 1	14	ecoinvent 3.8 cutoff	GLO	kilogram	Materials/fuels	technosphere	0	14			nickel, class 1	nickel, class 1	Nickel, 99.5%, at plant/GLO U
market for polyester resin, unsaturated	200	ecoinvent 3.8 cutoff	RER	kilogram	Materials/fuels	technosphere	0	200			polyester resin, unsaturated	polyester resin, unsaturated	Polyester resin, unsaturated, at plant U
market for sanitary ceramics	900	ecoinvent 3.8 cutoff	GLO	kilogram	Materials/fuels	technosphere	0	900			sanitary ceramics	sanitary ceramics	Sanitary ceramics, at regional storage U
market for steel, low-alloyed	11100	ecoinvent 3.8 cutoff	GLO	kilogram	Materials/fuels	technosphere	0	11100			steel, low-alloyed	steel, low-alloyed	Steel, low-alloyed, at plant U
market for sulfur hexafluoride, liquid	610	ecoinvent 3.8 cutoff	RER	kilogram	Materials/fuels	technosphere	0	610			sulfur hexafluoride, liquid	sulfur hexafluoride, liquid	Sulphur hexafluoride, liquid, at plant U
market for synthetic rubber	125	ecoinvent 3.8 cutoff	GLO	kilogram	Materials/fuels	technosphere	0	125			synthetic rubber	synthetic rubber	Synthetic rubber, at plant U
market for transport, freight train	15100	ecoinvent 3.8 cutoff	CH	ton kilometer	Materials/fuels	technosphere	0	15100			transport, freight train	transport, freight train	Transport, freight, rail U
market for transport, freight, lorry, unspecified	2250	ecoinvent 3.8 cutoff	RER	ton kilometer	Materials/fuels	technosphere	0	2250			transport, freight, lorry, unspecified	transport, freight, lorry, unspecified	Transport, van <3.5t U
polycarbonate production	15	ecoinvent 3.8 cutoff	RER	kilogram	Materials/fuels	technosphere	0	15			polycarbonate	polycarbonate	Polycarbonate, at plant U
sheet rolling, steel	11100	ecoinvent 3.8 cutoff	RER	kilogram	Materials/fuels	technosphere	0	11100				sheet rolling, steel	Sheet rolling, steel U
structural timber production	0.117	ecoinvent 3.8 cutoff	RER	cubic meter	Materials/fuels	technosphere	0	0.117			structural timber	structural timber	Sawn timber, hardwood, planed, kiln dried, u=10%, at plant U
wire drawing, copper	2560	ecoinvent 3.8 cutoff	RER	kilogram	Materials/fuels	technosphere	0	2560				wire drawing, copper	Wire drawing, copper U
zinc coating, pieces	25	ecoinvent 3.8 cutoff	RER	square meter	Materials/fuels	technosphere	0	25				zinc coat, pieces	Zinc coating, pieces U
Activity	Switchgear HV
comment	Simons A, Bauer C. Life cycle assessment of the Evolutionary Power Reactor (EPR) and the influence of different fuel cycle strategies. Proceedings of the Institution of Mechanical Engineers, Part A: Journal of Power and Energy. 2012;226(3):427-444. doi:10.1177/0957650912440549
location	RER
production amount	1
reference product	Switchgear HV
type	process
unit	unit
Exchanges
name	amount	database	location	unit	categories	type	uncertainty type	loc	allocation	comment	product	reference product	simapro name
Sulfur hexafluoride	122	biosphere3		kilogram	air::non-urban air or from high stacks	biosphere	0	122
Switchgear HV	1	nuclear fuel chain	RER	unit	Axpo NH 5b::year technologies	production			100			Switchgear HV
market for aluminium, primary, ingot	27100	ecoinvent 3.8 cutoff	IAI Area, EU27 & EFTA	kilogram	Materials/fuels	technosphere	0	27100			aluminium, primary, ingot	aluminium, primary, ingot	Aluminium, primary, at plant U
market for copper, cathode	3470	ecoinvent 3.8 cutoff	GLO	kilogram	Materials/fuels	technosphere	0	3470			copper, cathode	copper, cathode	Copper, at regional storage U
market for epoxy resin insulator, SiO2	1390	ecoinvent 3.8 cutoff	GLO	kilogram	Materials/fuels	technosphere	0	1390			epoxy resin insulator, SiO2	epoxy resin insulator, SiO2	Epoxy resin insulator (SiO2), at plant U
market for kraft paper	27	ecoinvent 3.8 cutoff	RER	kilogram	Materials/fuels	technosphere	0	27			kraft paper	kraft paper	Kraft paper, unbleached, at plant U
market for nickel, class 1	14	ecoinvent 3.8 cutoff	GLO	kilogram	Materials/fuels	technosphere	0	14			nickel, class 1	nickel, class 1	Nickel, 99.5%, at plant/GLO U
market for polyester resin, unsaturated	200	ecoinvent 3.8 cutoff	RER	kilogram	Materials/fuels	technosphere	0	200			polyester resin, unsaturated	polyester resin, unsaturated	Polyester resin, unsaturated, at plant U
market for sanitary ceramics	900	ecoinvent 3.8 cutoff	GLO	kilogram	Materials/fuels	technosphere	0	900			sanitary ceramics	sanitary ceramics	Sanitary ceramics, at regional storage U
market for steel, low-alloyed	11100	ecoinvent 3.8 cutoff	GLO	kilogram	Materials/fuels	technosphere	0	11100			steel, low-alloyed	steel, low-alloyed	Steel, low-alloyed, at plant U
market for sulfur hexafluoride, liquid	610	ecoinvent 3.8 cutoff	RER	kilogram	Materials/fuels	technosphere	0	610			sulfur hexafluoride, liquid	sulfur hexafluoride, liquid	Sulphur hexafluoride, liquid, at plant U
market for synthetic rubber	125	ecoinvent 3.8 cutoff	GLO	kilogram	Materials/fuels	technosphere	0	125			synthetic rubber	synthetic rubber	Synthetic rubber, at plant U
market for transport, freight train	15100	ecoinvent 3.8 cutoff	Europe without Switzerland	ton kilometer	Materials/fuels	technosphere	0	15100			transport, freight train	transport, freight train	Transport, freight, rail U
market for transport, freight, lorry, unspecified	2250	ecoinvent 3.8 cutoff	RER	ton kilometer	Materials/fuels	technosphere	0	2250			transport, freight, lorry, unspecified	transport, freight, lorry, unspecified	Transport, van <3.5t U
polycarbonate production	15	ecoinvent 3.8 cutoff	RER	kilogram	Materials/fuels	technosphere	0	15			polycarbonate	polycarbonate	Polycarbonate, at plant U
sheet rolling, steel	11100	ecoinvent 3.8 cutoff	RER	kilogram	Materials/fuels	technosphere	0	11100				sheet rolling, steel	Sheet rolling, steel U
structural timber production	0.117	ecoinvent 3.8 cutoff	RER	cubic meter	Materials/fuels	technosphere	0	0.117			structural timber	structural timber	Sawn timber, hardwood, planed, kiln dried, u=10%, at plant U
wire drawing, copper	2560	ecoinvent 3.8 cutoff	RER	kilogram	Materials/fuels	technosphere	0	2560				wire drawing, copper	Wire drawing, copper U
zinc coating, pieces	25	ecoinvent 3.8 cutoff	RER	square meter	Materials/fuels	technosphere	0	25				zinc coat, pieces	Zinc coating, pieces U
Activity	Switchgear LV
comment	Simons A, Bauer C. Life cycle assessment of the Evolutionary Power Reactor (EPR) and the influence of different fuel cycle strategies. Proceedings of the Institution of Mechanical Engineers, Part A: Journal of Power and Energy. 2012;226(3):427-444. doi:10.1177/0957650912440549
location	CH
production amount	1
reference product	Switchgear LV
type	process
unit	unit
Exchanges
name	amount	database	location	unit	categories	type	uncertainty type	loc	allocation	comment	product	reference product	simapro name
Switchgear LV	1	nuclear fuel chain	CH	unit	Axpo NH 5b::year technologies	production			100			Switchgear LV
market for aluminium, primary, ingot	61.2	ecoinvent 3.8 cutoff	IAI Area, EU27 & EFTA	kilogram	Materials/fuels	technosphere	0	61.2			aluminium, primary, ingot	aluminium, primary, ingot	Aluminium, primary, at plant U
market for copper, cathode	303	ecoinvent 3.8 cutoff	GLO	kilogram	Materials/fuels	technosphere	0	303			copper, cathode	copper, cathode	Copper, at regional storage U
market for hot rolling, steel	89.6	ecoinvent 3.8 cutoff	GLO	kilogram	Materials/fuels	technosphere	0	89.6			hot rolling, steel	hot rolling, steel	Hot rolling, steel U
market for polyester resin, unsaturated	0.34	ecoinvent 3.8 cutoff	RER	kilogram	Materials/fuels	technosphere	0	0.34			polyester resin, unsaturated	polyester resin, unsaturated	Polyester resin, unsaturated, at plant U
market for polyethylene, high density, granulate	149	ecoinvent 3.8 cutoff	GLO	kilogram	Materials/fuels	technosphere	0	149			polyethylene, high density, granulate	polyethylene, high density, granulate	Polyethylene, HDPE, granulate, at plant U
market for steel, low-alloyed	89.6	ecoinvent 3.8 cutoff	GLO	kilogram	Materials/fuels	technosphere	0	89.6			steel, low-alloyed	steel, low-alloyed	Steel, low-alloyed, at plant U
market for transport, freight train	326	ecoinvent 3.8 cutoff	CH	ton kilometer	Materials/fuels	technosphere	0	326			transport, freight train	transport, freight train	Transport, freight, rail U
market for transport, freight, lorry, unspecified	34.2	ecoinvent 3.8 cutoff	RER	ton kilometer	Materials/fuels	technosphere	0	34.2			transport, freight, lorry, unspecified	transport, freight, lorry, unspecified	Transport, van <3.5t U
sheet rolling, aluminium	61.2	ecoinvent 3.8 cutoff	RER	kilogram	Materials/fuels	technosphere	0	61.2				sheet rolling, aluminium	Sheet rolling, aluminium U
wire drawing, copper	151	ecoinvent 3.8 cutoff	RER	kilogram	Materials/fuels	technosphere	0	151				wire drawing, copper	Wire drawing, copper U
Activity	Switchgear LV
comment	Simons A, Bauer C. Life cycle assessment of the Evolutionary Power Reactor (EPR) and the influence of different fuel cycle strategies. Proceedings of the Institution of Mechanical Engineers, Part A: Journal of Power and Energy. 2012;226(3):427-444. doi:10.1177/0957650912440549
location	RER
production amount	1
reference product	Switchgear LV
type	process
unit	unit
Exchanges
name	amount	database	location	unit	categories	type	uncertainty type	loc	allocation	comment	product	reference product	simapro name
Switchgear LV	1	nuclear fuel chain	RER	unit	Axpo NH 5b::year technologies	production			100			Switchgear LV
market for aluminium, primary, ingot	61.2	ecoinvent 3.8 cutoff	IAI Area, EU27 & EFTA	kilogram	Materials/fuels	technosphere	0	61.2			aluminium, primary, ingot	aluminium, primary, ingot	Aluminium, primary, at plant U
market for copper, cathode	303	ecoinvent 3.8 cutoff	GLO	kilogram	Materials/fuels	technosphere	0	303			copper, cathode	copper, cathode	Copper, at regional storage U
market for hot rolling, steel	89.6	ecoinvent 3.8 cutoff	GLO	kilogram	Materials/fuels	technosphere	0	89.6			hot rolling, steel	hot rolling, steel	Hot rolling, steel U
market for polyester resin, unsaturated	0.34	ecoinvent 3.8 cutoff	RER	kilogram	Materials/fuels	technosphere	0	0.34			polyester resin, unsaturated	polyester resin, unsaturated	Polyester resin, unsaturated, at plant U
market for polyethylene, high density, granulate	149	ecoinvent 3.8 cutoff	GLO	kilogram	Materials/fuels	technosphere	0	149			polyethylene, high density, granulate	polyethylene, high density, granulate	Polyethylene, HDPE, granulate, at plant U
market for steel, low-alloyed	89.6	ecoinvent 3.8 cutoff	GLO	kilogram	Materials/fuels	technosphere	0	89.6			steel, low-alloyed	steel, low-alloyed	Steel, low-alloyed, at plant U
market for transport, freight train	137	ecoinvent 3.8 cutoff	Europe without Switzerland	ton kilometer	Materials/fuels	technosphere	0	137			transport, freight train	transport, freight train	Transport, freight, rail U
market for transport, freight, lorry, unspecified	68.3	ecoinvent 3.8 cutoff	RER	ton kilometer	Materials/fuels	technosphere	0	68.3			transport, freight, lorry, unspecified	transport, freight, lorry, unspecified	Transport, van <3.5t U
sheet rolling, aluminium	61.2	ecoinvent 3.8 cutoff	RER	kilogram	Materials/fuels	technosphere	0	61.2				sheet rolling, aluminium	Sheet rolling, aluminium U
wire drawing, copper	151	ecoinvent 3.8 cutoff	RER	kilogram	Materials/fuels	technosphere	0	151				wire drawing, copper	Wire drawing, copper U
Activity	Switchgear MV
comment	Simons A, Bauer C. Life cycle assessment of the Evolutionary Power Reactor (EPR) and the influence of different fuel cycle strategies. Proceedings of the Institution of Mechanical Engineers, Part A: Journal of Power and Energy. 2012;226(3):427-444. doi:10.1177/0957650912440549
location	CH
production amount	1
reference product	Switchgear MV
type	process
unit	unit
Exchanges
name	amount	database	location	unit	categories	type	uncertainty type	loc	allocation	comment	product	reference product	simapro name
Switchgear MV	1	nuclear fuel chain	CH	unit	Axpo NH 5b::year technologies	production			100			Switchgear MV
market for aluminium, primary, ingot	302	ecoinvent 3.8 cutoff	IAI Area, EU27 & EFTA	kilogram	Materials/fuels	technosphere	0	302			aluminium, primary, ingot	aluminium, primary, ingot	Aluminium, primary, at plant U
market for copper, cathode	2000	ecoinvent 3.8 cutoff	GLO	kilogram	Materials/fuels	technosphere	0	2000			copper, cathode	copper, cathode	Copper, at regional storage U
market for hot rolling, steel	443	ecoinvent 3.8 cutoff	GLO	kilogram	Materials/fuels	technosphere	0	443			hot rolling, steel	hot rolling, steel	Hot rolling, steel U
market for polyester resin, unsaturated	16.8	ecoinvent 3.8 cutoff	RER	kilogram	Materials/fuels	technosphere	0	16.8			polyester resin, unsaturated	polyester resin, unsaturated	Polyester resin, unsaturated, at plant U
market for polyethylene, high density, granulate	213	ecoinvent 3.8 cutoff	GLO	kilogram	Materials/fuels	technosphere	0	213			polyethylene, high density, granulate	polyethylene, high density, granulate	Polyethylene, HDPE, granulate, at plant U
market for polyvinylchloride, bulk polymerised	92.9	ecoinvent 3.8 cutoff	GLO	kilogram	Materials/fuels	technosphere	0	92.9			polyvinylchloride, bulk polymerised	polyvinylchloride, bulk polymerised	Polyvinylchloride, at regional storage U
market for steel, low-alloyed	443	ecoinvent 3.8 cutoff	GLO	kilogram	Materials/fuels	technosphere	0	443			steel, low-alloyed	steel, low-alloyed	Steel, low-alloyed, at plant U
market for synthetic rubber	106	ecoinvent 3.8 cutoff	GLO	kilogram	Materials/fuels	technosphere	0	106			synthetic rubber	synthetic rubber	Synthetic rubber, at plant U
market for tin	164	ecoinvent 3.8 cutoff	GLO	kilogram	Materials/fuels	technosphere	0	164			tin	tin	Tin, at regional storage U
market for transport, freight train	1710	ecoinvent 3.8 cutoff	CH	ton kilometer	Materials/fuels	technosphere	0	1710			transport, freight train	transport, freight train	Transport, freight, rail U
market for transport, freight, lorry, unspecified	658	ecoinvent 3.8 cutoff	RER	ton kilometer	Materials/fuels	technosphere	0	658			transport, freight, lorry, unspecified	transport, freight, lorry, unspecified	Transport, van <3.5t U
polycarbonate production	80.8	ecoinvent 3.8 cutoff	RER	kilogram	Materials/fuels	technosphere	0	80.8			polycarbonate	polycarbonate	Polycarbonate, at plant U
polymethyl methacrylate production, beads	195	ecoinvent 3.8 cutoff	RER	kilogram	Materials/fuels	technosphere	0	195			polymethyl methacrylate, beads	polymethyl methacrylate, beads	Polymethyl methacrylate, beads, at plant U
sheet rolling, aluminium	302	ecoinvent 3.8 cutoff	RER	kilogram	Materials/fuels	technosphere	0	302				sheet rolling, aluminium	Sheet rolling, aluminium U
structural timber production	0.0224	ecoinvent 3.8 cutoff	RER	cubic meter	Materials/fuels	technosphere	0	0.0224			structural timber	structural timber	Sawn timber, hardwood, planed, kiln dried, u=10%, at plant U
wire drawing, copper	999	ecoinvent 3.8 cutoff	RER	kilogram	Materials/fuels	technosphere	0	999				wire drawing, copper	Wire drawing, copper U
Activity	Switchgear MV
comment	Simons A, Bauer C. Life cycle assessment of the Evolutionary Power Reactor (EPR) and the influence of different fuel cycle strategies. Proceedings of the Institution of Mechanical Engineers, Part A: Journal of Power and Energy. 2012;226(3):427-444. doi:10.1177/0957650912440549
location	RER
production amount	1
reference product	Switchgear MV
type	process
unit	unit
Exchanges
name	amount	database	location	unit	categories	type	uncertainty type	loc	allocation	comment	product	reference product	simapro name
Switchgear MV	1	nuclear fuel chain	RER	unit	Axpo NH 5b::year technologies	production			100			Switchgear MV
market for aluminium, primary, ingot	302	ecoinvent 3.8 cutoff	IAI Area, EU27 & EFTA	kilogram	Materials/fuels	technosphere	0	302			aluminium, primary, ingot	aluminium, primary, ingot	Aluminium, primary, at plant U
market for copper, cathode	2000	ecoinvent 3.8 cutoff	GLO	kilogram	Materials/fuels	technosphere	0	2000			copper, cathode	copper, cathode	Copper, at regional storage U
market for hot rolling, steel	443	ecoinvent 3.8 cutoff	GLO	kilogram	Materials/fuels	technosphere	0	443			hot rolling, steel	hot rolling, steel	Hot rolling, steel U
market for polyester resin, unsaturated	16.8	ecoinvent 3.8 cutoff	RER	kilogram	Materials/fuels	technosphere	0	16.8			polyester resin, unsaturated	polyester resin, unsaturated	Polyester resin, unsaturated, at plant U
market for polyethylene, high density, granulate	213	ecoinvent 3.8 cutoff	GLO	kilogram	Materials/fuels	technosphere	0	213			polyethylene, high density, granulate	polyethylene, high density, granulate	Polyethylene, HDPE, granulate, at plant U
market for polyvinylchloride, bulk polymerised	92.9	ecoinvent 3.8 cutoff	GLO	kilogram	Materials/fuels	technosphere	0	92.9			polyvinylchloride, bulk polymerised	polyvinylchloride, bulk polymerised	Polyvinylchloride, at regional storage U
market for steel, low-alloyed	443	ecoinvent 3.8 cutoff	GLO	kilogram	Materials/fuels	technosphere	0	443			steel, low-alloyed	steel, low-alloyed	Steel, low-alloyed, at plant U
market for synthetic rubber	106	ecoinvent 3.8 cutoff	GLO	kilogram	Materials/fuels	technosphere	0	106			synthetic rubber	synthetic rubber	Synthetic rubber, at plant U
market for tin	164	ecoinvent 3.8 cutoff	GLO	kilogram	Materials/fuels	technosphere	0	164			tin	tin	Tin, at regional storage U
market for transport, freight train	1680	ecoinvent 3.8 cutoff	Europe without Switzerland	ton kilometer	Materials/fuels	technosphere	0	1680			transport, freight train	transport, freight train	Transport, freight, rail U
market for transport, freight, lorry, unspecified	842	ecoinvent 3.8 cutoff	RER	ton kilometer	Materials/fuels	technosphere	0	842			transport, freight, lorry, unspecified	transport, freight, lorry, unspecified	Transport, van <3.5t U
polycarbonate production	80.8	ecoinvent 3.8 cutoff	RER	kilogram	Materials/fuels	technosphere	0	80.8			polycarbonate	polycarbonate	Polycarbonate, at plant U
polymethyl methacrylate production, beads	195	ecoinvent 3.8 cutoff	RER	kilogram	Materials/fuels	technosphere	0	195			polymethyl methacrylate, beads	polymethyl methacrylate, beads	Polymethyl methacrylate, beads, at plant U
sheet rolling, aluminium	302	ecoinvent 3.8 cutoff	RER	kilogram	Materials/fuels	technosphere	0	302				sheet rolling, aluminium	Sheet rolling, aluminium U
structural timber production	0.0224	ecoinvent 3.8 cutoff	RER	cubic meter	Materials/fuels	technosphere	0	0.0224			structural timber	structural timber	Sawn timber, hardwood, planed, kiln dried, u=10%, at plant U
wire drawing, copper	999	ecoinvent 3.8 cutoff	RER	kilogram	Materials/fuels	technosphere	0	999				wire drawing, copper	Wire drawing, copper U
Activity	Tanks, pumps, vessels NI EPR
comment	Simons A, Bauer C. Life cycle assessment of the Evolutionary Power Reactor (EPR) and the influence of different fuel cycle strategies. Proceedings of the Institution of Mechanical Engineers, Part A: Journal of Power and Energy. 2012;226(3):427-444. doi:10.1177/0957650912440549
location	RER
production amount	1
reference product	Tanks, pumps, vessels NI EPR
type	process
unit	unit
Exchanges
name	amount	database	location	unit	categories	type	uncertainty type	loc	allocation	comment	product	reference product	simapro name
Tanks, pumps, vessels NI EPR	1	nuclear fuel chain	RER	unit	Axpo NH 5b::year technologies	production			100			Tanks, pumps, vessels NI EPR
market for copper, cathode	7880	ecoinvent 3.8 cutoff	GLO	kilogram	Materials/fuels	technosphere	0	7880			copper, cathode	copper, cathode	Copper, at regional storage U
market for hot rolling, steel	1790000	ecoinvent 3.8 cutoff	GLO	kilogram	Materials/fuels	technosphere	0	1790000			hot rolling, steel	hot rolling, steel	Hot rolling, steel U
market for steel, chromium steel 18/8	1790000	ecoinvent 3.8 cutoff	GLO	kilogram	Materials/fuels	technosphere	0	1790000			steel, chromium steel 18/8	steel, chromium steel 18/8	Chromium steel 18/8, at plant U
market for transport, freight train	790000	ecoinvent 3.8 cutoff	Europe without Switzerland	ton kilometer	Materials/fuels	technosphere	0	790000			transport, freight train	transport, freight train	Transport, freight, rail U
market for transport, freight, lorry, unspecified	395000	ecoinvent 3.8 cutoff	RER	ton kilometer	Materials/fuels	technosphere	0	395000			transport, freight, lorry, unspecified	transport, freight, lorry, unspecified	Transport, van <3.5t U
wire drawing, copper	7880	ecoinvent 3.8 cutoff	RER	kilogram	Materials/fuels	technosphere	0	7880				wire drawing, copper	Wire drawing, copper U
Activity	Transformer 12kV
comment	Simons A, Bauer C. Life cycle assessment of the Evolutionary Power Reactor (EPR) and the influence of different fuel cycle strategies. Proceedings of the Institution of Mechanical Engineers, Part A: Journal of Power and Energy. 2012;226(3):427-444. doi:10.1177/0957650912440549
location	CH
production amount	1
reference product	Transformer 12kV
type	process
unit	unit
Exchanges
name	amount	database	location	unit	categories	type	uncertainty type	loc	allocation	comment	product	reference product	simapro name
Transformer 12kV	1	nuclear fuel chain	CH	unit	Axpo NH 5b::year technologies	production			100			Transformer 12kV
heat production, natural gas, at industrial furnace low-NOx >100kW	14400	ecoinvent 3.8 cutoff	Europe without Switzerland	megajoule	Electricity/heat	technosphere	0	14400			heat, district or industrial, natural gas	heat, district or industrial, natural gas	Heat, natural gas, at industrial furnace low-NOx >100kW U
market for copper, cathode	774	ecoinvent 3.8 cutoff	GLO	kilogram	Materials/fuels	technosphere	0	774			copper, cathode	copper, cathode	Copper, at regional storage U
market for electricity, medium voltage	9980	ecoinvent 3.8 cutoff	CH	kilowatt hour	Electricity/heat	technosphere	0	9980			electricity, medium voltage	electricity, medium voltage	Electricity, medium voltage, at grid U
market for hot rolling, steel	1040	ecoinvent 3.8 cutoff	GLO	kilogram	Materials/fuels	technosphere	0	1040			hot rolling, steel	hot rolling, steel	Hot rolling, steel U
market for kraft paper	126	ecoinvent 3.8 cutoff	RER	kilogram	Materials/fuels	technosphere	0	126			kraft paper	kraft paper	Kraft paper, unbleached, at plant U
market for steel, low-alloyed	1040	ecoinvent 3.8 cutoff	GLO	kilogram	Materials/fuels	technosphere	0	1040			steel, low-alloyed	steel, low-alloyed	Steel, low-alloyed, at plant U
market for transport, freight train	2270	ecoinvent 3.8 cutoff	CH	ton kilometer	Materials/fuels	technosphere	0	2270			transport, freight train	transport, freight train	Transport, freight, rail U
market for transport, freight, lorry, unspecified	194	ecoinvent 3.8 cutoff	RER	ton kilometer	Materials/fuels	technosphere	0	194			transport, freight, lorry, unspecified	transport, freight, lorry, unspecified	Transport, van <3.5t U
sheet rolling, steel	1930	ecoinvent 3.8 cutoff	RER	kilogram	Materials/fuels	technosphere	0	1930				sheet rolling, steel	Sheet rolling, steel U
steel production, electric, low-alloyed	1930	ecoinvent 3.8 cutoff	Europe without Switzerland and Austria	kilogram	Materials/fuels	technosphere	0	1930			steel, low-alloyed	steel, low-alloyed	Steel, electric, un- and low-alloyed, at plant U
wire drawing, copper	774	ecoinvent 3.8 cutoff	RER	kilogram	Materials/fuels	technosphere	0	774				wire drawing, copper	Wire drawing, copper U
Activity	Transformer 12kV
comment	Simons A, Bauer C. Life cycle assessment of the Evolutionary Power Reactor (EPR) and the influence of different fuel cycle strategies. Proceedings of the Institution of Mechanical Engineers, Part A: Journal of Power and Energy. 2012;226(3):427-444. doi:10.1177/0957650912440549
location	RER
production amount	1
reference product	Transformer 12kV
type	process
unit	unit
Exchanges
name	amount	database	location	unit	categories	type	uncertainty type	loc	allocation	comment	product	reference product	simapro name
Transformer 12kV	1	nuclear fuel chain	RER	unit	Axpo NH 5b::year technologies	production			100			Transformer 12kV
heat production, natural gas, at industrial furnace low-NOx >100kW	14400	ecoinvent 3.8 cutoff	Europe without Switzerland	megajoule	Electricity/heat	technosphere	0	14400			heat, district or industrial, natural gas	heat, district or industrial, natural gas	Heat, natural gas, at industrial furnace low-NOx >100kW U
market for copper, cathode	774	ecoinvent 3.8 cutoff	GLO	kilogram	Materials/fuels	technosphere	0	774			copper, cathode	copper, cathode	Copper, at regional storage U
market for hot rolling, steel	1040	ecoinvent 3.8 cutoff	GLO	kilogram	Materials/fuels	technosphere	0	1040			hot rolling, steel	hot rolling, steel	Hot rolling, steel U
market for kraft paper	126	ecoinvent 3.8 cutoff	RER	kilogram	Materials/fuels	technosphere	0	126			kraft paper	kraft paper	Kraft paper, unbleached, at plant U
market for steel, low-alloyed	1040	ecoinvent 3.8 cutoff	GLO	kilogram	Materials/fuels	technosphere	0	1040			steel, low-alloyed	steel, low-alloyed	Steel, low-alloyed, at plant U
market for transport, freight train	774	ecoinvent 3.8 cutoff	Europe without Switzerland	ton kilometer	Materials/fuels	technosphere	0	774			transport, freight train	transport, freight train	Transport, freight, rail U
market for transport, freight, lorry, unspecified	387	ecoinvent 3.8 cutoff	RER	ton kilometer	Materials/fuels	technosphere	0	387			transport, freight, lorry, unspecified	transport, freight, lorry, unspecified	Transport, van <3.5t U
market group for electricity, medium voltage	9980	ecoinvent 3.8 cutoff	UCTE	kilowatt hour	Electricity/heat	technosphere	0	9980			electricity, medium voltage	electricity, medium voltage	Electricity, medium voltage, production UCTE, at grid/UCTE U
sheet rolling, steel	1930	ecoinvent 3.8 cutoff	RER	kilogram	Materials/fuels	technosphere	0	1930				sheet rolling, steel	Sheet rolling, steel U
steel production, electric, low-alloyed	1930	ecoinvent 3.8 cutoff	Europe without Switzerland and Austria	kilogram	Materials/fuels	technosphere	0	1930			steel, low-alloyed	steel, low-alloyed	Steel, electric, un- and low-alloyed, at plant U
wire drawing, copper	774	ecoinvent 3.8 cutoff	RER	kilogram	Materials/fuels	technosphere	0	774				wire drawing, copper	Wire drawing, copper U
Activity	Transformer 500MV
comment	Simons A, Bauer C. Life cycle assessment of the Evolutionary Power Reactor (EPR) and the influence of different fuel cycle strategies. Proceedings of the Institution of Mechanical Engineers, Part A: Journal of Power and Energy. 2012;226(3):427-444. doi:10.1177/0957650912440549
location	CH
production amount	1
reference product	Transformer 500MV
type	process
unit	unit
Exchanges
name	amount	database	location	unit	categories	type	uncertainty type	loc	allocation	comment	product	reference product	simapro name
Transformer 500MV	1	nuclear fuel chain	CH	unit	Axpo NH 5b::year technologies	production			100			Transformer 500MV
market for copper, cathode	40000	ecoinvent 3.8 cutoff	GLO	kilogram	Materials/fuels	technosphere	0	40000			copper, cathode	copper, cathode	Copper, at regional storage U
market for electricity, medium voltage	750000	ecoinvent 3.8 cutoff	CH	kilowatt hour	Electricity/heat	technosphere	0	750000			electricity, medium voltage	electricity, medium voltage	Electricity, medium voltage, at grid U
market for hot rolling, steel	53600	ecoinvent 3.8 cutoff	GLO	kilogram	Materials/fuels	technosphere	0	53600			hot rolling, steel	hot rolling, steel	Hot rolling, steel U
market for kraft paper	6500	ecoinvent 3.8 cutoff	RER	kilogram	Materials/fuels	technosphere	0	6500			kraft paper	kraft paper	Kraft paper, unbleached, at plant U
market for lubricating oil	63000	ecoinvent 3.8 cutoff	RER	kilogram	Materials/fuels	technosphere	0	63000			lubricating oil	lubricating oil	Lubricating oil, at plant U
market for polyvinylchloride, bulk polymerised	2200	ecoinvent 3.8 cutoff	GLO	kilogram	Materials/fuels	technosphere	0	2200			polyvinylchloride, bulk polymerised	polyvinylchloride, bulk polymerised	Polyvinylchloride, at regional storage U
market for reinforcing steel	8300	ecoinvent 3.8 cutoff	GLO	kilogram	Materials/fuels	technosphere	0	8300			reinforcing steel	reinforcing steel	Reinforcing steel, at plant U
market for sanitary ceramics	2650	ecoinvent 3.8 cutoff	GLO	kilogram	Materials/fuels	technosphere	0	2650			sanitary ceramics	sanitary ceramics	Sanitary ceramics, at regional storage U
market for steel, low-alloyed	53600	ecoinvent 3.8 cutoff	GLO	kilogram	Materials/fuels	technosphere	0	53600			steel, low-alloyed	steel, low-alloyed	Steel, low-alloyed, at plant U
market for transport, freight train	166000	ecoinvent 3.8 cutoff	CH	ton kilometer	Materials/fuels	technosphere	0	166000			transport, freight train	transport, freight train	Transport, freight, rail U
market for transport, freight, lorry, unspecified	13800	ecoinvent 3.8 cutoff	RER	ton kilometer	Materials/fuels	technosphere	0	13800			transport, freight, lorry, unspecified	transport, freight, lorry, unspecified	Transport, van <3.5t U
natural gas, burned in micro gas turbine, 100kWe	1080000	ecoinvent 3.8 cutoff	CH	megajoule	Electricity/heat	technosphere	0	1080000			electricity, low voltage	heat, central or small-scale, natural gas	Natural gas, burned in industrial furnace low-NOx >100kW U
sheet rolling, steel	99600	ecoinvent 3.8 cutoff	RER	kilogram	Materials/fuels	technosphere	0	99600				sheet rolling, steel	Sheet rolling, steel U
steel production, electric, low-alloyed	99600	ecoinvent 3.8 cutoff	Europe without Switzerland and Austria	kilogram	Materials/fuels	technosphere	0	99600			steel, low-alloyed	steel, low-alloyed	Steel, electric, un- and low-alloyed, at plant U
structural timber production	23.2	ecoinvent 3.8 cutoff	RER	cubic meter	Materials/fuels	technosphere	0	23.2			structural timber	structural timber	Sawn timber, hardwood, planed, air / kiln dried, u=10%, at plant U
wire drawing, copper	40000	ecoinvent 3.8 cutoff	RER	kilogram	Materials/fuels	technosphere	0	40000				wire drawing, copper	Wire drawing, copper U
Activity	Transformer 500MV
comment	Simons A, Bauer C. Life cycle assessment of the Evolutionary Power Reactor (EPR) and the influence of different fuel cycle strategies. Proceedings of the Institution of Mechanical Engineers, Part A: Journal of Power and Energy. 2012;226(3):427-444. doi:10.1177/0957650912440549
location	RER
production amount	1
reference product	Transformer 500MV
type	process
unit	unit
Exchanges
name	amount	database	location	unit	categories	type	uncertainty type	loc	allocation	comment	product	reference product	simapro name
Transformer 500MV	1	nuclear fuel chain	RER	unit	Axpo NH 5b::year technologies	production			100			Transformer 500MV
market for copper, cathode	40000	ecoinvent 3.8 cutoff	GLO	kilogram	Materials/fuels	technosphere	0	40000			copper, cathode	copper, cathode	Copper, at regional storage U
market for hot rolling, steel	53600	ecoinvent 3.8 cutoff	GLO	kilogram	Materials/fuels	technosphere	0	53600			hot rolling, steel	hot rolling, steel	Hot rolling, steel U
market for kraft paper	6500	ecoinvent 3.8 cutoff	RER	kilogram	Materials/fuels	technosphere	0	6500			kraft paper	kraft paper	Kraft paper, unbleached, at plant U
market for lubricating oil	63000	ecoinvent 3.8 cutoff	RER	kilogram	Materials/fuels	technosphere	0	63000			lubricating oil	lubricating oil	Lubricating oil, at plant U
market for polyvinylchloride, bulk polymerised	2200	ecoinvent 3.8 cutoff	GLO	kilogram	Materials/fuels	technosphere	0	2200			polyvinylchloride, bulk polymerised	polyvinylchloride, bulk polymerised	Polyvinylchloride, at regional storage U
market for reinforcing steel	8300	ecoinvent 3.8 cutoff	GLO	kilogram	Materials/fuels	technosphere	0	8300			reinforcing steel	reinforcing steel	Reinforcing steel, at plant U
market for sanitary ceramics	2650	ecoinvent 3.8 cutoff	GLO	kilogram	Materials/fuels	technosphere	0	2650			sanitary ceramics	sanitary ceramics	Sanitary ceramics, at regional storage U
market for steel, low-alloyed	53600	ecoinvent 3.8 cutoff	GLO	kilogram	Materials/fuels	technosphere	0	53600			steel, low-alloyed	steel, low-alloyed	Steel, low-alloyed, at plant U
market for transport, freight train	81900	ecoinvent 3.8 cutoff	Europe without Switzerland	ton kilometer	Materials/fuels	technosphere	0	81900			transport, freight train	transport, freight train	Transport, freight, rail U
market for transport, freight, lorry, unspecified	28300	ecoinvent 3.8 cutoff	RER	ton kilometer	Materials/fuels	technosphere	0	28300			transport, freight, lorry, unspecified	transport, freight, lorry, unspecified	Transport, van <3.5t U
market group for electricity, medium voltage	750000	ecoinvent 3.8 cutoff	UCTE	kilowatt hour	Electricity/heat	technosphere	0	750000			electricity, medium voltage	electricity, medium voltage	Electricity, medium voltage, production UCTE, at grid/UCTE U
natural gas, burned in micro gas turbine, 100kWe	1080000	ecoinvent 3.8 cutoff	CH	megajoule	Electricity/heat	technosphere	0	1080000			electricity, low voltage	heat, central or small-scale, natural gas	Natural gas, burned in industrial furnace low-NOx >100kW U
sheet rolling, steel	99600	ecoinvent 3.8 cutoff	RER	kilogram	Materials/fuels	technosphere	0	99600				sheet rolling, steel	Sheet rolling, steel U
steel production, electric, low-alloyed	99600	ecoinvent 3.8 cutoff	Europe without Switzerland and Austria	kilogram	Materials/fuels	technosphere	0	99600			steel, low-alloyed	steel, low-alloyed	Steel, electric, un- and low-alloyed, at plant U
structural timber production	23.2	ecoinvent 3.8 cutoff	RER	cubic meter	Materials/fuels	technosphere	0	23.2			structural timber	structural timber	Sawn timber, hardwood, planed, air / kiln dried, u=10%, at plant U
wire drawing, copper	40000	ecoinvent 3.8 cutoff	RER	kilogram	Materials/fuels	technosphere	0	40000				wire drawing, copper	Wire drawing, copper U
Activity	Turbine EPR
comment	Simons A, Bauer C. Life cycle assessment of the Evolutionary Power Reactor (EPR) and the influence of different fuel cycle strategies. Proceedings of the Institution of Mechanical Engineers, Part A: Journal of Power and Energy. 2012;226(3):427-444. doi:10.1177/0957650912440549
location	CH
production amount	1
reference product	Turbine EPR
type	process
unit	unit
Exchanges
name	amount	database	location	unit	categories	type	uncertainty type	loc	allocation	comment	product	reference product	simapro name
Turbine EPR	1	nuclear fuel chain	CH	unit	Axpo NH 5b::year technologies	production			100			Turbine EPR
market for hot rolling, steel	5300000	ecoinvent 3.8 cutoff	GLO	kilogram	Materials/fuels	technosphere	0	5300000			hot rolling, steel	hot rolling, steel	Hot rolling, steel U
market for steel, chromium steel 18/8	5300000	ecoinvent 3.8 cutoff	GLO	kilogram	Materials/fuels	technosphere	0	5300000			steel, chromium steel 18/8	steel, chromium steel 18/8	Chromium steel 18/8, at plant U
market for transport, freight train	3500000	ecoinvent 3.8 cutoff	Europe without Switzerland	ton kilometer	Materials/fuels	technosphere	0	3500000			transport, freight train	transport, freight train	Transport, freight, rail U
market for transport, freight, lorry, unspecified	292000	ecoinvent 3.8 cutoff	RER	ton kilometer	Materials/fuels	technosphere	0	292000			transport, freight, lorry, unspecified	transport, freight, lorry, unspecified	Transport, van <3.5t U
Activity	Turbine EPR
comment	Simons A, Bauer C. Life cycle assessment of the Evolutionary Power Reactor (EPR) and the influence of different fuel cycle strategies. Proceedings of the Institution of Mechanical Engineers, Part A: Journal of Power and Energy. 2012;226(3):427-444. doi:10.1177/0957650912440549
location	RER
production amount	1
reference product	Turbine EPR
type	process
unit	unit
Exchanges
name	amount	database	location	unit	categories	type	uncertainty type	loc	allocation	comment	product	reference product	simapro name
Turbine EPR	1	nuclear fuel chain	RER	unit	Axpo NH 5b::year technologies	production			100			Turbine EPR
market for hot rolling, steel	5300000	ecoinvent 3.8 cutoff	GLO	kilogram	Materials/fuels	technosphere	0	5300000			hot rolling, steel	hot rolling, steel	Hot rolling, steel U
market for steel, chromium steel 18/8	5300000	ecoinvent 3.8 cutoff	GLO	kilogram	Materials/fuels	technosphere	0	5300000			steel, chromium steel 18/8	steel, chromium steel 18/8	Chromium steel 18/8, at plant U
market for transport, freight train	1170000	ecoinvent 3.8 cutoff	Europe without Switzerland	ton kilometer	Materials/fuels	technosphere	0	1170000			transport, freight train	transport, freight train	Transport, freight, rail U
market for transport, freight, lorry, unspecified	583000	ecoinvent 3.8 cutoff	RER	ton kilometer	Materials/fuels	technosphere	0	583000			transport, freight, lorry, unspecified	transport, freight, lorry, unspecified	Transport, van <3.5t U
Activity	U enriched 4.8%, in fuel element for LWR, at nuclear fuel fabrication plant
comment	Simons A, Bauer C. Life cycle assessment of the Evolutionary Power Reactor (EPR) and the influence of different fuel cycle strategies. Proceedings of the Institution of Mechanical Engineers, Part A: Journal of Power and Energy. 2012;226(3):427-444. doi:10.1177/0957650912440549
location	FR
production amount	1
reference product	U enriched 4.8%, in fuel element for LWR, at nuclear fuel fabrication plant
type	process
unit	kilogram
Exchanges
name	amount	database	location	unit	categories	type	uncertainty type	loc	scale	allocation	comment	negative	product	reference product	simapro name
Ammonium, ion	0.0581	biosphere3		kilogram	water::surface water	biosphere	2	-2.84559	0.346574		old reference	0
BOD5, Biological Oxygen Demand	0.00313	biosphere3		kilogram	water::surface water	biosphere	2	-5.76672	0.346574		old reference	0
Boron	6.39e-05	biosphere3		kilogram	water::surface water	biosphere	2	-9.65819	0.346574		old reference	0
COD, Chemical Oxygen Demand	0.0166	biosphere3		kilogram	water::surface water	biosphere	2	-4.09835	0.346574		old reference	0
Calcium, ion	0.083	biosphere3		kilogram	water::surface water	biosphere	2	-2.48891	0.346574		old reference	0
Chloride	0.00703	biosphere3		kilogram	water::surface water	biosphere	2	-4.95757	0.346574		old reference	0
Fluoride	0.0358	biosphere3		kilogram	water::surface water	biosphere	2	-3.32981	0.346574		old reference	0
Heat, waste	80	biosphere3		megajoule	air::non-urban air or from high stacks	biosphere	2	4.38203	0.549306		same as electricity	0
Iron, ion	0.000153	biosphere3		kilogram	water::surface water	biosphere	2	-8.78507	0.346574		old reference	0
Magnesium	0.000402	biosphere3		kilogram	water::surface water	biosphere	2	-7.81906	0.346574		old reference	0
Manganese	1.02e-05	biosphere3		kilogram	water::surface water	biosphere	2	-11.4931	0.346574		old reference	0
Molybdenum	2.75e-05	biosphere3		kilogram	water::surface water	biosphere	2	-10.5013	0.346574		old reference	0
NMVOC, non-methane volatile organic compounds, unspecified origin	0.0033	biosphere3		kilogram	air::non-urban air or from high stacks	biosphere	2	-5.71383	0.346574		old reference	0
Nickel, ion	0.000147	biosphere3		kilogram	water::surface water	biosphere	2	-8.82508	0.346574		old reference	0
Nitrogen	0.0703	biosphere3		kilogram	water::surface water	biosphere	2	-2.65498	0.346574		old reference	0
Nitrogen oxides	0.03	biosphere3		kilogram	air::non-urban air or from high stacks	biosphere	2	-3.50656	0.346574		old reference	0
Oils, unspecified	0.00128	biosphere3		kilogram	water::surface water	biosphere	2	-6.6609	0.346574		old reference	0
Phosphorus	0.000217	biosphere3		kilogram	water::surface water	biosphere	2	-8.43561	0.346574		old reference	0
Silver, ion	2.17e-05	biosphere3		kilogram	water::surface water	biosphere	2	-10.7382	0.346574		old reference	0
Sodium, ion	0.00894	biosphere3		kilogram	water::surface water	biosphere	2	-4.71722	0.346574		old reference	0
Sulfate	0.0121	biosphere3		kilogram	water::surface water	biosphere	2	-4.41455	0.346574		old reference	0
Sulfite	0.000185	biosphere3		kilogram	water::surface water	biosphere	2	-8.59515	0.346574		old reference	0
Suspended solids, unspecified	0.0023	biosphere3		kilogram	water::surface water	biosphere	2	-6.07485	0.346574		old reference	0
Uranium alpha	0.0001	biosphere3		kilo Becquerel	air::non-urban air or from high stacks	biosphere	2	-9.21034	0.549306		few recent data, or too old data	0
Uranium alpha	0.8	biosphere3		kilo Becquerel	water::surface water	biosphere	2	-0.223144	0.549306		few recent data, or too old data	0
VOC, volatile organic compounds, unspecified origin	0.0894	biosphere3		kilogram	water::surface water	biosphere	2	-2.41463	0.346574		old reference	0
U enriched 4.8%, in fuel element for LWR, at nuclear fuel fabrication plant	1	nuclear fuel chain	FR	kilogram	Axpo NH 5b::year technologies	production				100	SWITZERLAND			U enriched 4.8%, in fuel element for LWR, at nuclear fuel fabrication plant
Uranium, enriched 4.8%, at centrifuge enrichment plant	7.15	nuclear fuel chain	FR	kilogram	Materials/fuels	technosphere	2	1.96711	0.0476551		calculated	0		Uranium, enriched 4.8%, at centrifuge enrichment plant
heavy fuel oil, burned in refinery furnace	32	ecoinvent 3.8 cutoff	Europe without Switzerland	megajoule	Materials/fuels	technosphere	2	3.46574	0.346574		old reference & own assumption	0	heavy fuel oil, burned in refinery furnace	heavy fuel oil, burned in refinery furnace	Light fuel oil, burned in industrial furnace 1MW, non-modulating U
market for cement, Portland	0.0065	ecoinvent 3.8 cutoff	CH	kilogram	Materials/fuels	technosphere	2	-5.03595	0.346574		own assumption	0	cement, Portland	cement, Portland	Cement, unspecified, at plant U
market for chromium	0.6	ecoinvent 3.8 cutoff	GLO	kilogram	Materials/fuels	technosphere	2	-0.510826	0.0476551		estimation on number, not on module substituting Zr	0	chromium	chromium	Chromium, at regional storage U
market for electricity, medium voltage	36	ecoinvent 3.8 cutoff	FR	kilowatt hour	Materials/fuels	technosphere	2	3.58352	0.346574		old reference & own assumption	0	electricity, medium voltage	electricity, medium voltage	Electricity, medium voltage, at grid U
market for low level radioactive waste	-0.000333	ecoinvent 3.8 cutoff	GLO	cubic meter	Waste to treatment	technosphere	2	-8.00737	0.549306		own assumption	0	low level radioactive waste	low level radioactive waste	Low active radioactive waste U
market for nuclear fuel factory	3.7e-08	ecoinvent 3.8 cutoff	GLO	unit	Materials/fuels	technosphere	2	-17.1123	0.202733		own estimation	0	nuclear fuel factory	nuclear fuel factory	Nuclear fuel fabrication plant/GLO/I U
market for transport, freight train	0.00065	ecoinvent 3.8 cutoff	Europe without Switzerland	ton kilometer	Materials/fuels	technosphere	2	-7.33854	0.370969		standard	0	transport, freight train	transport, freight train	Transport, freight, rail U
market for transport, freight, lorry, unspecified	2.85	ecoinvent 3.8 cutoff	RER	ton kilometer	Materials/fuels	technosphere	2	1.04732	0.370969		standard	0	transport, freight, lorry, unspecified	transport, freight, lorry, unspecified	Transport, van <3.5t U
market for water, decarbonised	300	ecoinvent 3.8 cutoff	CH	kilogram	Materials/fuels	technosphere	2	5.70378	0.346574		old reference	0	water, decarbonised	water, decarbonised	Water, decarbonised, at plant U
treatment of inert waste, sanitary landfill	-0.8	ecoinvent 3.8 cutoff	CH	kilogram	Waste to treatment	technosphere	2	-0.223144	0.0476551		own assumption	0	inert waste	inert waste	Disposal, inert waste, 5% water, to inert material landfill U
treatment of wastewater, unpolluted, capacity 5E9l/year	-0.135	ecoinvent 3.8 cutoff	CH	cubic meter	Waste to treatment	technosphere	2	-2.00248	0.346574		old reference	0	wastewater, unpolluted	wastewater, unpolluted	Treatment, sewage, unpolluted, to wastewater treatment, class 3 U
Activity	U enriched 4.8%, in fuel element for LWR, at nuclear fuel fabrication plant
comment	Simons A, Bauer C. Life cycle assessment of the Evolutionary Power Reactor (EPR) and the influence of different fuel cycle strategies. Proceedings of the Institution of Mechanical Engineers, Part A: Journal of Power and Energy. 2012;226(3):427-444. doi:10.1177/0957650912440549
location	RER
production amount	1
reference product	U enriched 4.8%, in fuel element for LWR, at nuclear fuel fabrication plant
type	process
unit	kilogram
Exchanges
name	amount	database	location	unit	categories	type	uncertainty type	loc	scale	allocation	comment	negative	product	reference product	simapro name
Ammonium, ion	0.0581	biosphere3		kilogram	water::surface water	biosphere	2	-2.84559	0.346574		old reference	0
BOD5, Biological Oxygen Demand	0.00313	biosphere3		kilogram	water::surface water	biosphere	2	-5.76672	0.346574		old reference	0
Boron	6.39e-05	biosphere3		kilogram	water::surface water	biosphere	2	-9.65819	0.346574		old reference	0
COD, Chemical Oxygen Demand	0.0166	biosphere3		kilogram	water::surface water	biosphere	2	-4.09835	0.346574		old reference	0
Calcium, ion	0.083	biosphere3		kilogram	water::surface water	biosphere	2	-2.48891	0.346574		old reference	0
Chloride	0.00703	biosphere3		kilogram	water::surface water	biosphere	2	-4.95757	0.346574		old reference	0
Fluoride	0.0358	biosphere3		kilogram	water::surface water	biosphere	2	-3.32981	0.346574		old reference	0
Heat, waste	80	biosphere3		megajoule	air::non-urban air or from high stacks	biosphere	2	4.38203	0.549306		same as electricity	0
Iron, ion	0.000153	biosphere3		kilogram	water::surface water	biosphere	2	-8.78507	0.346574		old reference	0
Magnesium	0.000402	biosphere3		kilogram	water::surface water	biosphere	2	-7.81906	0.346574		old reference	0
Manganese	1.02e-05	biosphere3		kilogram	water::surface water	biosphere	2	-11.4931	0.346574		old reference	0
Molybdenum	2.75e-05	biosphere3		kilogram	water::surface water	biosphere	2	-10.5013	0.346574		old reference	0
NMVOC, non-methane volatile organic compounds, unspecified origin	0.0033	biosphere3		kilogram	air::non-urban air or from high stacks	biosphere	2	-5.71383	0.346574		old reference	0
Nickel, ion	0.000147	biosphere3		kilogram	water::surface water	biosphere	2	-8.82508	0.346574		old reference	0
Nitrogen	0.0703	biosphere3		kilogram	water::surface water	biosphere	2	-2.65498	0.346574		old reference	0
Nitrogen oxides	0.03	biosphere3		kilogram	air::non-urban air or from high stacks	biosphere	2	-3.50656	0.346574		old reference	0
Oils, unspecified	0.00128	biosphere3		kilogram	water::surface water	biosphere	2	-6.6609	0.346574		old reference	0
Phosphorus	0.000217	biosphere3		kilogram	water::surface water	biosphere	2	-8.43561	0.346574		old reference	0
Silver, ion	2.17e-05	biosphere3		kilogram	water::surface water	biosphere	2	-10.7382	0.346574		old reference	0
Sodium, ion	0.00894	biosphere3		kilogram	water::surface water	biosphere	2	-4.71722	0.346574		old reference	0
Sulfate	0.0121	biosphere3		kilogram	water::surface water	biosphere	2	-4.41455	0.346574		old reference	0
Sulfite	0.000185	biosphere3		kilogram	water::surface water	biosphere	2	-8.59515	0.346574		old reference	0
Suspended solids, unspecified	0.0023	biosphere3		kilogram	water::surface water	biosphere	2	-6.07485	0.346574		old reference	0
Uranium alpha	0.0001	biosphere3		kilo Becquerel	air::non-urban air or from high stacks	biosphere	2	-9.21034	0.549306		few recent data, or too old data	0
Uranium alpha	0.8	biosphere3		kilo Becquerel	water::surface water	biosphere	2	-0.223144	0.549306		few recent data, or too old data	0
VOC, volatile organic compounds, unspecified origin	0.0894	biosphere3		kilogram	water::surface water	biosphere	2	-2.41463	0.346574		old reference	0
U enriched 4.8%, in fuel element for LWR, at nuclear fuel fabrication plant	1	nuclear fuel chain	RER	kilogram	Axpo NH 5b::year technologies	production				100	SWITZERLAND			U enriched 4.8%, in fuel element for LWR, at nuclear fuel fabrication plant
Uranium, enriched 4.8%, at URENCO enrichment plant	7.15	nuclear fuel chain	RER	kilogram	Materials/fuels	technosphere	2	1.96711	0.0476551		calculated	0		Uranium, enriched 4.8%, at URENCO enrichment plant
heavy fuel oil, burned in refinery furnace	32	ecoinvent 3.8 cutoff	Europe without Switzerland	megajoule	Materials/fuels	technosphere	2	3.46574	0.346574		old reference & own assumption	0	heavy fuel oil, burned in refinery furnace	heavy fuel oil, burned in refinery furnace	Light fuel oil, burned in industrial furnace 1MW, non-modulating U
market for cement, Portland	0.0065	ecoinvent 3.8 cutoff	CH	kilogram	Materials/fuels	technosphere	2	-5.03595	0.346574		own assumption	0	cement, Portland	cement, Portland	Cement, unspecified, at plant U
market for chromium	0.6	ecoinvent 3.8 cutoff	GLO	kilogram	Materials/fuels	technosphere	2	-0.510826	0.0476551		estimation on number, not on module substituting Zr	0	chromium	chromium	Chromium, at regional storage U
market for low level radioactive waste	-0.000333	ecoinvent 3.8 cutoff	GLO	cubic meter	Waste to treatment	technosphere	2	-8.00737	0.549306		own assumption	0	low level radioactive waste	low level radioactive waste	Low active radioactive waste U
market for nuclear fuel factory	3.7e-08	ecoinvent 3.8 cutoff	GLO	unit	Materials/fuels	technosphere	2	-17.1123	0.202733		own estimation	0	nuclear fuel factory	nuclear fuel factory	Nuclear fuel fabrication plant/GLO/I U
market for transport, freight train	0.00065	ecoinvent 3.8 cutoff	Europe without Switzerland	ton kilometer	Materials/fuels	technosphere	2	-7.33854	0.370969		standard	0	transport, freight train	transport, freight train	Transport, freight, rail U
market for transport, freight, lorry, unspecified	2.85	ecoinvent 3.8 cutoff	RER	ton kilometer	Materials/fuels	technosphere	2	1.04732	0.370969		standard	0	transport, freight, lorry, unspecified	transport, freight, lorry, unspecified	Transport, van <3.5t U
market for water, decarbonised	300	ecoinvent 3.8 cutoff	CH	kilogram	Materials/fuels	technosphere	2	5.70378	0.346574		old reference	0	water, decarbonised	water, decarbonised	Water, decarbonised, at plant U
market group for electricity, medium voltage	36	ecoinvent 3.8 cutoff	UCTE	kilowatt hour	Materials/fuels	technosphere	2	3.58352	0.346574		old reference & own assumption	0	electricity, medium voltage	electricity, medium voltage	Electricity, medium voltage, production UCTE, at grid/UCTE U
treatment of inert waste, sanitary landfill	-0.8	ecoinvent 3.8 cutoff	CH	kilogram	Waste to treatment	technosphere	2	-0.223144	0.0476551		own assumption	0	inert waste	inert waste	Disposal, inert waste, 5% water, to inert material landfill U
treatment of wastewater, unpolluted, capacity 5E9l/year	-0.135	ecoinvent 3.8 cutoff	CH	cubic meter	Waste to treatment	technosphere	2	-2.00248	0.346574		old reference	0	wastewater, unpolluted	wastewater, unpolluted	Treatment, sewage, unpolluted, to wastewater treatment, class 3 U
Activity	Uranium, enriched 4.8%, at URENCO enrichment plant
comment	Simons A, Bauer C. Life cycle assessment of the Evolutionary Power Reactor (EPR) and the influence of different fuel cycle strategies. Proceedings of the Institution of Mechanical Engineers, Part A: Journal of Power and Energy. 2012;226(3):427-444. doi:10.1177/0957650912440549
location	RER
production amount	1
reference product	Uranium, enriched 4.8%, at URENCO enrichment plant
type	process
unit	kilogram
Exchanges
name	amount	database	location	unit	categories	type	uncertainty type	loc	scale	allocation	comment	negative	product	reference product	simapro name
Aluminium	0.0011	biosphere3		kilogram	water::surface water	biosphere	2	-6.81245	0.0476551		environmental report	0
Chromium, ion	3.8e-06	biosphere3		kilogram	water::surface water	biosphere	2	-12.4805	0.0476551		environmental report	0
Copper, ion	1.3e-06	biosphere3		kilogram	water::surface water	biosphere	2	-13.5531	0.0476551		environmental report	0
Ethane, 1,1,1,2-tetrafluoro-, HFC-134a	1.3e-05	biosphere3		kilogram	air::non-urban air or from high stacks	biosphere	2	-11.2506	0.131182		extrapolated from environmental report	0
Ethanol	0.0013	biosphere3		kilogram	air::non-urban air or from high stacks	biosphere	2	-6.64539	0.0476551		environmental report	0
Fluoride	0.00011	biosphere3		kilogram	water::surface water	biosphere	2	-9.11503	0.0476551		environmental report	0
Heat, waste	126	biosphere3		megajoule	air::non-urban air or from high stacks	biosphere	2	4.83628	0.0476551		same as for electricity	0
Hydrocarbons, unspecified	6.1e-05	biosphere3		kilogram	water::surface water	biosphere	2	-9.70464	0.0476551		environmental report	0
Hydrogen fluoride	3.7e-08	biosphere3		kilogram	air::non-urban air or from high stacks	biosphere	2	-17.1123	0.0476551		environmental report	0
Nitrate	0.0025	biosphere3		kilogram	water::surface water	biosphere	2	-5.99146	0.0476551		environmental report	0
Phosphate	0.00034	biosphere3		kilogram	water::surface water	biosphere	2	-7.98656	0.0476551		environmental report	0
Thorium-234	2.2e-06	biosphere3		kilo Becquerel	air::non-urban air or from high stacks	biosphere	2	-13.0271	0.202733		emission from environmental report, but isotpes not given	0
Thorium-234	0.0031	biosphere3		kilo Becquerel	water::surface water	biosphere	2	-5.77635	0.0476551		environmental report	0
Uranium alpha	3.1e-05	biosphere3		kilo Becquerel	air::non-urban air or from high stacks	biosphere	2	-10.3815	0.0476551		environmental report	0
Uranium alpha	8.2e-06	biosphere3		kilo Becquerel	water::surface water	biosphere	2	-11.7114	0.0476551		environmental report	0
Zinc, ion	3.8e-05	biosphere3		kilogram	water::surface water	biosphere	2	-10.1779	0.0476551		environmental report	0
Uranium, enriched 4.8%, at URENCO enrichment plant	1	nuclear fuel chain	RER	kilogram	Axpo NH 5b::year technologies	production				100	Europe			Uranium, enriched 4.8%, at URENCO enrichment plant
market for acetylene	2.5e-05	ecoinvent 3.8 cutoff	RER	kilogram	Materials/fuels	technosphere	2	-10.5966	0.0476551		environmental report	0	acetylene	acetylene	Acetylene, at regional storehouse U
market for aluminium, primary, ingot	0.05	ecoinvent 3.8 cutoff	IAI Area, EU27 & EFTA	kilogram	Materials/fuels	technosphere	2	-2.99573	0.346574		own estimation	0	aluminium, primary, ingot	aluminium, primary, ingot	Aluminium, primary, at plant U
market for argon, liquid	0.0018	ecoinvent 3.8 cutoff	RER	kilogram	Materials/fuels	technosphere	2	-6.31997	0.0476551		environmental report	0	argon, liquid	argon, liquid	Argon, liquid, at plant U
market for bilge oil	0.0024	ecoinvent 3.8 cutoff	CH	kilogram	Waste to treatment	technosphere	2	-6.03229	0.0476551		environmental report	0	bilge oil	bilge oil	Disposal, used mineral oil, 10% water, to hazardous waste incineration U
market for brass	0.0018	ecoinvent 3.8 cutoff	CH	kilogram	Materials/fuels	technosphere	2	-6.31997	0.346574		own assumption	0	brass	brass	Brass, at plant U
market for chemical, inorganic	0.0311	ecoinvent 3.8 cutoff	GLO	kilogram	Materials/fuels	technosphere	2	-3.47055	0.0476551		environmental report	0	chemical, inorganic	chemical, inorganic	Chemicals inorganic, at plant/GLO U
market for chemical, organic	0.00082	ecoinvent 3.8 cutoff	GLO	kilogram	Materials/fuels	technosphere	2	-7.10621	0.0476551		environmental report	0	chemical, organic	chemical, organic	Chemicals organic, at plant/GLO U
market for concrete, normal	0.00029	ecoinvent 3.8 cutoff	CH	cubic meter	Materials/fuels	technosphere	2	-8.14563	0.346574		own estimation	0	concrete, normal	concrete, normal	Concrete, normal, at plant U
market for diesel, burned in diesel-electric generating set, 10MW	0.6	ecoinvent 3.8 cutoff	GLO	megajoule	Materials/fuels	technosphere	2	-0.510826	0.0476551		environmental report	0	diesel, burned in diesel-electric generating set, 10MW	diesel, burned in diesel-electric generating set, 10MW	Diesel, burned in diesel-electric generating set/GLO U
market for hydrochloric acid, without water, in 30% solution state	0.0002	ecoinvent 3.8 cutoff	RER	kilogram	Materials/fuels	technosphere	2	-8.51719	0.0476551		environmental report	0	hydrochloric acid, without water, in 30% solution state	hydrochloric acid, without water, in 30% solution state	Hydrochloric acid, 30% in H2O, at plant U
market for hydrogen peroxide, without water, in 50% solution state	0.00068	ecoinvent 3.8 cutoff	RER	kilogram	Materials/fuels	technosphere	2	-7.29342	0.0476551		environmental report	0	hydrogen peroxide, without water, in 50% solution state	hydrogen peroxide, without water, in 50% solution state	Hydrogen peroxide, 50% in H2O, at plant U
market for hydrogen, liquid	1.1e-05	ecoinvent 3.8 cutoff	RER	kilogram	Materials/fuels	technosphere	2	-11.4176	0.0476551		environmental report	0	hydrogen, liquid	hydrogen, liquid	Hydrogen, liquid, at plant U
market for low level radioactive waste	-3e-06	ecoinvent 3.8 cutoff	GLO	cubic meter	Waste to treatment	technosphere	2	-12.7169	0.0476551		environmental report	0	low level radioactive waste	low level radioactive waste	Low active radioactive waste U
market for lubricating oil	0.0092	ecoinvent 3.8 cutoff	RER	kilogram	Materials/fuels	technosphere	2	-4.68855	0.0476551		environmental report	0	lubricating oil	lubricating oil	Lubricating oil, at plant U
market for methanol	0.00032	ecoinvent 3.8 cutoff	GLO	kilogram	Materials/fuels	technosphere	2	-8.04719	0.0476551		environmental report	0	methanol	methanol	Methanol, at regional storage U
market for municipal solid waste	-0.235	ecoinvent 3.8 cutoff	CH	kilogram	Waste to treatment	technosphere	2	-1.44817	0.0476551		environmental report	0	municipal solid waste	municipal solid waste	Disposal, municipal solid waste, 22.9% water, to sanitary landfill U
market for nitric acid, without water, in 50% solution state	0.0015	ecoinvent 3.8 cutoff	RER w/o RU	kilogram	Materials/fuels	technosphere	2	-6.50229	0.0476551		environmental report	0	nitric acid, without water, in 50% solution state	nitric acid, without water, in 50% solution state	Nitric acid, 50% in H2O, at plant U
market for nitrogen, liquid	0.00039	ecoinvent 3.8 cutoff	RER	kilogram	Materials/fuels	technosphere	2	-7.84936	0.0476551		environmental report	0	nitrogen, liquid	nitrogen, liquid	Nitrogen, liquid, at plant U
market for oxygen, liquid	3.6e-05	ecoinvent 3.8 cutoff	RER	kilogram	Materials/fuels	technosphere	2	-10.232	0.0476551		environmental report	0	oxygen, liquid	oxygen, liquid	Oxygen, liquid, at plant U
market for phosphoric acid, fertiliser grade, without water, in 70% solution state	0.00012	ecoinvent 3.8 cutoff	RER	kilogram	Materials/fuels	technosphere	2	-9.02802	0.0476551		environmental report	0	phosphoric acid, fertiliser grade, without water, in 70% solution state	phosphoric acid, fertiliser grade, without water, in 70% solution state	Phosphoric acid, fertiliser grade, 70% in H2O, at plant/GLO U
market for polyvinylchloride, bulk polymerised	0.00087	ecoinvent 3.8 cutoff	GLO	kilogram	Materials/fuels	technosphere	2	-7.04702	0.0476551		environmental report	0	polyvinylchloride, bulk polymerised	polyvinylchloride, bulk polymerised	Polyvinylchloride, bulk polymerised, at plant U
market for soap	0.00088	ecoinvent 3.8 cutoff	GLO	kilogram	Materials/fuels	technosphere	2	-7.03559	0.0476551		environmental report	0	soap	soap	Soap, at plant U
market for sodium hydroxide, without water, in 50% solution state	0.0028	ecoinvent 3.8 cutoff	GLO	kilogram	Materials/fuels	technosphere	2	-5.87814	0.0476551		environmental report	0	sodium hydroxide, without water, in 50% solution state	sodium hydroxide, without water, in 50% solution state	Sodium hydroxide, 50% in H2O, production mix, at plant U
market for spent anion exchange resin from potable water production	0.058	ecoinvent 3.8 cutoff	CH	kilogram	Waste to treatment	technosphere	2	-2.84731	0.0476551		environmental report	0	spent anion exchange resin from potable water production	spent anion exchange resin from potable water production	Disposal, anion exchange resin f. water, 50% water, to municipal incineration U
market for steel, low-alloyed	0.15	ecoinvent 3.8 cutoff	GLO	kilogram	Materials/fuels	technosphere	2	-1.89712	0.202733		own estimation	0	steel, low-alloyed	steel, low-alloyed	Steel, low-alloyed, at plant U
market for transport, freight train	0.0668	ecoinvent 3.8 cutoff	Europe without Switzerland	ton kilometer	Materials/fuels	technosphere	2	-2.70605	0.370969		standard	0	transport, freight train	transport, freight train	Transport, freight, rail U
market for transport, freight, lorry, unspecified	0.893	ecoinvent 3.8 cutoff	RER	ton kilometer	Materials/fuels	technosphere	2	-0.113169	0.370969		standard	0	transport, freight, lorry, unspecified	transport, freight, lorry, unspecified	Transport, van <3.5t U
market for uranium enrichment centrifuge facility	2.22e-08	ecoinvent 3.8 cutoff	GLO	unit	Materials/fuels	technosphere	2	-17.6232	0.202733		own estimation	0	uranium enrichment centrifuge facility	uranium enrichment centrifuge facility	Uranium enrichment centrifuge plant/GLO/I U
market for uranium hexafluoride	1.38	ecoinvent 3.8 cutoff	RoW	kilogram	Materials/fuels	technosphere	2	0.322083	0		calculated	0	uranium hexafluoride	uranium hexafluoride	Uranium natural, in uranium hexafluoride, at conversion plant/US U
market for water, decarbonised	2	ecoinvent 3.8 cutoff	CH	kilogram	Materials/fuels	technosphere	2	0.693147	0.0476551		environmental report	0	water, decarbonised	water, decarbonised	Water, decarbonised, at plant U
market group for electricity, medium voltage	35	ecoinvent 3.8 cutoff	UCTE	kilowatt hour	Materials/fuels	technosphere	2	3.55535	0.111572		range of data	0	electricity, medium voltage	electricity, medium voltage	Electricity, medium voltage, production UCTE, at grid/UCTE U
natural gas, burned in micro gas turbine, 100kWe	8	ecoinvent 3.8 cutoff	CH	megajoule	Materials/fuels	technosphere	2	2.07944	0.0476551		environmental report	0	electricity, low voltage	heat, central or small-scale, natural gas	Natural gas, burned in industrial furnace >100kW U
Activity	Uranium, enriched 4.8%, at centrifuge enrichment plant
comment	Simons A, Bauer C. Life cycle assessment of the Evolutionary Power Reactor (EPR) and the influence of different fuel cycle strategies. Proceedings of the Institution of Mechanical Engineers, Part A: Journal of Power and Energy. 2012;226(3):427-444. doi:10.1177/0957650912440549
location	FR
production amount	1
reference product	Uranium, enriched 4.8%, at centrifuge enrichment plant
type	process
unit	kilogram
Exchanges
name	amount	database	location	unit	categories	type	uncertainty type	loc	scale	allocation	comment	negative	product	reference product	simapro name
Aluminium	0.0011	biosphere3		kilogram	water::surface water	biosphere	2	-6.81245	0.0476551		environmental report	0
Chromium, ion	3.8e-06	biosphere3		kilogram	water::surface water	biosphere	2	-12.4805	0.0476551		environmental report	0
Copper, ion	1.3e-06	biosphere3		kilogram	water::surface water	biosphere	2	-13.5531	0.0476551		environmental report	0
Ethane, 1,1,1,2-tetrafluoro-, HFC-134a	1.3e-05	biosphere3		kilogram	air::non-urban air or from high stacks	biosphere	2	-11.2506	0.131182		extrapolated from environmental report	0
Ethanol	0.0013	biosphere3		kilogram	air::non-urban air or from high stacks	biosphere	2	-6.64539	0.0476551		environmental report	0
Fluoride	0.00011	biosphere3		kilogram	water::surface water	biosphere	2	-9.11503	0.0476551		environmental report	0
Heat, waste	126	biosphere3		megajoule	air::non-urban air or from high stacks	biosphere	2	4.83628	0.0476551		same as for electricity	0
Hydrocarbons, unspecified	6.1e-05	biosphere3		kilogram	water::surface water	biosphere	2	-9.70464	0.0476551		environmental report	0
Hydrogen fluoride	3.7e-08	biosphere3		kilogram	air::non-urban air or from high stacks	biosphere	2	-17.1123	0.0476551		environmental report	0
Nitrate	0.0025	biosphere3		kilogram	water::surface water	biosphere	2	-5.99146	0.0476551		environmental report	0
Phosphate	0.00034	biosphere3		kilogram	water::surface water	biosphere	2	-7.98656	0.0476551		environmental report	0
Thorium-234	2.2e-06	biosphere3		kilo Becquerel	air::non-urban air or from high stacks	biosphere	2	-13.0271	0.202733		emission from environmental report, but isotpes not given	0
Thorium-234	0.0031	biosphere3		kilo Becquerel	water::surface water	biosphere	2	-5.77635	0.0476551		environmental report	0
Uranium alpha	3.1e-05	biosphere3		kilo Becquerel	air::non-urban air or from high stacks	biosphere	2	-10.3815	0.0476551		environmental report	0
Uranium alpha	8.2e-06	biosphere3		kilo Becquerel	water::surface water	biosphere	2	-11.7114	0.0476551		environmental report	0
Zinc, ion	3.8e-05	biosphere3		kilogram	water::surface water	biosphere	2	-10.1779	0.0476551		environmental report	0
Uranium, enriched 4.8%, at centrifuge enrichment plant	1	nuclear fuel chain	FR	kilogram	Axpo NH 5b::year technologies	production				100	Europe			Uranium, enriched 4.8%, at centrifuge enrichment plant
market for acetylene	2.5e-05	ecoinvent 3.8 cutoff	RER	kilogram	Materials/fuels	technosphere	2	-10.5966	0.0476551		environmental report	0	acetylene	acetylene	Acetylene, at regional storehouse U
market for aluminium, primary, ingot	0.05	ecoinvent 3.8 cutoff	IAI Area, EU27 & EFTA	kilogram	Materials/fuels	technosphere	2	-2.99573	0.346574		own estimation	0	aluminium, primary, ingot	aluminium, primary, ingot	Aluminium, primary, at plant U
market for argon, liquid	0.0018	ecoinvent 3.8 cutoff	RER	kilogram	Materials/fuels	technosphere	2	-6.31997	0.0476551		environmental report	0	argon, liquid	argon, liquid	Argon, liquid, at plant U
market for bilge oil	0.0024	ecoinvent 3.8 cutoff	CH	kilogram	Waste to treatment	technosphere	2	-6.03229	0.0476551		environmental report	0	bilge oil	bilge oil	Disposal, used mineral oil, 10% water, to hazardous waste incineration U
market for brass	0.0018	ecoinvent 3.8 cutoff	CH	kilogram	Materials/fuels	technosphere	2	-6.31997	0.346574		own assumption	0	brass	brass	Brass, at plant U
market for chemical, inorganic	0.0311	ecoinvent 3.8 cutoff	GLO	kilogram	Materials/fuels	technosphere	2	-3.47055	0.0476551		environmental report	0	chemical, inorganic	chemical, inorganic	Chemicals inorganic, at plant/GLO U
market for chemical, organic	0.00082	ecoinvent 3.8 cutoff	GLO	kilogram	Materials/fuels	technosphere	2	-7.10621	0.0476551		environmental report	0	chemical, organic	chemical, organic	Chemicals organic, at plant/GLO U
market for concrete, normal	0.00029	ecoinvent 3.8 cutoff	CH	cubic meter	Materials/fuels	technosphere	2	-8.14563	0.346574		own estimation	0	concrete, normal	concrete, normal	Concrete, normal, at plant U
market for diesel, burned in diesel-electric generating set, 10MW	0.6	ecoinvent 3.8 cutoff	GLO	megajoule	Materials/fuels	technosphere	2	-0.510826	0.0476551		environmental report	0	diesel, burned in diesel-electric generating set, 10MW	diesel, burned in diesel-electric generating set, 10MW	Diesel, burned in diesel-electric generating set/GLO U
market for electricity, medium voltage	35	ecoinvent 3.8 cutoff	FR	kilowatt hour	Materials/fuels	technosphere	2	3.55535	0.111572		range of data	0	electricity, medium voltage	electricity, medium voltage	Electricity, medium voltage, at grid U
market for hydrochloric acid, without water, in 30% solution state	0.0002	ecoinvent 3.8 cutoff	RER	kilogram	Materials/fuels	technosphere	2	-8.51719	0.0476551		environmental report	0	hydrochloric acid, without water, in 30% solution state	hydrochloric acid, without water, in 30% solution state	Hydrochloric acid, 30% in H2O, at plant U
market for hydrogen peroxide, without water, in 50% solution state	0.00068	ecoinvent 3.8 cutoff	RER	kilogram	Materials/fuels	technosphere	2	-7.29342	0.0476551		environmental report	0	hydrogen peroxide, without water, in 50% solution state	hydrogen peroxide, without water, in 50% solution state	Hydrogen peroxide, 50% in H2O, at plant U
market for hydrogen, liquid	1.1e-05	ecoinvent 3.8 cutoff	RER	kilogram	Materials/fuels	technosphere	2	-11.4176	0.0476551		environmental report	0	hydrogen, liquid	hydrogen, liquid	Hydrogen, liquid, at plant U
market for low level radioactive waste	-3e-06	ecoinvent 3.8 cutoff	GLO	cubic meter	Waste to treatment	technosphere	2	-12.7169	0.0476551		environmental report	0	low level radioactive waste	low level radioactive waste	Low active radioactive waste U
market for lubricating oil	0.0092	ecoinvent 3.8 cutoff	RER	kilogram	Materials/fuels	technosphere	2	-4.68855	0.0476551		environmental report	0	lubricating oil	lubricating oil	Lubricating oil, at plant U
market for methanol	0.00032	ecoinvent 3.8 cutoff	GLO	kilogram	Materials/fuels	technosphere	2	-8.04719	0.0476551		environmental report	0	methanol	methanol	Methanol, at regional storage U
market for municipal solid waste	-0.235	ecoinvent 3.8 cutoff	CH	kilogram	Waste to treatment	technosphere	2	-1.44817	0.0476551		environmental report	0	municipal solid waste	municipal solid waste	Disposal, municipal solid waste, 22.9% water, to sanitary landfill U
market for nitric acid, without water, in 50% solution state	0.0015	ecoinvent 3.8 cutoff	RER w/o RU	kilogram	Materials/fuels	technosphere	2	-6.50229	0.0476551		environmental report	0	nitric acid, without water, in 50% solution state	nitric acid, without water, in 50% solution state	Nitric acid, 50% in H2O, at plant U
market for nitrogen, liquid	0.00039	ecoinvent 3.8 cutoff	RER	kilogram	Materials/fuels	technosphere	2	-7.84936	0.0476551		environmental report	0	nitrogen, liquid	nitrogen, liquid	Nitrogen, liquid, at plant U
market for oxygen, liquid	3.6e-05	ecoinvent 3.8 cutoff	RER	kilogram	Materials/fuels	technosphere	2	-10.232	0.0476551		environmental report	0	oxygen, liquid	oxygen, liquid	Oxygen, liquid, at plant U
market for phosphoric acid, fertiliser grade, without water, in 70% solution state	0.00012	ecoinvent 3.8 cutoff	RER	kilogram	Materials/fuels	technosphere	2	-9.02802	0.0476551		environmental report	0	phosphoric acid, fertiliser grade, without water, in 70% solution state	phosphoric acid, fertiliser grade, without water, in 70% solution state	Phosphoric acid, fertiliser grade, 70% in H2O, at plant/GLO U
market for polyvinylchloride, bulk polymerised	0.00087	ecoinvent 3.8 cutoff	GLO	kilogram	Materials/fuels	technosphere	2	-7.04702	0.0476551		environmental report	0	polyvinylchloride, bulk polymerised	polyvinylchloride, bulk polymerised	Polyvinylchloride, bulk polymerised, at plant U
market for soap	0.00088	ecoinvent 3.8 cutoff	GLO	kilogram	Materials/fuels	technosphere	2	-7.03559	0.0476551		environmental report	0	soap	soap	Soap, at plant U
market for sodium hydroxide, without water, in 50% solution state	0.0028	ecoinvent 3.8 cutoff	GLO	kilogram	Materials/fuels	technosphere	2	-5.87814	0.0476551		environmental report	0	sodium hydroxide, without water, in 50% solution state	sodium hydroxide, without water, in 50% solution state	Sodium hydroxide, 50% in H2O, production mix, at plant U
market for spent anion exchange resin from potable water production	0.058	ecoinvent 3.8 cutoff	CH	kilogram	Waste to treatment	technosphere	2	-2.84731	0.0476551		environmental report	0	spent anion exchange resin from potable water production	spent anion exchange resin from potable water production	Disposal, anion exchange resin f. water, 50% water, to municipal incineration U
market for steel, low-alloyed	0.15	ecoinvent 3.8 cutoff	GLO	kilogram	Materials/fuels	technosphere	2	-1.89712	0.202733		own estimation	0	steel, low-alloyed	steel, low-alloyed	Steel, low-alloyed, at plant U
market for transport, freight train	0.0668	ecoinvent 3.8 cutoff	Europe without Switzerland	ton kilometer	Materials/fuels	technosphere	2	-2.70605	0.370969		standard	0	transport, freight train	transport, freight train	Transport, freight, rail U
market for transport, freight, lorry, unspecified	0.893	ecoinvent 3.8 cutoff	RER	ton kilometer	Materials/fuels	technosphere	2	-0.113169	0.370969		standard	0	transport, freight, lorry, unspecified	transport, freight, lorry, unspecified	Transport, van <3.5t U
market for uranium enrichment centrifuge facility	2.22e-08	ecoinvent 3.8 cutoff	GLO	unit	Materials/fuels	technosphere	2	-17.6232	0.202733		own estimation	0	uranium enrichment centrifuge facility	uranium enrichment centrifuge facility	Uranium enrichment centrifuge plant/GLO/I U
market for uranium hexafluoride	1.38	ecoinvent 3.8 cutoff	RoW	kilogram	Materials/fuels	technosphere	2	0.322083	0		calculated	0	uranium hexafluoride	uranium hexafluoride	Uranium natural, in uranium hexafluoride, at conversion plant/US U
market for water, decarbonised	2	ecoinvent 3.8 cutoff	CH	kilogram	Materials/fuels	technosphere	2	0.693147	0.0476551		environmental report	0	water, decarbonised	water, decarbonised	Water, decarbonised, at plant U
natural gas, burned in micro gas turbine, 100kWe	8	ecoinvent 3.8 cutoff	CH	megajoule	Materials/fuels	technosphere	2	2.07944	0.0476551		environmental report	0	electricity, low voltage	heat, central or small-scale, natural gas	Natural gas, burned in industrial furnace >100kW U
Activity	Valve, average, NI EPR
comment	Simons A, Bauer C. Life cycle assessment of the Evolutionary Power Reactor (EPR) and the influence of different fuel cycle strategies. Proceedings of the Institution of Mechanical Engineers, Part A: Journal of Power and Energy. 2012;226(3):427-444. doi:10.1177/0957650912440549
location	RER
production amount	1
reference product	Valve, average, NI EPR
type	process
unit	unit
Exchanges
name	amount	database	location	unit	categories	type	uncertainty type	loc	allocation	comment	product	reference product	simapro name
Valve, average, NI EPR	1	nuclear fuel chain	RER	unit	Axpo NH 5b::year technologies	production			100			Valve, average, NI EPR
market for copper, cathode	1.5	ecoinvent 3.8 cutoff	GLO	kilogram	Materials/fuels	technosphere	0	1.5			copper, cathode	copper, cathode	Copper, at regional storage U
market for hot rolling, steel	48.5	ecoinvent 3.8 cutoff	GLO	kilogram	Materials/fuels	technosphere	0	48.5			hot rolling, steel	hot rolling, steel	Hot rolling, steel U
market for steel, chromium steel 18/8	48.5	ecoinvent 3.8 cutoff	GLO	kilogram	Materials/fuels	technosphere	0	48.5			steel, chromium steel 18/8	steel, chromium steel 18/8	Chromium steel 18/8, at plant U
market for transport, freight train	21.7	ecoinvent 3.8 cutoff	Europe without Switzerland	ton kilometer	Materials/fuels	technosphere	0	21.7			transport, freight train	transport, freight train	Transport, freight, rail U
market for transport, freight, lorry, unspecified	10.8	ecoinvent 3.8 cutoff	RER	ton kilometer	Materials/fuels	technosphere	0	10.8			transport, freight, lorry, unspecified	transport, freight, lorry, unspecified	Transport, van <3.5t U
wire drawing, copper	1.5	ecoinvent 3.8 cutoff	RER	kilogram	Materials/fuels	technosphere	0	1.5				wire drawing, copper	Wire drawing, copper U
Activity	battery 50kW
comment	Simons A, Bauer C. Life cycle assessment of the Evolutionary Power Reactor (EPR) and the influence of different fuel cycle strategies. Proceedings of the Institution of Mechanical Engineers, Part A: Journal of Power and Energy. 2012;226(3):427-444. doi:10.1177/0957650912440549
location	CH
production amount	1
reference product	battery 50kW
type	process
unit	unit
[truncated: 31 more rows]
