# Supplementary material for: Parametric Life Cycle Assessment of Nuclear Power for Simplified Models
Source: Environ Sci Technol. 2023 Sep 12;57(38):14194–205. doi: 10.1021/acs.est.3c03190 (PMC10537461; doi:10.1021/acs.est.3c03190)
Supplement: Supplementary file 4 — es3c03190_si_004.zip [file es3c03190_si_004.zip › data/nuclear_scenario_data.xlsx]

## Sheet: Sheet1
Name	Group	default	no ISL	all ISL	low ore grade [10 ppm] [P]	high ore grade [20%] [O]	Rn222 integration time low [100 years] [O]	mining energy mix [100% grid]	milling energy mix [100% grid]	mining and milling energy mix [100% grid] [O]	enrichment low [3.0%] [P]	enrichment high [5.0%] [O]	enrichment method [100% gaseous diffusion] [P]	uranium supply chain high consumption [P]	lifetime low [40 years] [P]	lifetime high [80 years] [O]	construction intensity low [50% of material inputs] [O]	construction intensity high [200% of material inputs] [P]	availability low [65%] [P]	availability high [100%] [O]	coastal cooling [O]	pessimistic [all [P] combined]	optimistic [all [O] combined]
share_ISL	Nuclear_DB	0.574	0	0.999	0.574	0.574	0.574	0.574	0.574	0.574	0.574	0.574	0.574	0.574	0.574	0.574	0.574	0.574	0.574	0.574	0.574	0.574	0.574
ore_grade	Nuclear_DB	0.001544	0.001544	0.001544	1e-05	0.2	0.001544	0.001544	0.001544	0.001544	0.001544	0.001544	0.001544	0.001544	0.001544	0.001544	0.001544	0.001544	0.001544	0.001544	0.001544	1e-05	0.02
integration_time_Rn222	Nuclear_DB	80000	80000	80000	80000	80000	100	80000	80000	80000	80000	80000	80000	80000	80000	80000	80000	80000	80000	80000	80000	80000	100
tailings_Rn222	Nuclear_DB	0.01951	0.01951	0.01951	0.01951	0.01951	0.01951	0.01951	0.01951	0.01951	0.01951	0.01951	0.01951	0.01951	0.01951	0.01951	0.01951	0.01951	0.01951	0.01951	0.01951	0.01951	0.01951
mining_electricity_switch_diesel_generator	Nuclear_DB	1	1	1	1	1	1	0	1	0	1	1	1	1	1	1	1	1	1	1	1	1	0
mining_electricity_switch_grid	Nuclear_DB	0	0	0	0	0	0	1	0	1	0	0	0	0	0	0	0	0	0	0	0	0	1
mining_electricity_switch	Nuclear_DB	dieselgenerator	dieselgenerator	dieselgenerator	dieselgenerator	dieselgenerator	dieselgenerator	grid	dieselgenerator	grid	dieselgenerator	dieselgenerator	dieselgenerator	dieselgenerator	dieselgenerator	dieselgenerator	dieselgenerator	dieselgenerator	dieselgenerator	dieselgenerator	dieselgenerator	dieselgenerator	grid
milling_electricity_switch_diesel_generator	Nuclear_DB	1	1	1	1	1	1	1	0	0	1	1	1	1	1	1	1	1	1	1	1	1	0
milling_electricity_switch_grid	Nuclear_DB	0	0	0	0	0	0	0	1	1	0	0	0	0	0	0	0	0	0	0	0	0	1
milling_electricity_switch	Nuclear_DB	dieselgenerator	dieselgenerator	dieselgenerator	dieselgenerator	dieselgenerator	dieselgenerator	dieselgenerator	grid	grid	dieselgenerator	dieselgenerator	dieselgenerator	dieselgenerator	dieselgenerator	dieselgenerator	dieselgenerator	dieselgenerator	dieselgenerator	dieselgenerator	dieselgenerator	dieselgenerator	grid
conversion_elec	Nuclear_DB	11.8	11.8	11.8	11.8	11.8	11.8	11.8	11.8	11.8	11.8	11.8	11.8	16.9	11.8	11.8	11.8	11.8	11.8	11.8	11.8	16.9	11.8
conversion_heat	Nuclear_DB	26	26	26	26	26	26	26	26	26	26	26	26	665	26	26	26	26	26	26	26	665	26
rate_enrichment	Nuclear_DB	0.042	0.042	0.042	0.042	0.042	0.042	0.042	0.042	0.042	0.03	0.05	0.042	0.042	0.042	0.042	0.042	0.042	0.042	0.042	0.042	0.03	0.05
rate_feed	Nuclear_DB	0.0071	0.0071	0.0071	0.0071	0.0071	0.0071	0.0071	0.0071	0.0071	0.0071	0.0071	0.0071	0.0071	0.0071	0.0071	0.0071	0.0071	0.0071	0.0071	0.0071	0.0071	0.0071
rate_tailings	Nuclear_DB	0.0022	0.0022	0.0022	0.0022	0.0022	0.0022	0.0022	0.0022	0.0022	0.0022	0.0022	0.0022	0.0022	0.0022	0.0022	0.0022	0.0022	0.0022	0.0022	0.0022	0.0022	0.0022
enrichment_centr_elec	Nuclear_DB	50	50	50	50	50	50	50	50	50	50	50	50	100	50	50	50	50	50	50	50	100	50
enrichment_diff_elec	Nuclear_DB	2500	2500	2500	2500	2500	2500	2500	2500	2500	2500	2500	2500	3000	2500	2500	2500	2500	2500	2500	2500	3000	2500
enrichment_mix_switch_centrifugation	Nuclear_DB	1	1	1	1	1	1	1	1	1	1	1	0	1	1	1	1	1	1	1	1	0	1
enrichment_mix_switch_diffusion	Nuclear_DB	0	0	0	0	0	0	0	0	0	0	0	1	0	0	0	0	0	0	0	0	1	0
enrichment_mix_switch	Nuclear_DB	centrifugation	centrifugation	centrifugation	centrifugation	centrifugation	centrifugation	centrifugation	centrifugation	centrifugation	centrifugation	centrifugation	diffusion	centrifugation	centrifugation	centrifugation	centrifugation	centrifugation	centrifugation	centrifugation	centrifugation	diffusion	centrifugation
enrichment_centr_share	Nuclear_DB	1	1	1	1	1	1	1	1	1	1	1	1	1	1	1	1	1	1	1	1	1	1
fuel_fab_elec	Nuclear_DB	36	36	36	36	36	36	36	36	36	36	36	36	50	36	36	36	36	36	36	36	50	36
lifetime	Nuclear_DB	60	60	60	60	60	60	60	60	60	60	60	60	60	40	80	60	60	60	60	60	40	80
capacity	Nuclear_DB	1000	1000	1000	1000	1000	1000	1000	1000	1000	1000	1000	1000	1000	1000	1000	1000	1000	1000	1000	1000	1000	1000
construction_intensity	Nuclear_DB	1	1	1	1	1	1	1	1	1	1	1	1	1	1	1	0.5	2	1	1	1	2	0.5
efficiency	Nuclear_DB	0.33	0.33	0.33	0.33	0.33	0.33	0.33	0.33	0.33	0.33	0.33	0.33	0.33	0.33	0.33	0.33	0.33	0.33	0.33	0.33	0.33	0.33
availability	Nuclear_DB	0.9	0.9	0.9	0.9	0.9	0.9	0.9	0.9	0.9	0.9	0.9	0.9	0.9	0.9	0.9	0.9	0.9	0.65	1	0.9	0.65	1
river_cooling	Nuclear_DB	1	1	1	1	1	1	1	1	1	1	1	1	1	1	1	1	1	1	1	0	1	0

## Sheet: surrogate model
Name	Group	model	default
share_ISL	Nuclear_DB	0.574	0.574		0.00601418	kg CO2 eq.
ore_grade	Nuclear_DB	0.001544	0.001544
integration_time_Rn222	Nuclear_DB	80000	80000
tailings_Rn222	Nuclear_DB	0.01951	0.01951
mining_electricity_switch_dieselgenerator	Nuclear_DB	1	1
mining_electricity_switch_grid	Nuclear_DB	0	0
mining_electricity_switch	Nuclear_DB	dieselgenerator	dieselgenerator
milling_electricity_switch_dieselgenerator	Nuclear_DB	1	1
milling_electricity_switch_grid	Nuclear_DB	0	0
milling_electricity_switch	Nuclear_DB	dieselgenerator	dieselgenerator
conversion_elec	Nuclear_DB	11.8	11.8
conversion_heat	Nuclear_DB	26	26
rate_enrichment	Nuclear_DB	0.042	0.042
rate_feed	Nuclear_DB	0.0071	0.0071
rate_tailings	Nuclear_DB	0.0022	0.0022
enrichment_centr_elec	Nuclear_DB	50	50
enrichment_diff_elec	Nuclear_DB	2500	2500
enrichment_mix_switch_centrifugation	Nuclear_DB	1	1
enrichment_mix_switch_diffusion	Nuclear_DB	0	0
enrichment_mix_switch	Nuclear_DB	centrifugation	centrifugation
enrichment_centr_share	Nuclear_DB	1	1
fuel_fab_elec	Nuclear_DB	36	36
lifetime	Nuclear_DB	60	60
capacity	Nuclear_DB	1000	1000
construction_intensity	Nuclear_DB	1	1
efficiency	Nuclear_DB	0.33	0.33
availability	Nuclear_DB	0.9	0.9
river_cooling	Nuclear_DB	1	1
