# Supplementary material for: Parametric Life Cycle Assessment of Nuclear Power for Simplified Models
Source: Environ Sci Technol. 2023 Sep 12;57(38):14194–205. doi: 10.1021/acs.est.3c03190 (PMC10537461; doi:10.1021/acs.est.3c03190)
Supplement: Supplementary file 4 — es3c03190_si_004.zip [file es3c03190_si_004.zip › data/THEMIS_inventories_2010_regionalized.xlsx]

## Sheet: INFO
skip
This workbook contains life cycle inventories as modelled in the UNEP IRP project "Green Energy Choices" (from the THEMIS database)
Each sheet contains data for one type of system, and is named as follows: "[Technology family]_[system]_[subsystem if any]_[w/wo CCS if any]"
Contact	thomas.gibon@list.lu
Region	EUR
Year	2020

## Sheet: PARAMETERS
skip
PARAMETERS	Unit	REGION (REMIND)	REGION (THEMIS)	PV_polySi_ground	PV_polySi_roof	PV_CIGS_ground	PV_CIGS_roof	PV_CdTe_ground	PV_CdTe_roof	CSP_trough	CSP_tower	Coal_EXPC_wo_CCS	Coal_IGCC_wo_CCS	Coal_SCPC_wo_CCS	Coal_EXPC_w_CCS	Coal_IGCC_w_CCS	Coal_SCPC_w_CCS	Gas_NGCC_wo_CCS	Gas_NGCC_w_CCS	Hydro_660MW	Hydro_360MW	Wind_onshore	Wind_offshore_gb_foundation	Wind_offshore_steel_foundation	Nuclear_BWR	Nuclear_PWR	Grid
Lifetime	years	World		25	25	30	30	30	30	30	30	30	30	30	30	30	30	30	30	80	80	20	25	25	60	60	40
Lifetime production	kWh	World								8126082000	11624241960														473364000000	473364000000
Reference capacity or availability factor		World		0.8	0.75	0.8	0.75	0.8	0.75	0.3	0.417	0.8	0.85	0.8	0.8	0.85	0.8	0.8	0.8						0.9	0.9
Burnup rate	GWd/t																								44.6	44.6
Efficiency		World		0.16	0.16	0.12	0.12	0.116	0.116																0.33	0.33
Module area (PV)	m2			1.63	1.63	1.08	1.08	0.72	0.72
Average size	MW	World		1	0.003	1	0.003	1	0.003	103	106	550	629	550	550	497	550	555	474	660	360	2.5	5	5	1000	1000
Load hours	kWh/kWp/year	World	World	1609.24	1609.24	1609.24	1609.24	1609.24	1609.24
	kWh/kWp/year	CAZ	PAC, NA	1539.76	1539.76	1539.76	1539.76	1539.76	1539.76	38.93	55									51	51	29.16	32.09	32.09
	kWh/kWp/year	CHA	CN	1418.06	1418.06	1418.06	1418.06	1418.06	1418.06	33.89	49.26									50	50	22.67	22.68	22.68
	kWh/kWp/year	EUR	EU	1240.67	1240.67	1240.67	1240.67	1240.67	1240.67	36.95	49.23									35	35	22.69	35.68	35.68
	kWh/kWp/year	IND	IN	1578.61	1578.61	1578.61	1578.61	1578.61	1578.61	29.25	36.23									42	42	17.8	32.09	32.09
	kWh/kWp/year	JPN	PAC	1258.51	1258.51	1258.51	1258.51	1258.51	1258.51	20.6	14.4									35	35	25	30	30
	kWh/kWp/year	LAM	LA	1655.94	1655.94	1655.94	1655.94	1655.94	1655.94	55.8	70.95									61	61	36.05	32.09	32.09
	kWh/kWp/year	MEA	AME	1841.1	1841.1	1841.1	1841.1	1841.1	1841.1	42.76	55.78									35	35	29.56	32.09	32.09
	kWh/kWp/year	NEU	EU	1382.37	1382.37	1382.37	1382.37	1382.37	1382.37	12.3	14.4									35	35	31.21	32.09	32.09
	kWh/kWp/year	OAS	EIT	1532.61	1532.61	1532.61	1532.61	1532.61	1532.61	28.23	29.27									47	47	22.67	22.68	22.68
	kWh/kWp/year	REF	EIT	1259.92	1259.92	1259.92	1259.92	1259.92	1259.92	23.7	29.1									55	55	26.18	32.09	32.09
	kWh/kWp/year	SSA	AME	1683.7	1683.7	1683.7	1683.7	1683.7	1683.7	41.97	55.19									52	52	29.16	32.09	32.09
	kWh/kWp/year	USA	NA	1591.91	1591.91	1591.91	1591.91	1591.91	1591.91	37.49	60.41									52	52	33.35	40	40
DNI (THEMIS)	kWh/m2/year	default	default	2400	2400	2400	2400	2400	2400
	kWh/m2/year	CHA	CN	2300	2300	2300	2300	2300	2300	33.93	49.26
	kWh/m2/year	IND	IN	1637	1637	1637	1637	1637	1637	29.25	36.23
	kWh/m2/year	EUR	EU	2320	2320	2320	2320	2320	2320	36.95	49.23
	kWh/m2/year	NEU		936	936	936	936	936	936	12.3	14.4
	kWh/m2/year	USA	NA	2817	2817	2817	2817	2817	2817	37.49	60.41
	kWh/m2/year	CAZ		2648	2648	2648	2648	2648	2648	38.93	55
	kWh/m2/year	JPN	PAC	1298	1298	1298	1298	1298	1298	20.6	14.4
	kWh/m2/year	OAS		1412	1412	1412	1412	1412	1412	28.23	29.27
	kWh/m2/year	REF	EIT	1459	1459	1459	1459	1459	1459	23.7	29.1
	kWh/m2/year	LAM	LA	3438	3438	3438	3438	3438	3438	55.8	70.95
	kWh/m2/year	MEA	AME	2471	2471	2471	2471	2471	2471	42.76	55.78
	kWh/m2/year	SSA		2461	2461	2461	2461	2461	2461	41.97	55.19
Extraction region, coal		CHA										CN	CN	CN	CN	CN	CN	RoW	RoW
		IND										IN	IN	IN	IN	IN	IN	RoW	RoW
		EUR										Europe, without Russia and Turkey	Europe, without Russia and Turkey	Europe, without Russia and Turkey	Europe, without Russia and Turkey	Europe, without Russia and Turkey	Europe, without Russia and Turkey	Europe without Switzerland	Europe without Switzerland
		NEU										Europe, without Russia and Turkey	Europe, without Russia and Turkey	Europe, without Russia and Turkey	Europe, without Russia and Turkey	Europe, without Russia and Turkey	Europe, without Russia and Turkey	Europe without Switzerland	Europe without Switzerland
		USA										RNA	RNA	RNA	RNA	RNA	RNA	US	US
		CAZ										AU	AU	AU	AU	AU	AU	CA	CA
		JPN										AU	AU	AU	AU	AU	AU	JP	JP
		OAS										ID	ID	ID	ID	ID	ID	RoW	RoW
		REF										RU	RU	RU	RU	RU	RU	RU	RU
		LAM										RLA	RLA	RLA	RLA	RLA	RLA	RoW	RoW
		MEA										ZA	ZA	ZA	ZA	ZA	ZA	RoW	RoW
		SSA										ZA	ZA	ZA	ZA	ZA	ZA	RoW	RoW
Extraction process		CHA																market for natural gas, high pressure	market for natural gas, high pressure
		IND																market for natural gas, high pressure	market for natural gas, high pressure
		EUR																market group for natural gas, high pressure	market group for natural gas, high pressure
		NEU																market group for natural gas, high pressure	market group for natural gas, high pressure
		USA																market for natural gas, high pressure	market for natural gas, high pressure
		CAZ																market group for natural gas, high pressure	market group for natural gas, high pressure
		JPN																market for natural gas, high pressure	market for natural gas, high pressure
		OAS																market for natural gas, high pressure	market for natural gas, high pressure
		REF																market for natural gas, high pressure	market for natural gas, high pressure
		LAM																market for natural gas, high pressure	market for natural gas, high pressure
		MEA																market for natural gas, high pressure	market for natural gas, high pressure
		SSA																market for natural gas, high pressure	market for natural gas, high pressure

## Sheet: REFERENCE
skip
REGIONS				YEARS
REMIND regions	Code			Years
Canada, Australia & New Zealand	CAZ			2020
China	CHA			2050
European Union	EUR
India	IND
Japan	JPN
Latin America	LAM
Middle East and NorthAfrica	MEA
Non-EU member states	NEU
Other Asia	OAS
Reforming countries	REF
Sub Saharan Africa	SSA
United States	USA
SOLAR TECHNOLOGIES
From "Trieb et al. 2009 Global Potential of Concentrating Solar Power, SolarPaces Conference Berlin"
	SM1	1800	2000	2200	2400	2600	2800
Latitude	0	1613	1869	2128	2362	2594	2835
	10	1607	1859	2130	2344	2581	2808
	20	1559	1801	2082	2269	2502	2725
	30	1460	1689	1977	2128	2350	2580
	40	1310	1524	1815	1920	2127	2366
	SM2	1800	2000	2200	2400	2600	2800	Trough
	0	3425	3855	4221	4645	4931	5285
	10	3401	3817	4187	4612	4909	5222
	20	3310	3719	4098	4495	4810	5096
	30	3147	3539	3943	4283	4605	4887
	40	2911	3285	3719	3984	4301	4604
	SM3	1800	2000	2200	2400	2600	2800	Tower
	0	4869	5414	5810	6405	6713	7147
	10	4829	5358	5752	6365	6690	7074
	20	4711	5223	5630	6229	6583	6929
	30	4499	4995	5434	5970	6352	6676
	40	4189	4674	5163	5601	5987	6322
	SM4	1800	2000	2200	2400	2600	2800
	0	5987	6520	6796	7563	7859	8243
	10	5918	6430	6711	7514	7831	8160
	20	5761	6260	6563	7380	7724	8009
	30	5506	5999	6340	7110	7497	7738
	40	5155	5650	6045	6717	7115	7348
From Joe
	Insolation for latitude tilted PV array (kWh/m2/year)
	China	India	Europe	North America	Pacific	Economies in Transition	Latin America	Developing Asia	Africa and the Middle East
	2116	2319	2099	2328	2009	1920	2210	2319	2464					Roof
	2308.3	2114.92	2191.44	2332.67	2506.6	2061.55	2282.18	2295.51	2471.04					Ground
	2212.15	2216.96	2145.22	2330.34	2257.8	1990.78	2246.09	2307.25	2467.52					Average
	30	20	40	40	20	40	20	30	10					Latitude
Results	3943	4098	3285	3719	4098	2911	4098	3943	4612					Trough
	5434	5630	4674	5163	5630	4189	5630	5434	6365					Tower
Whitaker et al. (106 MW plant)	5318.74	5510.59	4574.86	3655.42	5510.59	4100.15	5510.59	5318.74	6230					Tower
	World	CAZ	CHA	EUR	IND	JPN	LAM	MEA	NEU	OAS	REF	SSA	USA
	30	40	30	40	20	40	20	0	40	20	30	30	30
SM2	#N/A	#N/A	#N/A	#N/A	#N/A	#N/A	#N/A	#N/A	#N/A	Trough
SM3	#REF!	#REF!	#REF!	#REF!	#REF!	#REF!	#REF!	#REF!	#REF!	Tower

## Sheet: MARKETS NUCLEAR
skip
CONSUMPTION MARKETS
Consumption markets are calculated from the actual production of electricity in the respective regions.
From "WNA data TW and Front end requirements.xlsx", confidential, ask thomas.gibon@list.lu
From WNA file	SWU/TWh	UF6/SWU	Unat/UF6		From WNA file	TWh	SWU	UF6	Unat
CHA	25.5559	1.21099	1.01825		CHA	0.138616	0.181153	0.179754	0.175625
IND	17.7513	1.11217	2.09459		IND	0.0157067	0.0135191	0.012115	0.0207715
EUR	17.5664	1.23619	1.01102		EUR	0.283018	0.252845	0.25619	0.248532
NEU	22.7054	1.22859	1		NEU	0.00888864	0.0103039	0.0104343	0.0100125
USA	19.772	1.2176	1		USA	0.275845	0.277313	0.276727	0.265539
CAZ	0				CAZ	0.0293366	0	0	0.0194495
JPN	19.1964	1.17994	1		JPN	0.0374327	0.0366025	0.0355411	0.0341042
OAS	20.2273	1.2162	1.05168		OAS	0.076134	0.0782769	0.0780435	0.0786602
REF	22.6156	1.22039	1		REF	0.108358	0.124515	0.124533	0.119498
LAM	14.0573	1.29325	1.23755		LAM	0.0128749	0.00920241	0.00975302	0.0115819
MEA	39.1805	1.30823	1		MEA	0.00895686	0.0117489	0.0124803	0.0119758
SSA	18.4016	1.19547	1		SSA	0.00483228	0.00452122	0.00442948	0.0042504
World	19.6644	1.22031	1.04218		World	1	1	1	1
Adapted	SWU/TWh	UF6/SWU	Unat/UF6
CHA	25.5559	1.21099	1.01825
IND	17.7513	1.11217	2.09459
EUR	17.5664	1.23619	1.01102
NEU	22.7054	1.22859	1
USA	19.772	1.2176	1
CAZ	19.6644	1.22031	1.04218
JPN	19.1964	1.17994	1
OAS	20.2273	1.2162	1.05168
REF	19.6644	1.22031	1.04218
LAM	14.0573	1.29325	1.23755
MEA	39.1805	1.30823	1
SSA	18.4016	1.19547	1
World	19.6644	1.22031	1.04218
Year	Open pit	In-situ leaching	Underground	Other*	*Mostly by-product, not accounted for in this exercise
1990	0.45	0	0.55	0
1999	0.66	0	0.33	0.01
…	0.38	0	0.62	0
2013	0.176	0.445	0.286	0.093
2014	0.139	0.51	0.273	0.078
2015	0.126	0.487	0.322	0.065
2016	0.129	0.497	0.308	0.066
2017	0.137	0.481	0.319	0.063
2019	0.161	0.574	0.2	0.065
	0.148402	0.546644	0.304954
PRODUCTION MARKETS
Mining	https://www.world-nuclear.org/information-library/nuclear-fuel-cycle/mining-of-uranium/world-uranium-mining-production.aspx											REMIND regions												ecoinvent regions
	Country	2010	2011	2012	2013	2014	2015	2016	2017	2018	2019	CAZ	CHA	EUR	IND	JPN	LAM	MEA	NEU	OAS	REF	SSA	USA	KZ	CA	AU	NA	UZ	NE	RU	CN	UA	US	IN	ZA	IR	PK	CZ	RO	BR	FR	DE	RAF
	Kazakhstan	17803	19451	21317	22451	23127	23607	24586	23321	21705	22808	0	0	0	0	0	0	0	0	0	1	0	0	1	0	0	0	0	0	0	0	0	0	0	0	0	0	0	0	0	0	0	0	0.416569
	Canada	9783	9145	8999	9331	9134	13325	14039	13116	7001	6938	1	0	0	0	0	0	0	0	0	0	0	0	0	1	0	0	0	0	0	0	0	0	0	0	0	0	0	0	0	0	0	0	0.126717
	Australia	5900	5983	6991	6350	5001	5654	6315	5882	6517	6613	1	0	0	0	0	0	0	0	0	0	0	0	0	0	1	0	0	0	0	0	0	0	0	0	0	0	0	0	0	0	0	0	0.120781
	Namibia	4496	3258	4495	4323	3255	2993	3654	4224	5525	5476	0	0	0	0	0	0	0	0	0	0	1	0	0	0	0	1	0	0	0	0	0	0	0	0	0	0	0	0	0	0	0	0	0.100015
	Uzbekistan (est.)	2400	2500	2400	2400	2400	2385	2404	2404	2404	3500	0	0	0	0	0	0	0	0	0	1	0	0	0	0	0	0	1	0	0	0	0	0	0	0	0	0	0	0	0	0	0	0	0.0639246
	Niger	4198	4351	4667	4518	4057	4116	3479	3449	2911	2983	0	0	0	0	0	0	0	0	0	0	1	0	0	0	0	0	0	1	0	0	0	0	0	0	0	0	0	0	0	0	0	0	0.054482
	Russia	3562	2993	2872	3135	2990	3055	3004	2917	2904	2911	0	0	0	0	0	0	0	0	0	1	0	0	0	0	0	0	0	0	1	0	0	0	0	0	0	0	0	0	0	0	0	0	0.053167
	China (est.)	827	885	1500	1500	1500	1616	1616	1885	1885	1885	0	1	0	0	0	0	0	0	0	0	0	0	0	0	0	0	0	0	0	1	0	0	0	0	0	0	0	0	0	0	0	0	0.034428
	Ukraine	850	890	960	922	926	1200	1005	550	1180	801	0	0	0	0	0	0	0	0	0	1	0	0	0	0	0	0	0	0	0	0	1	0	0	0	0	0	0	0	0	0	0	0	0.0146296
	USA	1660	1537	1596	1792	1919	1256	1125	940	582	67	0	0	0	0	0	0	0	0	0	0	0	1	0	0	0	0	0	0	0	0	0	1	0	0	0	0	0	0	0	0	0	0	0.0012237
	India (est.)	400	400	385	385	385	385	385	421	423	308	0	0	0	1	0	0	0	0	0	0	0	0	0	0	0	0	0	0	0	0	0	0	1	0	0	0	0	0	0	0	0	0	0.00562537
	South Africa (est.)	583	582	465	531	573	393	490	308	346	346	0	0	0	0	0	0	0	0	0	0	1	0	0	0	0	0	0	0	0	0	0	0	0	1	0	0	0	0	0	0	0	0	0.0063194
	Iran (est.)	0	0	0	0	0	38	0	40	71	71	0	0	0	0	0	0	0	0	1	0	0	0	0	0	0	0	0	0	0	0	0	0	0	0	1	0	0	0	0	0	0	0	0.00129676
	Pakistan (est.)	45	45	45	45	45	45	45	45	45	45	0	0	0	0	0	0	0	0	1	0	0	0	0	0	0	0	0	0	0	0	0	0	0	0	0	1	0	0	0	0	0	0	0.000821888
	Czech Republic	254	229	228	215	193	155	138	0	0	0	0	0	1	0	0	0	0	0	0	0	0	0	0	0	0	0	0	0	0	0	0	0	0	0	0	0	1	0	0	0	0	0	0
	Romania	77	77	90	77	77	77	50	0	0	0	0	0	1	0	0	0	0	0	0	0	0	0	0	0	0	0	0	0	0	0	0	0	0	0	0	0	0	1	0	0	0	0	0
	Brazil	148	265	326	192	55	40	44	0	0	0	0	0	0	0	0	1	0	0	0	0	0	0	0	0	0	0	0	0	0	0	0	0	0	0	0	0	0	0	1	0	0	0	0
	France	7	6	3	5	3	2	0	0	0	0	0	0	1	0	0	0	0	0	0	0	0	0	0	0	0	0	0	0	0	0	0	0	0	0	0	0	0	0	0	1	0	0	0
	Germany	8	51	50	27	33	0	0	0	0	0	0	0	1	0	0	0	0	0	0	0	0	0	0	0	0	0	0	0	0	0	0	0	0	0	0	0	0	0	0	0	1	0	0
	Malawi	670	846	1101	1132	369	0	0	0	0	0	0	0	0	0	0	0	0	0	0	0	1	0	0	0	0	0	0	0	0	0	0	0	0	0	0	0	0	0	0	0	0	1	0
	Total world	53671	53493	58493	59331	56041	60304	62379	59462	53498	54752
	tonnes U3O8	63291	63082	68974	69966	66087	71113	73560	70120	63087	64566
	% of world demand	0.84	0.87	0.94	0.91	0.85	0.98	0.96	0.93	0.8	0.81
	REMIND	Mining and milling
	CAZ	13551	0.247498
	CHA	1885	0.034428
	EUR	0	0
	IND	308	0.00562537
	JPN	0	0
	LAM	0	0
	MEA	0	0
	NEU	0	0
	OAS	116	0.00211864
	REF	30020	0.54829
	SSA	8805	0.160816
	USA	67	0.0012237
Conversion
From "WNA data TW and Front end requirements.xlsx", confidential, ask thomas.gibon@list.lu
https://www.world-nuclear.org/information-library/nuclear-fuel-cycle/conversion-enrichment-and-fabrication/conversion-and-deconversion.aspx								For electricity				For other inputs
	Company	Country	Location	Nameplate capacity (tU)	Capacity utilization (%)	Capacity utilization (tU)		Nameplate capacity (tU)	Capacity utilization (%)	ecoinvent		Nameplate capacity (tU)	Capacity utilization (%)	ecoinvent
	Orano	France	Pierrelatte & Malvési	15000	17%*	2500		0.241935	0.0724638	FR		0.443548	0.42029	RER
	CNNC	China	Lanzhou & Hengyang	15000	0.67	10000		0.241935	0.289855	CN		0.241935	0.289855	CN
	Cameco	Canada	Port Hope	12500	0.8	10000		0.201613	0.289855	CA-ON		0.314516	0.289855	RNA
	Rosatom	Russia	Seversk	12500	0.96	12000		0.201613	0.347826	RU
	ConverDyn	USA	Metropolis	7000	0	0		0.112903		US
	Total			62000		34500		According to WNA, use nameplate capacity values
Enrichment
From "WNA data TW and Front end requirements.xlsx", confidential, ask thomas.gibon@list.lu
Fuel fabrication	https://www.world-nuclear.org/information-library/nuclear-fuel-cycle/conversion-enrichment-and-fabrication/fuel-fabrication.aspx						REMIND regions												ecoinvent regions
		Fabricator	Location	Conversion	Pelletizing	Rod/assembly	CAZ	CHA	EUR	IND	JPN	LAM	MEA	NEU	OAS	REF	SSA	USA	BR	CN	FR	DE	IN	JP	KZ	KR	RU	ES	SE	GB	US
	Brazil	INB	Resende	160	120	400	0	0	0	0	0	1	0	0	0	0	0	0	1	0	0	0	0	0	0	0	0	0	0	0	0
	China	CJNF Jianzhong	Yibin	800	800	800	0	1	0	0	0	0	0	0	0	0	0	0	0	1	0	0	0	0	0	0	0	0	0	0	0
		CBNF	Baotou	0	0	400	0	1	0	0	0	0	0	0	0	0	0	0	0	1	0	0	0	0	0	0	0	0	0	0	0
		CNNFC	Baotou	200	200	200	0	1	0	0	0	0	0	0	0	0	0	0	0	1	0	0	0	0	0	0	0	0	0	0	0
	France	Framatome-FBFC	Romans	1800	1400	1400	0	0	1	0	0	0	0	0	0	0	0	0	0	0	1	0	0	0	0	0	0	0	0	0	0
		Orano	Malvési	Under const.		0	0	0	1	0	0	0	0	0	0	0	0	0	0	0	1	0	0	0	0	0	0	0	0	0	0
	Germany	Framatome-ANF	Lingen	800	650	650	0	0	1	0	0	0	0	0	0	0	0	0	0	0	0	1	0	0	0	0	0	0	0	0	0
	India	DAE Nuclear Fuel Complex	Hyderabad	48	48	48	0	0	0	1	0	0	0	0	0	0	0	0	0	0	0	0	1	0	0	0	0	0	0	0	0
	Japan	NFI (PWR)	Kumatori	0	383	284	0	0	0	0	1	0	0	0	0	0	0	0	0	0	0	0	0	1	0	0	0	0	0	0	0
		NFI (BWR)	Tokai-Mura	0	250	250	0	0	0	0	1	0	0	0	0	0	0	0	0	0	0	0	0	1	0	0	0	0	0	0	0
		Mitsubishi Nuclear Fuel	Tokai-Mura	450	440	440	0	0	0	0	1	0	0	0	0	0	0	0	0	0	0	0	0	1	0	0	0	0	0	0	0
		Global Nuclear Fuel – Japan	Kurihama	0	620	630	0	0	0	0	1	0	0	0	0	0	0	0	0	0	0	0	0	1	0	0	0	0	0	0	0
	Kazakhstan	Ulba	Ust Kamenogorsk	0	108	0	0	0	0	0	0	0	0	0	0	1	0	0	0	0	0	0	0	0	1	0	0	0	0	0	0
	Korea	KNFC	Daejeon	700	700	700	0	0	0	0	0	0	0	0	0	0	1	0	0	0	0	0	0	0	0	1	0	0	0	0	0
	Russia	TVEL-MSZ*	Elektrostal	1500	1500	1560	0	0	0	0	0	0	0	0	0	1	0	0	0	0	0	0	0	0	0	0	1	0	0	0	0
		TVEL-NCCP	Novosibirsk	450	1200	1200	0	0	0	0	0	0	0	0	0	1	0	0	0	0	0	0	0	0	0	0	1	0	0	0	0
	Spain	ENUSA	Juzbado	0	500	500	0	0	1	0	0	0	0	0	0	0	0	0	0	0	0	0	0	0	0	0	0	1	0	0	0
	Sweden	Westinghouse AB	Västeras	787	600	600	0	0	1	0	0	0	0	0	0	0	0	0	0	0	0	0	0	0	0	0	0	0	1	0	0
	UK	Westinghouse**	Springfields	950	600	860	0	0	1	0	0	0	0	0	0	0	0	0	0	0	0	0	0	0	0	0	0	0	0	1	0
	USA	Framatome Inc	Richland	1200	1200	1200	0	0	0	0	0	0	0	0	0	0	0	1	0	0	0	0	0	0	0	0	0	0	0	0	1
		Global Nuclear Fuel – Americas	Wilmington	1200	1000	1000	0	0	0	0	0	0	0	0	0	0	0	1	0	0	0	0	0	0	0	0	0	0	0	0	1
		Westinghouse	Columbia	1600	1594	2154	0	0	0	0	0	0	0	0	0	0	0	1	0	0	0	0	0	0	0	0	0	0	0	0	1
	Total			12645	13913	15276
					ecoinvent	Fuel fabrication mix
					BR	0.0261849
					CN	0.091647
					FR	0.091647
					DE	0.0425504
					IN	0.00314218
					JP	0.105001
					KZ	0
					KR	0.0458235
					RU	0.180676
					ES	0.0327311
					SE	0.0392773
					GB	0.0562975
					US	0.285022
					REMIND
					CAZ	0
					CHA	0.091647
					EUR	0.262503
					IND	0.00314218
					JPN	0.105001
					LAM	0.0261849
					MEA	0
					NEU	0
					OAS	0
					REF	0.180676
					SSA	0.0458235
					USA	0.285022

## Sheet: Nuclear_PWR_2020
Activity	electricity production, nuclear, PWR, THEMIS
location	GLO
production amount	1
type	process
unit	kWh
code	unep_irp112001
source	UNEP IRP Green Energy Choices
year	2010
Exchanges
name	amount	location	unit	categories	database	code	type	reference product	ecoinvent 2.2 name	ecoinvent 2.2 unit	ecoinvent 2 to 3 conversion factor	UNEP IRP name	comment
Fuel elements, WNA	2.831e-06	GLO	kg	UNECE/WNA	UNEP_IRP_EUR	unep_irp112002	technosphere						Fuel elements for the production of 1 kWh, includes primary UO2 and MOX (if any), amount calculated from assumed burnup rate, as U in fuel element (UO2).
Chemicals, use phase	1	GLO	p	UNECE/WNA	UNEP_IRP_EUR	unep_irp112003	technosphere						List of chemicals directly from ecoinvent, scaled down to 1 kWh
Construction elements	2.11254e-12	GLO	p	UNECE/WNA	UNEP_IRP_EUR	unep_irp112004	technosphere						Material requirements for the construction phase only
Transportation	1	GLO	p	UNECE/WNA	UNEP_IRP_EUR	unep_irp112005	technosphere						Transportation requirements for operational phase
Infrastructure elements and overhead costs	2.11254e-12	GLO	p	UNECE/WNA	UNEP_IRP_EUR	unep_irp112006	technosphere						Nuclear power plant
Decommissioning costs	2.11254e-12	GLO	p	UNECE/WNA	UNEP_IRP_EUR	unep_irp112008	technosphere						Decommissioning energy and transport requirements
Interim storage of spent fuel, WNA	2.26774e-11	GLO	p	UNECE/WNA	UNEP_IRP_EUR	unep_irp112021	technosphere						Interim storage, based on Forsmark and Ringhals plants, Vattenfall 2019						0.632155
Encapsulation, WNA	1.43356e-11	GLO	p	UNECE/WNA	UNEP_IRP_EUR	unep_irp112022	technosphere						Encapsulation, based on 150 canisters per year, 3600 kg of fuel elements per canister, Vattenfall 2019
Deep waste repository, WNA	1.43356e-11	GLO	p	UNECE/WNA	UNEP_IRP_EUR	unep_irp112023	technosphere						Deep waste repository, based on 150 canisters per year, 3600 kg of fuel elements per canister, Vattenfall 2019
electricity production, nuclear, PWR, THEMIS	1	GLO	kWh	UNECE/WNA	UNEP_IRP_EUR	unep_irp112001	production	electricity, high voltage
Activity	Fuel elements, WNA
location	GLO
production amount	1
type	process
unit	kg
code	unep_irp112002
source	UNEP IRP Green Energy Choices
year	2010
Exchanges
name	amount	location	unit	categories	database	code	type	reference product	ecoinvent 2.2 name	ecoinvent 2.2 unit	ecoinvent 2 to 3 conversion factor	UNEP IRP name	comment
MOX fuel element production, for light water reactor	0.01	UCTE	kg	Manufacture of nuclear fuels	ecoinvent 3.7 cutoff	9b39b1ae-6171-4fe2-9a25-d6bdeaffc5d9	technosphere	MOX fuel element, for light water reactor	MOX fuel element for LWR, at nuclear fuel fabrication plant	kg		MOX fuel element for LWR, at nuclear fuel fabrication plant/ UCTE/ kg	MOX from retreatment
Market for nuclear fuel element, for PWR, WNA	0.99	GLO	kg	UNECE/WNA	UNEP_IRP_EUR	unep_irp112010	technosphere	uranium, enriched 4.2%, in fuel element for light water reactor	U enriched 3.8%, in fuel element for LWR, at nuclear fuel fabrication plant	kg		U enriched 3.8%, in fuel element for LWR, at nuclear fuel fabrication plant/ FR/ kg	Primary UO2
Fuel elements, WNA	1	GLO	kg	UNECE/WNA	UNEP_IRP_EUR	unep_irp112002	production
Activity	Chemicals, use phase
location	GLO
production amount	1
type	process
unit	p
code	unep_irp112003
source	UNEP IRP Green Energy Choices
year	2010
Exchanges
name	amount	location	unit	categories	database	code	type	reference product	ecoinvent 2.2 name	ecoinvent 2.2 unit	ecoinvent 2 to 3 conversion factor	UNEP IRP name	comment
argon production, liquid	3.23e-05	RER	kg	Manufacture of basic chemicals	ecoinvent 3.7 cutoff	9b1736f2-f195-4980-b30b-79a77054df0f	technosphere	argon, liquid	argon, liquid, at plant	kg		argon, liquid, at plant/ RER/ kg
boric acid production, anhydrous, powder	2.3837e-06	RER	kg	Mining of chemical and fertilizer minerals	ecoinvent 3.7 cutoff	252d25f3-cd32-437e-b5d1-b66589646818	technosphere	boric acid, anhydrous, powder	boric acid, anhydrous, powder, at plant	kg		boric acid, anhydrous, powder, at plant/ RER/ kg	WNA consultation
carbon dioxide production, liquid	2.07e-07	RER	kg	Manufacture of basic chemicals	ecoinvent 3.7 cutoff	baf2fca2-b03a-4723-8e3a-0f3530eec033	technosphere	carbon dioxide, liquid	carbon dioxide liquid, at plant	kg		carbon dioxide liquid, at plant/ RER/ kg
chemical production, inorganic	2.9e-06	GLO	kg	Manufacture of basic chemicals	ecoinvent 3.7 cutoff	f105c167-b5f8-4767-85d1-65392dde7260	technosphere	chemical, inorganic	chemicals inorganic, at plant	kg		chemicals inorganic, at plant/ GLO/ kg
hydrogen liquid, production mix	2.14483e-05	RER	kg	Manufacture of basic chemicals	ecoinvent 3.7 cutoff	424f88d4-006b-4c24-a3c6-f77a24ee7383	technosphere	hydrogen liquid, production mix	hydrogen, liquid, at plant	kg		hydrogen, liquid, at plant/ RER/ kg	WNA consultation
market for hydrazine	5.01571e-07	RoW	kg		ecoinvent 3.7 cutoff		technosphere	hydrazine	hydrogen, liquid, at plant	kg		hydrogen, liquid, at plant/ RER/ kg	WNA consultation
air separation, cryogenic	7.65e-05	RER	kg	Manufacture of basic chemicals	ecoinvent 3.7 cutoff	019dfe9c-042a-48a3-842d-c5cdc14e70fa	technosphere	nitrogen, liquid	nitrogen, liquid, at plant	kg		nitrogen, liquid, at plant/ RER/ kg
air separation, cryogenic	2.07e-05	RER	kg	Manufacture of basic chemicals	ecoinvent 3.7 cutoff	019dfe9c-042a-48a3-842d-c5cdc14e70fa	technosphere	oxygen, liquid	oxygen, liquid, at plant	kg		oxygen, liquid, at plant/ RER/ kg
sodium hypochlorite production, product in 15% solution state	8.88922e-06	RER	kg	Manufacture of basic chemicals	ecoinvent 3.7 cutoff	8b6e352e-1eb9-4adb-b416-04539f846290	technosphere	sodium hypochlorite, without water, in 15% solution state	sodium hypochlorite, 15% in H2O, at plant	kg		sodium hypochlorite, 15% in H2O, at plant/ RER/ kg	WNA consultation
market for sodium hydroxide, without water, in 50% solution state	8.93888e-07	GLO	kg	Manufacture of basic chemicals	ecoinvent 3.7 cutoff		technosphere	sodium hydroxide, without water, in 50% solution state					WNA consultation
acetylene production	4.46e-08	CH	kg	Manufacture of basic chemicals	ecoinvent 3.7 cutoff	3aa5508f-df62-467c-8a77-6b9459ecba17	technosphere	acetylene	acetylene, at regional storehouse	kg		acetylene, at regional storehouse/ CH/ kg
anionic resin production	7.97e-08	CH	kg	Manufacture of plastics and synthetic rubber in primary forms	ecoinvent 3.7 cutoff	2c2c2d54-256d-492a-a284-b96ac393a08d	technosphere	anionic resin	anionic resin, at plant	kg		anionic resin, at plant/ CH/ kg
cationic resin production	7.97e-08	CH	kg	Manufacture of plastics and synthetic rubber in primary forms	ecoinvent 3.7 cutoff	95461946-7b68-4a67-b954-d0070a0677ef	technosphere	cationic resin	cationic resin, at plant	kg		cationic resin, at plant/ CH/ kg
chemical production, organic	1.71e-06	GLO	kg	Manufacture of basic chemicals	ecoinvent 3.7 cutoff	2f2a88ff-99f3-4fff-9a77-c33d52f4f3ba	technosphere	chemical, organic	chemicals organic, at plant	kg		chemicals organic, at plant/ GLO/ kg
lubricating oil production	2.01e-06	RER	kg	Manufacture of refined petroleum products	ecoinvent 3.7 cutoff	b4c726dc-0c7e-45b7-b4e9-0be1c4be6b50	technosphere	lubricating oil	lubricating oil, at plant	kg		lubricating oil, at plant/ RER/ kg
cement, production mix	1.14e-06	CH	kg	Manufacture of cement, lime and plaster	ecoinvent 3.7 cutoff	35d675d0-b26a-4331-8929-c1e53df8efa6	technosphere	cement, production mix	cement, unspecified, at plant	kg		cement, unspecified, at plant/ CH/ kg
petroleum refinery operation	9.56e-07	CH	kg	Manufacture of refined petroleum products	ecoinvent 3.7 cutoff	22d5d865-bfbf-49b0-93e4-caeca7248dff	technosphere	pitch	bitumen, at refinery	kg		bitumen, at refinery/ CH/ kg
diesel, burned in diesel-electric generating set	0.00148484	GLO	MJ	Electric power generation based on liquid fuels	ecoinvent 3.7 cutoff	0686b477-d6a9-4cf9-973a-28739ab13c49	technosphere	diesel, burned in diesel-electric generating set	diesel, burned in diesel-electric generating set	MJ		diesel, burned in diesel-electric generating set/ GLO/ MJ	WNA consultation
paper production, woodfree, coated, at integrated mill	7.97e-08	RER	kg	Manufacture of pulp, paper and paperboard	ecoinvent 3.7 cutoff	89ffa213-8545-4d4c-9681-ee4b5d256bb8	technosphere	paper, woodfree, coated	paper, woodfree, coated, at integrated mill	kg		paper, woodfree, coated, at integrated mill/ RER/ kg
water production and supply, decarbonised	0	RER	kg	Water collection, treatment and supply	ecoinvent 3.7 cutoff	ea2a6e39-0545-48cd-ba6f-b6b1a9343bcd	technosphere	water, decarbonised, at user	water, decarbonised, at plant	kg		water, decarbonised, at plant/ RER/ kg		0
aerosols, radioactive	1.33e-05		kBq	air::low population density	biosphere3		biosphere	aerosols, radioactive
heat, waste	7.31		MJ	air::low population density	biosphere3		biosphere	heat, waste
hydrogen-3, tritium	0.153		kBq	air::low population density	biosphere3		biosphere	hydrogen-3, tritium
noble gases, radioactive	0.763		kBq	air::low population density	biosphere3		biosphere	noble gases, radioactive
antimony-124	1.16e-05		kBq	water::river	biosphere3		biosphere	antimony-124
antimony-125	8.47e-06		kBq	water::river	biosphere3		biosphere	antimony-125
cesium-134	8.45e-06		kBq	water::river	biosphere3		biosphere	cesium-134
cesium-137	1.66e-05		kBq	water::river	biosphere3		biosphere	cesium-137
chromium-51	2.88e-06		kBq	water::river	biosphere3		biosphere	chromium-51
cobalt-58	6.09e-05		kBq	water::river	biosphere3		biosphere	cobalt-58
cobalt-60	4.08e-05		kBq	water::river	biosphere3		biosphere	cobalt-60
hydrogen-3, tritium	1.85		kBq	water::river	biosphere3		biosphere	hydrogen-3, tritium
iodine-131	1.53e-06		kBq	water::river	biosphere3		biosphere	iodine-131
manganese-54	3.46e-06		kBq	water::river	biosphere3		biosphere	manganese-54
radioactive species, nuclides	0.000207		kBq	water::river	biosphere3		biosphere	radioactive species, nuclides
silver-110	4.77e-05		kBq	water::river	biosphere3		biosphere	silver-110
tellurium-123m	1.27e-06		kBq	water::river	biosphere3		biosphere	tellurium-123m
Water	0.0023		m3	air	biosphere3		biosphere	water
Water	0.071469		m3	water	biosphere3		biosphere	water
Water, cooling, unspecified natural origin	0.073769		m3	natural resource::in water	biosphere3		biosphere	water
Chemicals, use phase	1	GLO	p	UNECE/WNA	UNEP_IRP_EUR	unep_irp112003	production
Activity	Construction elements
location	GLO
production amount	1
type	process
unit	p
code	unep_irp112004
source	UNEP IRP Green Energy Choices
year	2010
Exchanges
name	amount	location	unit	categories	database	code	type	reference product	ecoinvent 2.2 name	ecoinvent 2.2 unit	ecoinvent 2 to 3 conversion factor	UNEP IRP name	comment
concrete production, normal	123657	CH	m3	Manufacture of articles of concrete, cement and plaster	ecoinvent 3.7 cutoff	3a852ad8-9503-415f-a5a0-d1578ed4d8fb	technosphere	concrete, normal	concrete, normal, at plant	m3		concrete, normal, at plant/ CH/ m3	Average of literature (see report)
flat glass production, coated	0	RER	kg	Manufacture of glass and glass products	ecoinvent 3.7 cutoff	aef86ab3-a802-476e-99f1-3724d6331306	technosphere	flat glass, coated	flat glass, coated, at plant	kg		flat glass, coated, at plant/ RER/ kg
cast iron production	0	RER	kg	Manufacture of basic iron and steel	ecoinvent 3.7 cutoff	3f09699b-75a5-44f5-8025-849dd3943d11	technosphere	cast iron	cast iron, at plant	kg		cast iron, at plant/ RER/ kg
market for copper, cathode	1147600	GLO	kg		ecoinvent 3.7 cutoff		technosphere	copper, cathode					Average of literature (see report)
reinforcing steel production	3.59366e+07	RER	kg	Manufacture of basic iron and steel	ecoinvent 3.7 cutoff	4b1a1c71-4796-4ab6-8081-746b6506a3e3	technosphere	reinforcing steel	reinforcing steel, at plant	kg		reinforcing steel, at plant/ RER/ kg	Average of literature (see report)
steel production, low-alloyed, hot rolled	1.08858e+07	RER	kg	Manufacture of basic iron and steel	ecoinvent 3.7 cutoff	fa644f9d-222f-466b-ac2f-f63d81cf4ef5	technosphere	steel, low-alloyed, hot rolled	steel, low-alloyed, at plant	kg		steel, low-alloyed, at plant/ RER/ kg	Average of literature (see report)
market for aluminium, cast alloy	64000	GLO	kg		ecoinvent 3.7 cutoff		technosphere	aluminium, cast alloy					ecoinvent assumption
excavation, hydraulic digger	85000	RER	m3		ecoinvent 3.7 cutoff		technosphere	excavation, hydraulic digger					ecoinvent assumption
market group for electricity, low voltage	531000000	EUR	kWh		ecoinvent 3.7 cutoff		technosphere	electricity, low voltage					ecoinvent assumption
market for diesel, burned in building machine	190000000	GLO	MJ		ecoinvent 3.7 cutoff		technosphere	diesel, burned in building machine					ecoinvent assumption
market for inert waste, for final disposal	-322000000	RoW	kg		ecoinvent 3.7 cutoff		technosphere	inert waste, for final disposal					ecoinvent assumption
market for heat, district or industrial, other than natural gas	135850000	RoW	MJ		ecoinvent 3.7 cutoff		technosphere	heat, district or industrial, other than natural gas					ecoinvent assumption
Transformation, from pasture, man made	150000		m2	natural resource::land	biosphere3		biosphere						ecoinvent assumption
Transformation, to industrial area	150000		m2	natural resource::land	biosphere3		biosphere						ecoinvent assumption
Transformation, to unspecified	150000		m2	natural resource::land	biosphere3		biosphere						ecoinvent assumption
Occupation, industrial area	6000000		m2a	natural resource::land	biosphere3		biosphere						ecoinvent assumption
Occupation, construction site	2250000		m2a	natural resource::land	biosphere3		biosphere						ecoinvent assumption
Transformation, from industrial area	150000		m2	natural resource::land	biosphere3		biosphere						ecoinvent assumption
Construction elements	1	GLO	p	UNECE/WNA	UNEP_IRP_EUR	unep_irp112004	production
Activity	Transportation
location	GLO
production amount	1
type	process
unit	p
code	unep_irp112005
source	UNEP IRP Green Energy Choices
year	2010
Exchanges
name	amount	location	unit	categories	database	code	type	reference product	ecoinvent 2.2 name	ecoinvent 2.2 unit	ecoinvent 2 to 3 conversion factor	UNEP IRP name
transport, freight, lorry 20-28 metric ton, production mix	6.44e-05	CH	tkm	Freight transport by road	ecoinvent 3.7 cutoff	4721f8e7-7604-4947-927f-e781737951d8	technosphere	transport, freight, lorry 20-28 metric ton, production mix	transport, lorry 20-28t, fleet average	tkm		transport, lorry 20-28t, fleet average/ CH/ tkm
Transportation	1	GLO	p	UNECE/WNA	UNEP_IRP_EUR	unep_irp112005	production
Activity	Infrastructure elements and overhead costs
location	GLO
production amount	1
type	process
unit	p
code	unep_irp112006
source	UNEP IRP Green Energy Choices
year	2010
Exchanges
name	amount	location	unit	categories	database	code	type	reference product	ecoinvent 2.2 name	ecoinvent 2.2 unit	ecoinvent 2 to 3 conversion factor	UNEP IRP name
External cabling, overhead line	30	GLO	km	UNECE/WNA	UNEP_IRP_EUR	unep_irp112009	technosphere
Infrastructure elements and overhead costs	1	GLO	p	UNECE/WNA	UNEP_IRP_EUR	unep_irp112006	production
Activity	Operating expenses
location	GLO
production amount	1
type	process
unit	p
code	unep_irp112007
source	UNEP IRP Green Energy Choices
year	2010
Exchanges
name	amount	location	unit	categories	database	code	type	reference product	ecoinvent 2.2 name	ecoinvent 2.2 unit	ecoinvent 2 to 3 conversion factor	UNEP IRP name	comment
Operating expenses	1	GLO	p	UNECE/WNA	UNEP_IRP_EUR	unep_irp112007	production						Not used in process LCA
Activity	Decommissioning costs
location	GLO
production amount	1
type	process
unit	p
code	unep_irp112008
source	UNEP IRP Green Energy Choices
year	2010
Exchanges
name	amount	location	unit	categories	database	code	type	reference product	ecoinvent 2.2 name	ecoinvent 2.2 unit	ecoinvent 2 to 3 conversion factor	UNEP IRP name	comment
diesel, burned in building machine	53550000	GLO	MJ	Site preparation	ecoinvent 3.7 cutoff	2c2a91b8-a1c6-4812-9e5d-7eeb64e6dccf	technosphere	diesel, burned in building machine	diesel, burned in building machine	MJ		diesel, burned in building machine/ GLO/ MJ	PSI (2018), 170000 l/year for 9 years
market for electricity, medium voltage	53100000	World	kWh	Electric power generation, transmission and distribution	ecoinvent 3.7 cutoff	202fa2d7-8c4e-4e6a-8870-d8db89b890fa	technosphere	electricity, medium voltage	electricity, medium voltage, at grid	kWh		electricity, medium voltage, at grid/ FR/ kWh
heat production, light fuel oil, at industrial furnace 1MW	14300000	Europe without Switzerland	MJ	Steam and air conditioning supply based on liquid fuels	ecoinvent 3.7 cutoff	90cbfbe7-15f2-49fc-818c-e72af5616de0	technosphere	heat, district or industrial, other than natural gas	light fuel oil, burned in industrial furnace 1MW, non-modulating	MJ		light fuel oil, burned in industrial furnace 1MW, non-modulating/ RER/ MJ
transport, freight, lorry 20-28 metric ton, production mix	2420000	CH	tkm	Freight transport by road	ecoinvent 3.7 cutoff	4721f8e7-7604-4947-927f-e781737951d8	technosphere	transport, freight, lorry 20-28 metric ton, production mix	transport, lorry 20-28t, fleet average	tkm		transport, lorry 20-28t, fleet average/ CH/ tkm
transport, freight train, diesel	1800000	Europe without Switzerland	tkm	Freight rail transport	ecoinvent 3.7 cutoff	83e76e8d-168c-4a72-8887-265e143447ef	technosphere	transport, freight train	transport, freight, rail	tkm		transport, freight, rail/ RER/ tkm
market for scrap steel	-1.97764e+07	RoW	kg				technosphere	scrap steel					Rosatom, for a 1000 MW reactor
process-specific burdens, inert material landfill	4500000	RoW	kg				technosphere	process-specific burdens, inert material landfill					Rosatom, for a 1000 MW reactor
market for low level radioactive waste for final repository	-5766.01	GLO	m3				technosphere	low level radioactive waste for final repository					Rosatom, for a 1000 MW reactor
Decommissioning costs	1	GLO	p	UNECE/WNA	UNEP_IRP_EUR	unep_irp112008	production
Activity	External cabling, overhead line
location	GLO
production amount	1
type	process
unit	km
code	unep_irp112009
source	UNEP IRP Green Energy Choices
year	2010
Exchanges
name	amount	location	unit	categories	database	code	type	reference product	ecoinvent 2.2 name	ecoinvent 2.2 unit	ecoinvent 2 to 3 conversion factor	UNEP IRP name
concrete production, normal	54	CH	m3	Manufacture of articles of concrete, cement and plaster	ecoinvent 3.7 cutoff	3a852ad8-9503-415f-a5a0-d1578ed4d8fb	technosphere	concrete, normal	concrete, normal, at plant	m3		concrete, normal, at plant/ CH/ m3
market for electricity, high voltage	13665.4	World	kWh	Electric power generation, transmission and distribution	ecoinvent 3.7 cutoff	a644b2bd-eb1d-4918-ba82-d7f2c548b26b	technosphere	electricity, high voltage	electricity, production mix RER	kWh		electricity, production mix RER/ RER/ kWh
aluminium, production mix	7300	RER	kg	Manufacture of basic precious and other non-ferrous metals	ecoinvent 3.7 cutoff	d913a6a3-9171-4f36-8bde-fea419543f72	technosphere	aluminium, production mix	aluminium, production mix, at plant	kg		aluminium, production mix, at plant/ RER/ kg
reinforcing steel production	6000	RER	kg	Manufacture of basic iron and steel	ecoinvent 3.7 cutoff	4b1a1c71-4796-4ab6-8081-746b6506a3e3	technosphere	reinforcing steel	reinforcing steel, at plant	kg		reinforcing steel, at plant/ RER/ kg
steel production, low-alloyed, hot rolled	21882	RER	kg	Manufacture of basic iron and steel	ecoinvent 3.7 cutoff	fa644f9d-222f-466b-ac2f-f63d81cf4ef5	technosphere	steel, low-alloyed, hot rolled	steel, low-alloyed, at plant	kg		steel, low-alloyed, at plant/ RER/ kg
primary zinc production from concentrate	200	GLO	kg	Manufacture of basic precious and other non-ferrous metals	ecoinvent 3.7 cutoff	0a2dd8b8-7c30-4169-bec8-6458e400f644	technosphere	zinc	zinc, primary, at regional storage	kg		zinc, primary, at regional storage/ RER/ kg
heat production, natural gas, at industrial furnace >100kW	9370.59	Europe without Switzerland	MJ	Steam and air conditioning supply	ecoinvent 3.7 cutoff	1c983abc-f221-4687-9206-2b8628c21d71	technosphere	heat, district or industrial, natural gas	natural gas, burned in industrial furnace >100kW	MJ		natural gas, burned in industrial furnace >100kW/ RER/ MJ
External cabling, overhead line	1	GLO	km	UNECE/WNA	UNEP_IRP_EUR	unep_irp112009	production
Activity	Market for nuclear fuel element, for PWR, WNA
location	GLO
production amount	1
type	process
unit	kg
code	unep_irp112010
source	UNEP IRP Green Energy Choices
year	2010
Exchanges
name	amount	location	unit	categories	database	code	type	reference product	ecoinvent 2.2 name	ecoinvent 2.2 unit	ecoinvent 2 to 3 conversion factor	UNEP IRP name	comment
market for cement, unspecified	0.0065	World	kg		ecoinvent 3.7 cutoff		technosphere	cement, unspecified					0.0065
market for chromium	0.6	GLO	kg		ecoinvent 3.7 cutoff		technosphere	chromium
market group for electricity, medium voltage	0.942655	BR	kWh		ecoinvent 3.7 cutoff		technosphere	electricity, medium voltage					36
market group for electricity, medium voltage	3.29929	CN	kWh		ecoinvent 3.7 cutoff		technosphere	electricity, medium voltage					Global market for fuel fabrication
market group for electricity, medium voltage	3.29929	FR	kWh		ecoinvent 3.7 cutoff		technosphere	electricity, medium voltage					Global market for fuel fabrication
market group for electricity, medium voltage	1.53181	DE	kWh		ecoinvent 3.7 cutoff		technosphere	electricity, medium voltage					Global market for fuel fabrication
market group for electricity, medium voltage	0.113119	IN	kWh		ecoinvent 3.7 cutoff		technosphere	electricity, medium voltage					Global market for fuel fabrication
market group for electricity, medium voltage	3.78005	JP	kWh		ecoinvent 3.7 cutoff		technosphere	electricity, medium voltage					Global market for fuel fabrication
market group for electricity, medium voltage	0	KZ	kWh		ecoinvent 3.7 cutoff		technosphere	electricity, medium voltage					Global market for fuel fabrication
market group for electricity, medium voltage	1.64965	KR	kWh		ecoinvent 3.7 cutoff		technosphere	electricity, medium voltage					Global market for fuel fabrication
market group for electricity, medium voltage	6.50432	RU	kWh		ecoinvent 3.7 cutoff		technosphere	electricity, medium voltage					Global market for fuel fabrication
market group for electricity, medium voltage	1.17832	ES	kWh		ecoinvent 3.7 cutoff		technosphere	electricity, medium voltage					Global market for fuel fabrication
market group for electricity, medium voltage	1.41398	SE	kWh		ecoinvent 3.7 cutoff		technosphere	electricity, medium voltage					Global market for fuel fabrication
market group for electricity, medium voltage	2.02671	GB	kWh		ecoinvent 3.7 cutoff		technosphere	electricity, medium voltage					Global market for fuel fabrication
market group for electricity, medium voltage	10.2608	US	kWh		ecoinvent 3.7 cutoff		technosphere	electricity, medium voltage					Global market for fuel fabrication
market for heat, district or industrial, other than natural gas	0	CA-QC	MJ		ecoinvent 3.7 cutoff		technosphere	heat, district or industrial, other than natural gas					To regionalize
market for heat, district or industrial, other than natural gas	0	Europe without Switzerland	MJ		ecoinvent 3.7 cutoff		technosphere	heat, district or industrial, other than natural gas					To regionalize
market for heat, district or industrial, other than natural gas	0	RoW	MJ		ecoinvent 3.7 cutoff		technosphere	heat, district or industrial, other than natural gas					To regionalize
market for inert waste, for final disposal	-0.8	RoW	kg		ecoinvent 3.7 cutoff		technosphere	inert waste, for final disposal
market for low level radioactive waste	-0.000333	GLO	m3		ecoinvent 3.7 cutoff		technosphere	low level radioactive waste
market for nuclear fuel factory	3.7e-08	GLO	unit		ecoinvent 3.7 cutoff		technosphere	nuclear fuel factory
Market for uranium, WNA, per separative work unit	6.94609	GLO	unit		UNEP_IRP_EUR	unep_irp112011	technosphere	uranium, enriched 4.2%, per separative work unit					Recalculated SWU/kg value based on global enrichment rate average
market for wastewater, unpolluted	-0.135	RoW	m3		ecoinvent 3.7 cutoff		technosphere	wastewater, unpolluted
market for water, decarbonised	7.85546	BR	kg		ecoinvent 3.7 cutoff		technosphere	water, decarbonised					300
market for water, decarbonised	27.4941	CN	kg		ecoinvent 3.7 cutoff		technosphere	water, decarbonised					Global market for fuel fabrication
market for water, decarbonised	27.4941	FR	kg		ecoinvent 3.7 cutoff		technosphere	water, decarbonised					Global market for fuel fabrication
market for water, decarbonised	12.7651	DE	kg		ecoinvent 3.7 cutoff		technosphere	water, decarbonised					Global market for fuel fabrication
market for water, decarbonised	0.942655	IN	kg		ecoinvent 3.7 cutoff		technosphere	water, decarbonised					Global market for fuel fabrication
market for water, decarbonised	31.5004	RoW	kg		ecoinvent 3.7 cutoff		technosphere	water, decarbonised					Global market for fuel fabrication, JP
market for water, decarbonised	0	RoW	kg		ecoinvent 3.7 cutoff		technosphere	water, decarbonised					Global market for fuel fabrication, KZ
market for water, decarbonised	13.7471	RoW	kg		ecoinvent 3.7 cutoff		technosphere	water, decarbonised					Global market for fuel fabrication, KR
market for water, decarbonised	54.2027	RU	kg		ecoinvent 3.7 cutoff		technosphere	water, decarbonised					Global market for fuel fabrication
market for water, decarbonised	9.81932	ES	kg		ecoinvent 3.7 cutoff		technosphere	water, decarbonised					Global market for fuel fabrication
market for water, decarbonised	11.7832	RoW	kg		ecoinvent 3.7 cutoff		technosphere	water, decarbonised					Global market for fuel fabrication, SE
market for water, decarbonised	16.8892	GB	kg		ecoinvent 3.7 cutoff		technosphere	water, decarbonised					Global market for fuel fabrication
market for water, decarbonised	85.5067	US	kg		ecoinvent 3.7 cutoff		technosphere	water, decarbonised					Global market for fuel fabrication
Ammonium, ion	0.0581		kg	water::surface water	biosphere3		biosphere
BOD5, Biological Oxygen Demand	0.00313		kg	water::surface water	biosphere3		biosphere
Boron	6.39e-05		kg	water::surface water	biosphere3		biosphere
COD, Chemical Oxygen Demand	0.0166		kg	water::surface water	biosphere3		biosphere
Calcium, ion	0.083		kg	water::surface water	biosphere3		biosphere
Chloride	0.00703		kg	water::surface water	biosphere3		biosphere
DOC, Dissolved Organic Carbon	0.00614815		kg	water::surface water	biosphere3		biosphere
Fluoride	0.0358		kg	water::surface water	biosphere3		biosphere
Iron, ion	0.000153		kg	water::surface water	biosphere3		biosphere
Magnesium	0.000402		kg	water::surface water	biosphere3		biosphere
Manganese	1.02e-05		kg	water::surface water	biosphere3		biosphere
Molybdenum	2.75e-05		kg	water::surface water	biosphere3		biosphere
NMVOC, non-methane volatile organic compounds, unspecified origin	0.0033		kg	air::non-urban air or from high stacks	biosphere3		biosphere
Nickel, ion	0.000147		kg	water::surface water	biosphere3		biosphere
Nitrogen	0.0703		kg	water::surface water	biosphere3		biosphere
Nitrogen oxides	0.03		kg	air::non-urban air or from high stacks	biosphere3		biosphere
Oils, unspecified	0.00128		kg	water::surface water	biosphere3		biosphere
Phosphorus	0.000217		kg	water::surface water	biosphere3		biosphere
Silver, ion	2.17e-05		kg	water::surface water	biosphere3		biosphere
Sodium, ion	0.00894		kg	water::surface water	biosphere3		biosphere
Sulfate	0.0121		kg	water::surface water	biosphere3		biosphere
Sulfite	0.000185		kg	water::surface water	biosphere3		biosphere
Suspended solids, unspecified	0.0023		kg	water::surface water	biosphere3		biosphere
TOC, Total Organic Carbon	0.00614815		kg	water::surface water	biosphere3		biosphere
Uranium alpha	0.0001		kBq	air::non-urban air or from high stacks	biosphere3		biosphere
Uranium alpha	0.8		kBq	water::surface water	biosphere3		biosphere
VOC, volatile organic compounds, unspecified origin	0.0894		kg	water::surface water	biosphere3		biosphere
Water	0.11625		m3	air::unspecified	biosphere3		biosphere
Water	0.04875		m3	water::unspecified	biosphere3		biosphere
Market for nuclear fuel element, for PWR, WNA	1	GLO	kg		UNEP_IRP_EUR	unep_irp112010	production
Activity	Market for uranium, WNA, per separative work unit
location	GLO
production amount	1
type	process
unit	unit
code	unep_irp112011
source	UNEP IRP Green Energy Choices
year	2010
Exchanges
name	amount	location	unit	categories	database	code	type	reference product	ecoinvent 2.2 name	ecoinvent 2.2 unit	ecoinvent 2 to 3 conversion factor	UNEP IRP name	comment
Uranium production, centrifuge, WNA	1	GLO	unit		UNEP_IRP_EUR	unep_irp112012	technosphere	uranium, enriched, per separative work unit
Uranium production, diffusion, WNA	0	GLO	unit		UNEP_IRP_EUR	unep_irp112029	technosphere	uranium, enriched, per separative work unit
Market for uranium, per separative work unit	1	GLO	unit		UNEP_IRP_EUR	unep_irp112011	production	uranium, enriched, per separative work unit
Activity	Uranium production, centrifuge, WNA
location	GLO
production amount	1
type	process
unit	unit
code	unep_irp112012
source	UNEP IRP Green Energy Choices
year	2010
Exchanges
name	amount	location	unit	categories	database	code	type	reference product	ecoinvent 2.2 name	ecoinvent 2.2 unit	ecoinvent 2 to 3 conversion factor	UNEP IRP name	comment	original value
market for acetylene	2.5e-05	RER	kg		ecoinvent 3.7 cutoff		technosphere	acetylene
market for aluminium, wrought alloy	0.05	GLO	kg		ecoinvent 3.7 cutoff		technosphere	aluminium, wrought alloy
market for argon, liquid	0.0018	RER	kg		ecoinvent 3.7 cutoff		technosphere	argon, liquid
market for brass	0.0018	RoW	kg		ecoinvent 3.7 cutoff		technosphere	brass
market for chemical, organic	0.00082	GLO	kg		ecoinvent 3.7 cutoff		technosphere	chemical, organic
market for chemical, inorganic	0.0311	GLO	kg		ecoinvent 3.7 cutoff		technosphere	chemical, inorganic
market for concrete, normal	0.00029	RoW	m3		ecoinvent 3.7 cutoff		technosphere	concrete, normal
market for diesel, burned in diesel-electric generating set, 10MW	1.28	GLO	MJ		ecoinvent 3.7 cutoff		technosphere	diesel, burned in diesel-electric generating set, 10MW
Electricity, high voltage, uranium enrichment mix	50	GLO	kWh		UNEP_IRP_EUR	unep_irp112019	technosphere	electricity, medium voltage					Orano value, validated in 2021/05/19 workshop	40
market for heat, district or industrial, natural gas	13.68	Europe without Switzerland	MJ		ecoinvent 3.7 cutoff		technosphere	heat, district or industrial, natural gas
market for hydrochloric acid, without water, in 30% solution state	0.0002	RER	kg		ecoinvent 3.7 cutoff		technosphere	hydrochloric acid, without water, in 30% solution state
market for hydrogen peroxide, without water, in 50% solution state	0.00068	RER	kg		ecoinvent 3.7 cutoff		technosphere	hydrogen peroxide, without water, in 50% solution state
market for hydrogen, liquid	1.1e-05	RER	kg		ecoinvent 3.7 cutoff		technosphere	hydrogen, liquid
market for low level radioactive waste	0	GLO	m3		ecoinvent 3.7 cutoff		technosphere	low level radioactive waste					no waste assumed
market for lubricating oil	0.0092	RER	kg		ecoinvent 3.7 cutoff		technosphere	lubricating oil
market for methanol	0.00032	GLO	kg		ecoinvent 3.7 cutoff		technosphere	methanol
market for nitric acid, without water, in 50% solution state	0.0015	RER w/o RU	kg		ecoinvent 3.7 cutoff		technosphere	nitric acid, without water, in 50% solution state
market for nitrogen, liquid	0.00039	RER	kg		ecoinvent 3.7 cutoff		technosphere	nitrogen, liquid
market for oxygen, liquid	3.6e-05	RER	kg		ecoinvent 3.7 cutoff		technosphere	oxygen, liquid
market for phosphoric acid, fertiliser grade, without water, in 70% solution state	0.00012	RER	kg		ecoinvent 3.7 cutoff		technosphere	phosphoric acid, fertiliser grade, without water, in 70% solution state
market for polyvinylchloride, bulk polymerised	0.00087	GLO	kg		ecoinvent 3.7 cutoff		technosphere	polyvinylchloride, bulk polymerised
market for soap	0.00088	GLO	kg		ecoinvent 3.7 cutoff		technosphere	soap
market for sodium hydroxide, without water, in 50% solution state	0.0028	GLO	kg		ecoinvent 3.7 cutoff		technosphere	sodium hydroxide, without water, in 50% solution state
market for spent anion exchange resin from potable water production	-0.058	RoW	kg		ecoinvent 3.7 cutoff		technosphere	spent anion exchange resin from potable water production
market for steel, low-alloyed, hot rolled	0.15	GLO	kg		ecoinvent 3.7 cutoff		technosphere	steel, low-alloyed, hot rolled
market for uranium enrichment centrifuge facility	2.22e-08	GLO	unit		ecoinvent 3.7 cutoff		technosphere	uranium enrichment centrifuge facility
Market for uranium hexafluoride, WNA	1.22031	GLO	kg		UNEP_IRP_EUR	unep_irp112013	technosphere	uranium hexafluoride					Global average calculated from WNA value
market for waste mineral oil	-0.0024	Europe without Switzerland	kg		ecoinvent 3.7 cutoff		technosphere	waste mineral oil
treatment of municipal solid waste, sanitary landfill	-0.235	RoW	kg		ecoinvent 3.7 cutoff		technosphere	municipal solid waste
Aluminium	0.0011		kg	water::surface water	biosphere3		biosphere
Chromium, ion	3.8e-06		kg	water::surface water	biosphere3		biosphere
Copper, ion	1.3e-06		kg	water::surface water	biosphere3		biosphere
Ethane, 1,1,1,2-tetrafluoro-, HFC-134a	0.00026		kg	air::non-urban air or from high stacks	biosphere3		biosphere
Ethanol	0.0013		kg	air::non-urban air or from high stacks	biosphere3		biosphere
Fluoride	0.00011		kg	water::surface water	biosphere3		biosphere
Hydrocarbons, unspecified	6.1e-05		kg	water::surface water	biosphere3		biosphere
Hydrogen fluoride	3.7e-08		kg	air::non-urban air or from high stacks	biosphere3		biosphere
Nitrate	0.0025		kg	water::surface water	biosphere3		biosphere
Phosphate	0.00034		kg	water::surface water	biosphere3		biosphere
Thorium-234	0.00029		kBq	air::non-urban air or from high stacks	biosphere3		biosphere
Thorium-234	0.0031		kBq	water::surface water	biosphere3		biosphere
Uranium alpha	5.8e-05		kBq	air::non-urban air or from high stacks	biosphere3		biosphere
Uranium alpha	8.2e-06		kBq	water::surface water	biosphere3		biosphere
Water	0.00155		m3	air::unspecified	biosphere3		biosphere
Water	0.00245		m3	water::unspecified	biosphere3		biosphere
Zinc, ion	3.8e-05		kg	water::surface water	biosphere3		biosphere
Uranium production, centrifuge	1	GLO	unit		UNEP_IRP_EUR	unep_irp112012	production
Activity	Market for uranium hexafluoride, WNA
location	GLO
production amount	1
type	process
unit	kg
code	unep_irp112013
source	UNEP IRP Green Energy Choices
year	2010
Exchanges
name	amount	location	unit	categories	database	code	type	reference product	ecoinvent 2.2 name	ecoinvent 2.2 unit	ecoinvent 2 to 3 conversion factor	UNEP IRP name	comment	original value
market for ammonia, anhydrous, liquid	0.110887	RER	kg		ecoinvent 3.7 cutoff		technosphere	ammonia, anhydrous, liquid					0.25	0.25
market for ammonia, anhydrous, liquid	0.0604839	CN	kg		ecoinvent 3.7 cutoff		technosphere	ammonia, anhydrous, liquid
market for ammonia, anhydrous, liquid	0.078629	RNA	kg		ecoinvent 3.7 cutoff		technosphere	ammonia, anhydrous, liquid
market for average incineration residue	-0.17	RoW	kg		ecoinvent 3.7 cutoff		technosphere	average incineration residue
market for cement, unspecified	0.359274	EUR	kg		ecoinvent 3.7 cutoff		technosphere	cement, unspecified					0.81	0.81
market for cement, unspecified	0.195968	CHA	kg		ecoinvent 3.7 cutoff		technosphere	cement, unspecified
market for cement, unspecified	0.254758	USA	kg		ecoinvent 3.7 cutoff		technosphere	cement, unspecified
market for chemical, organic	0.03	GLO	kg		ecoinvent 3.7 cutoff		technosphere	chemical, organic
market for chemical, inorganic	0.052	GLO	kg		ecoinvent 3.7 cutoff		technosphere	chemical, inorganic
market for heat, district or industrial, natural gas	26	RoW	MJ		ecoinvent 3.7 cutoff		technosphere	heat, district or industrial, natural gas					Orano value, validated 2021/05/26 workshop	665
market for hydrogen fluoride	0.59	RoW	kg		ecoinvent 3.7 cutoff		technosphere	hydrogen fluoride
market for low level radioactive waste, WNA	-0.00061	GLO	m3		UNEP_IRP_EUR	unep_irp112027	technosphere	low level radioactive waste
market for nitric acid, without water, in 50% solution state	0.399194	RER w/o RU	kg		ecoinvent 3.7 cutoff		technosphere	nitric acid, without water, in 50% solution state					0.9	0.9
market for nitric acid, without water, in 50% solution state	0.217742	CN	kg		ecoinvent 3.7 cutoff		technosphere	nitric acid, without water, in 50% solution state
market for nitric acid, without water, in 50% solution state	0.283065	RNA	kg		ecoinvent 3.7 cutoff		technosphere	nitric acid, without water, in 50% solution state
market for quicklime, milled, loose	0.5	RoW	kg		ecoinvent 3.7 cutoff		technosphere	quicklime, milled, loose
Market for uranium, in yellowcake, WNA	1.04218	GLO	kg		UNEP_IRP_EUR	unep_irp112014	technosphere	uranium, in yellowcake
market for water, decarbonised	500	World	kg		ecoinvent 3.7 cutoff		technosphere	water, decarbonised
Electricity, high voltage, uranium conversion mix	11.8	GLO	kWh		UNEP_IRP_EUR	unep_irp112018	technosphere	electricity, high voltage					Orano value, validated 2021/05/26 workshop	10.3
uranium conversion facility construction	3.13e-09	RoW	unit		ecoinvent 3.7 cutoff		technosphere	uranium conversion facility
Aluminium	6.9e-05		kg	water::surface water	biosphere3		biosphere
Ammonium, ion	0.00017		kg	water::surface water	biosphere3		biosphere
BOD5, Biological Oxygen Demand	0.00035		kg	water::surface water	biosphere3		biosphere
Barium	2.2e-05		kg	water::surface water	biosphere3		biosphere
COD, Chemical Oxygen Demand	0.0017		kg	water::surface water	biosphere3		biosphere
Cadmium, ion	1.7e-06		kg	water::surface water	biosphere3		biosphere
Calcium, ion	0.0083		kg	water::surface water	biosphere3		biosphere
Carbon monoxide, fossil	0.00069		kg	air::non-urban air or from high stacks	biosphere3		biosphere
Chloride	0.0087		kg	water::surface water	biosphere3		biosphere
Chromium, ion	1e-05		kg	water::surface water	biosphere3		biosphere
Copper, ion	1.6e-05		kg	water::surface water	biosphere3		biosphere
DOC, Dissolved Organic Carbon	0.00017		kg	water::surface water	biosphere3		biosphere
Fluoride	0.00027		kg	water::surface water	biosphere3		biosphere
Hexane	0.019		kg	air::non-urban air or from high stacks	biosphere3		biosphere
Hydrogen fluoride	0.00027		kg	air::non-urban air or from high stacks	biosphere3		biosphere
Iron, ion	0.00017		kg	water::surface water	biosphere3		biosphere
Lead	1.7e-06		kg	water::surface water	biosphere3		biosphere
Magnesium	0.00035		kg	water::surface water	biosphere3		biosphere
Manganese	0.00022		kg	water::surface water	biosphere3		biosphere
Mercury	1.7e-07		kg	water::surface water	biosphere3		biosphere
NMVOC, non-methane volatile organic compounds, unspecified origin	0.00012		kg	air::non-urban air or from high stacks	biosphere3		biosphere
Nitrate	0.00061		kg	water::surface water	biosphere3		biosphere
Nitrogen oxides	0.025		kg	air::non-urban air or from high stacks	biosphere3		biosphere
Particulates, > 2.5 um, and < 10um	0.00073		kg	air::non-urban air or from high stacks	biosphere3		biosphere
Phosphate	5.2e-05		kg	water::surface water	biosphere3		biosphere
Potassium, ion	0.00017		kg	water::surface water	biosphere3		biosphere
Protactinium-234	0.27		kBq	air::non-urban air or from high stacks	biosphere3		biosphere
Protactinium-234	5		kBq	water::surface water	biosphere3		biosphere
Radium-226	3.7e-05		kBq	air::non-urban air or from high stacks	biosphere3		biosphere
Radium-226	0.0014		kBq	water::surface water	biosphere3		biosphere
Sodium, ion	0.0061		kg	water::surface water	biosphere3		biosphere
Sulfate	0.0028		kg	water::surface water	biosphere3		biosphere
Sulfide	1.7e-05		kg	water::surface water	biosphere3		biosphere
Sulfur dioxide	0.0055		kg	air::non-urban air or from high stacks	biosphere3		biosphere
Suspended solids, unspecified	0.0035		kg	water::surface water	biosphere3		biosphere
TOC, Total Organic Carbon	0.00017		kg	water::surface water	biosphere3		biosphere
Thorium-230	0.00022		kBq	air::non-urban air or from high stacks	biosphere3		biosphere
Thorium-230	0.0012		kBq	water::surface water	biosphere3		biosphere
Thorium-234	0.27		kBq	air::non-urban air or from high stacks	biosphere3		biosphere
Thorium-234	5		kBq	water::surface water	biosphere3		biosphere
Tin, ion	6.9e-06		kg	water::surface water	biosphere3		biosphere
Titanium, ion	1.7e-06		kg	water::surface water	biosphere3		biosphere
Uranium-234	0.25		kBq	air::non-urban air or from high stacks	biosphere3		biosphere
Uranium-235	5.4		kBq	water::surface water	biosphere3		biosphere
Uranium-235	0.013		kBq	air::non-urban air or from high stacks	biosphere3		biosphere
Uranium-235	0.2		kBq	water::surface water	biosphere3		biosphere
Uranium-238	0.27		kBq	air::non-urban air or from high stacks	biosphere3		biosphere
Uranium-238	5.4		kBq	water::surface water	biosphere3		biosphere
Water	0.19375		m3	air::unspecified	biosphere3		biosphere
Water	0.30625		m3	water::unspecified	biosphere3		biosphere
Zinc, ion	6.9e-06		kg	water::surface water	biosphere3		biosphere
Market for uranium hexafluoride, WNA	1	GLO	kg		UNEP_IRP_EUR	unep_irp112013	production
Activity	Market for uranium, in yellowcake, WNA
location	GLO
production amount	1
type	process
unit	kg
code	unep_irp112014
source	UNEP IRP Green Energy Choices
year	2010
Exchanges
name	amount	location	unit	categories	database	code	type	reference product	ecoinvent 2.2 name	ecoinvent 2.2 unit	ecoinvent 2 to 3 conversion factor	UNEP IRP name	comment
Market for milling, uranium, in yellowcake, WNA	0.386096	GLO	kg		UNEP_IRP_EUR	unep_irp112025	technosphere	uranium, in yellowcake					Parker et al., weighted average: 22.5, Rosatom: 354, ecoinvent 0, Orano: 22.7 (assuming electricity for milling only)
Uranium mine operation, in-situ leaching, WNA	0.613904	GLO	kg		UNEP_IRP_EUR	unep_irp112017	technosphere	uranium, in yellowcake
Market for uranium, in yellowcake, WNA	1	GLO	kg		UNEP_IRP_EUR	unep_irp112014	production	uranium, in yellowcake
Activity	Market for milling, uranium, in yellowcake, WNA
location	GLO
production amount	1
type	process
unit	kg
code	unep_irp112025
source	UNEP IRP Green Energy Choices
year	2010
Exchanges
name	amount	location	unit	categories	database	code	type	reference product	ecoinvent 2.2 name	ecoinvent 2.2 unit	ecoinvent 2 to 3 conversion factor	UNEP IRP name	comment
Electricity, medium voltage, uranium milling mix	22.5	GLO	kWh		UNEP_IRP_EUR	unep_irp112020	technosphere	electricity, medium voltage					Parker et al., weighted average: 22.5, Rosatom: 354, ecoinvent 0, Orano: 22.7 (assuming electricity for milling only), Lenzen: 16.7 (with 0.1544% ore)
market for tailing, from uranium milling	-0.25	GLO	m3		UNEP_IRP_EUR	unep_irp112026	technosphere	tailing, from uranium milling
market for uranium mill	1.35e-07	GLO	unit				technosphere	uranium mill
market for sulfuric acid	55	RER	kg				technosphere	sulfuric acid					Rosatom: 75, ecoinvent: 35
market for diesel, burned in diesel-electric generating set, 10MW	0	GLO	MJ				technosphere	diesel, burned in diesel-electric generating set, 10MW					Rosatom: 55, ecoinvent: 176, Orano: 59, Lenzen: 501.3 (with 0.1544% ore)
market for heat, district or industrial, other than natural gas	501.295	RoW	MJ				technosphere	heat, district or industrial, other than natural gas					Rosatom: 974, ecoinvent: 251, Orano: included in diesel consumption
Uranium mine operation, open cast, WNA	0.327342	GLO	kg		UNEP_IRP_EUR	unep_irp112015	technosphere	uranium, in yellowcake
Uranium mine operation, underground, WNA	0.672658	GLO	kg		UNEP_IRP_EUR	unep_irp112016	technosphere	uranium, in yellowcake
Uranium mine operation, in-situ leaching, WNA	0	GLO	kg		UNEP_IRP_EUR	unep_irp112017	technosphere	uranium, in yellowcake					No milling for ISL! ISL product is directly yellowcake (Cameco)
Market for milling, uranium, in yellowcake, WNA	1	GLO	kg		UNEP_IRP_EUR	unep_irp112025	production	uranium, in yellowcake
Activity	Uranium mine operation, open cast, WNA
location	GLO
production amount	1
type	process
unit	kg
code	unep_irp112015
source	UNEP IRP Green Energy Choices
year	2010
Exchanges
name	amount	location	unit	categories	database	code	type	reference product	ecoinvent 2.2 name	ecoinvent 2.2 unit	ecoinvent 2 to 3 conversion factor	UNEP IRP name	comment
market for blasting	1.52	GLO	kg		ecoinvent 3.7 cutoff		technosphere	blasting					Orano (Somair): 1.52; original value: 0.26
market for diesel, burned in building machine	88.0935	GLO	MJ		ecoinvent 3.7 cutoff		technosphere	diesel, burned in building machine					Orano: 12.2, original value: 16
market for diesel, burned in diesel-electric generating set, 10MW	205.551	GLO	MJ		ecoinvent 3.7 cutoff		technosphere	diesel, burned in diesel-electric generating set, 10MW					Orano: 293.9, original value: 36.5
mine infrastructure construction, open cast, uranium	6.17e-08	RNA	unit		ecoinvent 3.7 cutoff		technosphere	mine infrastructure, open cast, uranium
Aluminium	0.0031		kg	water::surface water	biosphere3		biosphere
Ammonium, ion	0.0085		kg	water::surface water	biosphere3		biosphere
Arsenic, ion	9.3e-05		kg	water::surface water	biosphere3		biosphere
Barium	0.0019		kg	water::surface water	biosphere3		biosphere
Cadmium, ion	9.3e-05		kg	water::surface water	biosphere3		biosphere
Chloride	0.86		kg	water::surface water	biosphere3		biosphere
Iron, ion	0.034		kg	water::surface water	biosphere3		biosphere
Lead	0.018		kg	water::surface water	biosphere3		biosphere
Magnesium	0.11		kg	water::surface water	biosphere3		biosphere
Manganese	0.069		kg	water::surface water	biosphere3		biosphere
Molybdenum	0.0016		kg	water::surface water	biosphere3		biosphere
Nitrate	0.0021		kg	water::surface water	biosphere3		biosphere
Occupation, mineral extraction site	4		m2*year	natural resource::land	biosphere3		biosphere
Particulates, > 10 um	0.056		kg	air::non-urban air or from high stacks	biosphere3		biosphere
Radium-226	5000		kBq	water::surface water	biosphere3		biosphere
Radon-222	130000		kBq	air::non-urban air or from high stacks	biosphere3		biosphere
Selenium	0.00019		kg	water::surface water	biosphere3		biosphere
Sulfate	48		kg	water::surface water	biosphere3		biosphere
Suspended solids, unspecified	2.1		kg	water::surface water	biosphere3		biosphere
Thorium-230	460		kBq	water::surface water	biosphere3		biosphere
Transformation, from industrial area	0.182		m2	natural resource::land	biosphere3		biosphere
Transformation, from unspecified	0.182		m2	natural resource::land	biosphere3		biosphere
Transformation, to mineral extraction site	0.182		m2	natural resource::land	biosphere3		biosphere
Transformation, to unspecified	0.182		m2	natural resource::land	biosphere3		biosphere
Uranium alpha	0.094		kBq	air::non-urban air or from high stacks	biosphere3		biosphere
Uranium alpha	220		kBq	water::surface water	biosphere3		biosphere
Uranium, in ground	1.05		kg	natural resource::in ground	biosphere3		biosphere
Vanadium, ion	0.0065		kg	water::surface water	biosphere3		biosphere
Water	0.9		m3	air::unspecified	biosphere3		biosphere
Water	5.1		m3	water::unspecified	biosphere3		biosphere
Water, unspecified natural origin	6		m3	natural resource::in water	biosphere3		biosphere
Zinc, ion	0.0012		kg	water::surface water	biosphere3		biosphere
Uranium mine operation, open cast, WNA	1	GLO	kg		UNEP_IRP_EUR	unep_irp112015	production	uranium, in yellowcake
Activity	Uranium mine operation, underground, WNA
location	GLO
production amount	1
type	process
unit	kg
code	unep_irp112016
source	UNEP IRP Green Energy Choices
year	2010
Exchanges
name	amount	location	unit	categories	database	code	type	reference product	ecoinvent 2.2 name	ecoinvent 2.2 unit	ecoinvent 2 to 3 conversion factor	UNEP IRP name	value	comment
market for blasting	0.29	GLO	kg		ecoinvent 3.7 cutoff		technosphere	blasting						Orano (Cominak): 0.29; original value: 0.26
market for diesel, burned in diesel-electric generating set, 10MW	101.967	GLO	MJ		ecoinvent 3.7 cutoff		technosphere	diesel, burned in diesel-electric generating set, 10MW						Orano: 208.8, Rosatom: 58, original value: 300	133.4
market for heat, district or industrial, other than natural gas	247.5	RoW	MJ		ecoinvent 3.7 cutoff		technosphere	heat, district or industrial, other than natural gas						Orano: 0, Rosatom: 495	247.5
Electricity, medium voltage, uranium milling mix	66.0894	GLO	kWh		ecoinvent 3.7 cutoff		technosphere	electricity, medium voltage						Orano: 0, Rosatom: 245 MJ = 68 kWh, assuming all open pit from sub-Saharan Africa (Niger, Namibia)	68.0556
market group for electricity, medium voltage	0	CAZ	kWh		ecoinvent 3.7 cutoff		technosphere	electricity, medium voltage
market for mine infrastructure, underground, uranium	2.78e-07	GLO	unit		ecoinvent 3.7 cutoff		technosphere	mine infrastructure, underground, uranium
Aluminium	0.0023		kg	water::surface water	biosphere3		biosphere
Ammonium, ion	0.065		kg	water::surface water	biosphere3		biosphere
Arsenic, ion	6.8e-05		kg	water::surface water	biosphere3		biosphere
Barium	0.0014		kg	water::surface water	biosphere3		biosphere
Benzo(a)pyrene	6.7e-08		kg	air::non-urban air or from high stacks	biosphere3		biosphere
Beryllium	9.8e-07		kg	air::non-urban air or from high stacks	biosphere3		biosphere
Cadmium	2e-06		kg	air::non-urban air or from high stacks	biosphere3		biosphere
Cadmium, ion	6.8e-05		kg	water::surface water	biosphere3		biosphere
Chloride	0.6		kg	water::surface water	biosphere3		biosphere
Iron, ion	0.11		kg	water::surface water	biosphere3		biosphere
Lead	2e-05		kg	air::non-urban air or from high stacks	biosphere3		biosphere
Lead	0.013		kg	water::surface water	biosphere3		biosphere
Magnesium	0.082		kg	water::surface water	biosphere3		biosphere
Manganese	0.00075		kg	water::surface water	biosphere3		biosphere
Molybdenum	0.018		kg	water::surface water	biosphere3		biosphere
Nitrate	0.041		kg	water::surface water	biosphere3		biosphere
Occupation, mineral extraction site	0.1		m2*year	natural resource::land	biosphere3		biosphere
Particulates, > 10 um	0.033		kg	air::non-urban air or from high stacks	biosphere3		biosphere
Radium-226	13		kBq	air::non-urban air or from high stacks	biosphere3		biosphere
Radium-226	1600		kBq	water::surface water	biosphere3		biosphere
Radon-222	1000000		kBq	air::non-urban air or from high stacks	biosphere3		biosphere
Selenium	0.00041		kg	water::surface water	biosphere3		biosphere
Sodium, ion	4.7		kg	water::surface water	biosphere3		biosphere
Sulfate	3.4		kg	water::surface water	biosphere3		biosphere
Suspended solids, unspecified	0.15		kg	water::surface water	biosphere3		biosphere
Thorium-230	300		kBq	water::surface water	biosphere3		biosphere
Transformation, from industrial area	0.005		m2	natural resource::land	biosphere3		biosphere
Transformation, from unspecified	0.005		m2	natural resource::land	biosphere3		biosphere
Transformation, to mineral extraction site	0.005		m2	natural resource::land	biosphere3		biosphere
Transformation, to unspecified	0.005		m2	natural resource::land	biosphere3		biosphere
Uranium alpha	23		kBq	air::non-urban air or from high stacks	biosphere3		biosphere
Uranium alpha	310		kBq	water::surface water	biosphere3		biosphere
Uranium, in ground	1.05		kg	natural resource::in ground	biosphere3		biosphere
Vanadium, ion	0.0048		kg	water::surface water	biosphere3		biosphere
Water	0.015		m3	air::unspecified	biosphere3		biosphere
Water	0.085		m3	water::unspecified	biosphere3		biosphere
Water, unspecified natural origin	0.1		m3	natural resource::in water	biosphere3		biosphere
Zinc	2e-05		kg	air::non-urban air or from high stacks	biosphere3		biosphere
Zinc, ion	0.00089		kg	water::surface water	biosphere3		biosphere
Uranium mine operation, underground, WNA	1	GLO	kg		UNEP_IRP_EUR	unep_irp112016	production	uranium, in yellowcake
Activity	Uranium mine operation, in-situ leaching, WNA
location	GLO
production amount	1
type	process
unit	kg
code	unep_irp112017
source	UNEP IRP Green Energy Choices
year	2010
Exchanges
name	amount	location	unit	categories	database	code	type	reference product	ecoinvent 2.2 name	ecoinvent 2.2 unit	ecoinvent 2 to 3 conversion factor	UNEP IRP name	value	comment
market for ammonia, anhydrous, liquid	0	CN	kg		ecoinvent 3.7 cutoff		technosphere	ammonia, anhydrous, liquid					3.29998	From Orano: as NH4OH 28% (original value 0.1), CN~KAZ
market for ammonium nitrate	2.50012	CN	kg		ecoinvent 3.7 cutoff		technosphere	ammonium nitrate					2.50012	From Orano, NH4NO3
market for electricity, medium voltage	45.8755	KZ	kWh		ecoinvent 3.7 cutoff		technosphere	electricity, medium voltage					43.4433	Orano: 22.7 (original value: 0), Rosatom: 231 MJ = 64 kWh
market for diesel, burned in diesel-electric generating set, 10MW	32.95	GLO	MJ		ecoinvent 3.7 cutoff		technosphere	diesel, burned in diesel-electric generating set, 10MW					32.95	From Orano (split: diesel 27.9, gasoline: 4.1, fuel oil: 70.9, electricity: 81.8, original value 886.6, WNA: global average 0.007 m3 diesel/kg = 260 MJ??), Rosatom: 38 MJ/kg
petrol, unleaded, burned in machinery	4.1	GLO	MJ		ecoinvent 3.7 cutoff		technosphere	petrol, unleaded, burned in machinery					4.1
heat production, light fuel oil, at boiler 100kW, non-modulating	103.95	RoW	MJ		ecoinvent 3.7 cutoff		technosphere	heat, central or small-scale, other than natural gas					103.95	Rosatom: 137 MJ/kg
market for steel, chromium steel 18/8	0.108	GLO	kg		ecoinvent 3.7 cutoff		technosphere	steel, chromium steel 18/8
market for sulfuric acid	65.4591	RoW	kg		ecoinvent 3.7 cutoff		technosphere	sulfuric acid					65.4591	From Orano, two data points (original value 20), Rosatom: 93
market for water, decarbonised	173.152	CHA	kg		ecoinvent 3.7 cutoff		technosphere	water, decarbonised					173.152	From Orano, two data points (original value 9123), CN~KAZ
market for hydrogen peroxide, without water, in 50% solution state	0.61	RoW	kg		ecoinvent 3.7 cutoff		technosphere	hydrogen peroxide, without water, in 50% solution state						Haque et al. (2014)
market for kerosene	0	RoW	kg		ecoinvent 3.7 cutoff		technosphere	kerosene						Haque et al. (2014), diluent, Orano: no kerosene used
market for phosphoric acid, industrial grade, without water, in 85% solution state	0.23	GLO	kg		ecoinvent 3.7 cutoff		technosphere	phosphoric acid, industrial grade, without water, in 85% solution state						Haque et al. (2014), D2EHPA (Di-(2-ethylhexyl)phosphoric acid)
market for hydrochloric acid, without water, in 30% solution state	0.03	RoW	kg		ecoinvent 3.7 cutoff		technosphere	hydrochloric acid, without water, in 30% solution state						Haque et al. (2014)
market for sodium bicarbonate	0.3	GLO	kg		ecoinvent 3.7 cutoff		technosphere	sodium bicarbonate						Haque et al. (2014)
market for sodium hydroxide, without water, in 50% solution state	1.37	GLO	kg		ecoinvent 3.7 cutoff		technosphere	sodium hydroxide, without water, in 50% solution state						Haque et al. (2014)
market for sodium chlorate, powder	8.21	RoW	kg		ecoinvent 3.7 cutoff		technosphere	sodium chlorate, powder						Haque et al. (2014)
Aluminium	0.0002917		kg	water::ground-	biosphere3		biosphere							ecoinvent assumption
Aluminium	0.1747		kg	water::ground-, long-term	biosphere3		biosphere							ecoinvent assumption
Antimony	0.0008849		kg	water::ground-	biosphere3		biosphere							ecoinvent assumption
Antimony	0.001624		kg	water::ground-, long-term	biosphere3		biosphere							ecoinvent assumption
Arsenic, ion	0.009171		kg	water::ground-	biosphere3		biosphere							ecoinvent assumption
Arsenic, ion	9.171e-12		kg	water::ground-, long-term	biosphere3		biosphere							ecoinvent assumption
Barium	5.962e-09		kg	water::ground-	biosphere3		biosphere							ecoinvent assumption
Barium	3.571e-06		kg	water::ground-, long-term	biosphere3		biosphere							ecoinvent assumption
Beryllium	2.251e-07		kg	water::ground-	biosphere3		biosphere							ecoinvent assumption
Beryllium	0.0001348		kg	water::ground-, long-term	biosphere3		biosphere							ecoinvent assumption
Boron	1.271e-05		kg	water::ground-	biosphere3		biosphere							ecoinvent assumption
Boron	0.001595		kg	water::ground-, long-term	biosphere3		biosphere							ecoinvent assumption
Cadmium, ion	2.852e-09		kg	water::ground-	biosphere3		biosphere							ecoinvent assumption
Cadmium, ion	1.709e-06		kg	water::ground-, long-term	biosphere3		biosphere							ecoinvent assumption
Calcium, ion	0.0003298		kg	water::ground-	biosphere3		biosphere							ecoinvent assumption
Calcium, ion	0.1975		kg	water::ground-, long-term	biosphere3		biosphere							ecoinvent assumption
Chloride	0.5642		kg	water::ground-	biosphere3		biosphere							ecoinvent assumption
Chloride	1.408		kg	water::ground-, long-term	biosphere3		biosphere							ecoinvent assumption
Chromium VI	3.021e-05		kg	water::ground-	biosphere3		biosphere							ecoinvent assumption
Chromium VI	9.544e-05		kg	water::ground-, long-term	biosphere3		biosphere							ecoinvent assumption
Cobalt	1.721e-06		kg	water::ground-	biosphere3		biosphere							ecoinvent assumption
Cobalt	0.001031		kg	water::ground-, long-term	biosphere3		biosphere							ecoinvent assumption
Copper, ion	2.321e-07		kg	water::ground-	biosphere3		biosphere							ecoinvent assumption
Copper, ion	0.000139		kg	water::ground-, long-term	biosphere3		biosphere							ecoinvent assumption
Fluoride	0.003066		kg	water::ground-	biosphere3		biosphere							ecoinvent assumption
Fluoride	0.0535		kg	water::ground-, long-term	biosphere3		biosphere							ecoinvent assumption
Iron, ion	1.357e-06		kg	water::ground-	biosphere3		biosphere							ecoinvent assumption
Iron, ion	0.000813		kg	water::ground-, long-term	biosphere3		biosphere							ecoinvent assumption
Lead	9.267e-09		kg	water::ground-	biosphere3		biosphere							ecoinvent assumption
Lead	5.551e-06		kg	water::ground-, long-term	biosphere3		biosphere							ecoinvent assumption
Magnesium	0.0001479		kg	water::ground-	biosphere3		biosphere							ecoinvent assumption
Magnesium	0.0886		kg	water::ground-, long-term	biosphere3		biosphere							ecoinvent assumption
Manganese	2.124e-06		kg	water::ground-	biosphere3		biosphere							ecoinvent assumption
Manganese	0.001272		kg	water::ground-, long-term	biosphere3		biosphere							ecoinvent assumption
Mercury	2.673e-09		kg	water::ground-	biosphere3		biosphere							ecoinvent assumption
Mercury	1.601e-06		kg	water::ground-, long-term	biosphere3		biosphere							ecoinvent assumption
Molybdenum	0.02616		kg	water::ground-	biosphere3		biosphere							ecoinvent assumption
Molybdenum	0.0001206		kg	water::ground-, long-term	biosphere3		biosphere							ecoinvent assumption
Nickel, ion	1.434e-06		kg	water::ground-	biosphere3		biosphere							ecoinvent assumption
Nickel, ion	0.0008592		kg	water::ground-, long-term	biosphere3		biosphere							ecoinvent assumption
Nitrate	4.449		kg	water::ground-	biosphere3		biosphere							ecoinvent assumption
Nitrate	19.11		kg	water::ground-, long-term	biosphere3		biosphere							ecoinvent assumption
Occupation, mineral extraction site	0.2185		m2*year	natural resource::land	biosphere3		biosphere							ecoinvent assumption
Phosphate	0.0005546		kg	water::ground-	biosphere3		biosphere							ecoinvent assumption
Phosphate	0.3322		kg	water::ground-, long-term	biosphere3		biosphere							ecoinvent assumption
Potassium, ion	0.05014		kg	water::ground-	biosphere3		biosphere							ecoinvent assumption
Potassium, ion	0.1277		kg	water::ground-, long-term	biosphere3		biosphere							ecoinvent assumption
Radon-222	21550		kBq	air::low population density, long-term	biosphere3		biosphere							ecoinvent assumption
Selenium	0.00225		kg	water::ground-	biosphere3		biosphere							ecoinvent assumption
Selenium	0.004131		kg	water::ground-, long-term	biosphere3		biosphere							ecoinvent assumption
Silicon	0.000151		kg	water::ground-	biosphere3		biosphere							ecoinvent assumption
Silicon	0.06701		kg	water::ground-, long-term	biosphere3		biosphere							ecoinvent assumption
Silver, ion	1.506e-09		kg	water::ground-	biosphere3		biosphere							ecoinvent assumption
Silver, ion	9.023e-07		kg	water::ground-, long-term	biosphere3		biosphere							ecoinvent assumption
Sodium, ion	1.168		kg	water::ground-	biosphere3		biosphere							ecoinvent assumption
Sodium, ion	1.944		kg	water::ground-, long-term	biosphere3		biosphere							ecoinvent assumption
Strontium	3.648e-06		kg	water::ground-	biosphere3		biosphere							ecoinvent assumption
Strontium	0.002185		kg	water::ground-, long-term	biosphere3		biosphere							ecoinvent assumption
Sulfate	16.48		kg	water::ground-	biosphere3		biosphere							ecoinvent assumption
Sulfate	137.1		kg	water::ground-, long-term	biosphere3		biosphere							ecoinvent assumption
Titanium, ion	1.582e-05		kg	water::ground-	biosphere3		biosphere							ecoinvent assumption
Titanium, ion	0.009475		kg	water::ground-, long-term	biosphere3		biosphere							ecoinvent assumption
Transformation, from mineral extraction site	0.03122		m2	natural resource::land	biosphere3		biosphere							ecoinvent assumption
Transformation, from unspecified	0.03122		m2	natural resource::land	biosphere3		biosphere							ecoinvent assumption
Transformation, to mineral extraction site	0.03122		m2	natural resource::land	biosphere3		biosphere							ecoinvent assumption
Transformation, to unspecified	0.03122		m2	natural resource::land	biosphere3		biosphere							ecoinvent assumption
Uranium, in ground	1.33		kg	natural resource::in ground	biosphere3		biosphere							ecoinvent assumption
Vanadium, ion	3.496e-05		kg	water::ground-	biosphere3		biosphere							ecoinvent assumption
Vanadium, ion	0.01095		kg	water::ground-, long-term	biosphere3		biosphere							ecoinvent assumption
Water	0.173152		m3	air::unspecified	biosphere3		biosphere							ecoinvent assumption
Zinc, ion	1.204e-07		kg	water::ground-	biosphere3		biosphere							ecoinvent assumption
Zinc, ion	7.209e-05		kg	water::ground-, long-term	biosphere3		biosphere							ecoinvent assumption
Uranium mine operation, in-situ leaching, WNA	1	GLO	kg		UNEP_IRP_EUR	unep_irp112017	production	uranium, in yellowcake
Activity	Electricity, high voltage, uranium conversion mix
location	GLO
production amount	1
type	process
unit	kWh
code	unep_irp112018
source	UNEP IRP Green Energy Choices
year	2010
Exchanges
name	amount	location	unit	categories	database	code	type	reference product	ecoinvent 2.2 name	ecoinvent 2.2 unit	ecoinvent 2 to 3 conversion factor	UNEP IRP name	comment
electricity production, deep geothermal	0.000168698	US-WECC	kWh		ecoinvent 3.7 cutoff		technosphere	electricity, high voltage
electricity production, hard coal	0.197517	CN-JS	kWh		ecoinvent 3.7 cutoff		technosphere	electricity, high voltage
electricity production, hydro, pumped storage	0.00387309	RoW	kWh		ecoinvent 3.7 cutoff		technosphere	electricity, high voltage
electricity production, hydro, reservoir, alpine region	0.0251948	RoW	kWh		ecoinvent 3.7 cutoff		technosphere	electricity, high voltage
electricity production, hydro, reservoir, non-alpine region	0.0927126	RoW	kWh		ecoinvent 3.7 cutoff		technosphere	electricity, high voltage
electricity production, hydro, run-of-river	0.133049	RoW	kWh		ecoinvent 3.7 cutoff		technosphere	electricity, high voltage
electricity production, lignite	0.0188243	RoW	kWh		ecoinvent 3.7 cutoff		technosphere	electricity, high voltage
electricity production, natural gas, combined cycle power plant	0.0162672	RoW	kWh		ecoinvent 3.7 cutoff		technosphere	electricity, high voltage
electricity production, natural gas, conventional power plant	0.016264	RoW	kWh		ecoinvent 3.7 cutoff		technosphere	electricity, high voltage
electricity production, nuclear, boiling water reactor	0.0239965	RoW	kWh		ecoinvent 3.7 cutoff		technosphere	electricity, high voltage
electricity production, nuclear, pressure water reactor	0.213752	RoW	kWh		ecoinvent 3.7 cutoff		technosphere	electricity, high voltage
electricity production, nuclear, pressure water reactor, heavy water moderated	0.0387134	RoW	kWh		ecoinvent 3.7 cutoff		technosphere	electricity, high voltage
electricity production, oil	0.00384012	RoW	kWh		ecoinvent 3.7 cutoff		technosphere	electricity, high voltage
electricity production, peat	3.04409e-05	RoW	kWh		ecoinvent 3.7 cutoff		technosphere	electricity, high voltage
electricity production, solar thermal parabolic trough, 50 MW	1e-09	RoW	kWh		ecoinvent 3.7 cutoff		technosphere	electricity, high voltage
electricity production, solar tower power plant, 20 MW	1e-09	RoW	kWh		ecoinvent 3.7 cutoff		technosphere	electricity, high voltage
electricity production, wind, 1-3MW turbine, offshore	0.000154439	RoW	kWh		ecoinvent 3.7 cutoff		technosphere	electricity, high voltage
electricity production, wind, 1-3MW turbine, onshore	0.0238858	RoW	kWh		ecoinvent 3.7 cutoff		technosphere	electricity, high voltage
electricity production, wind, <1MW turbine, onshore	0.00234407	RoW	kWh		ecoinvent 3.7 cutoff		technosphere	electricity, high voltage
electricity production, wind, >3MW turbine, onshore	0.00579094	RoW	kWh		ecoinvent 3.7 cutoff		technosphere	electricity, high voltage
heat and power co-generation, biogas, gas engine	0.000381855	RoW	kWh		ecoinvent 3.7 cutoff		technosphere	electricity, high voltage
heat and power co-generation, hard coal	0.0233828	RoW	kWh		ecoinvent 3.7 cutoff		technosphere	electricity, high voltage
heat and power co-generation, lignite	0.0196177	RoW	kWh		ecoinvent 3.7 cutoff		technosphere	electricity, high voltage
heat and power co-generation, natural gas, combined cycle power plant, 400MW electrical	0.00625901	RoW	kWh		ecoinvent 3.7 cutoff		technosphere	electricity, high voltage
heat and power co-generation, natural gas, conventional power plant, 100MW electrical	0.130531	RoW	kWh		ecoinvent 3.7 cutoff		technosphere	electricity, high voltage
heat and power co-generation, oil	0.000132562	RoW	kWh		ecoinvent 3.7 cutoff		technosphere	electricity, high voltage
heat and power co-generation, wood chips, 6667 kW, state-of-the-art 2014	0.00186122	RoW	kWh		ecoinvent 3.7 cutoff		technosphere	electricity, high voltage
treatment of blast furnace gas, in power plant	0.00134435	RoW	kWh		ecoinvent 3.7 cutoff		technosphere	electricity, high voltage
treatment of coal gas, in power plant	0.000110241	RoW	kWh		ecoinvent 3.7 cutoff		technosphere	electricity, high voltage
Electricity, high voltage, uranium conversion mix	1	GLO	kWh		UNEP_IRP_EUR	unep_irp112018	production	electricity, high voltage
Activity	Electricity, high voltage, uranium enrichment mix
location	GLO
production amount	1
type	process
unit	kWh
code	unep_irp112019
source	UNEP IRP Green Energy Choices
year	2010
Exchanges
name	amount	location	unit	categories	database	code	type	reference product	ecoinvent 2.2 name	ecoinvent 2.2 unit	ecoinvent 2 to 3 conversion factor	UNEP IRP name	comment
electricity production, deep geothermal	0.000540735	US-WECC	kWh		ecoinvent 3.7 cutoff		technosphere	electricity, high voltage
electricity production, hard coal	0.139223	CN-JS	kWh		ecoinvent 3.7 cutoff		technosphere	electricity, high voltage
electricity production, hydro, pumped storage	0.00394699	RoW	kWh		ecoinvent 3.7 cutoff		technosphere	electricity, high voltage
electricity production, hydro, reservoir, alpine region	0.00299048	RoW	kWh		ecoinvent 3.7 cutoff		technosphere	electricity, high voltage
electricity production, hydro, reservoir, non-alpine region	0.0222419	RoW	kWh		ecoinvent 3.7 cutoff		technosphere	electricity, high voltage
electricity production, hydro, run-of-river	0.101478	RoW	kWh		ecoinvent 3.7 cutoff		technosphere	electricity, high voltage
electricity production, lignite	0.0243899	RoW	kWh		ecoinvent 3.7 cutoff		technosphere	electricity, high voltage
electricity production, natural gas, combined cycle power plant	0.0468548	RoW	kWh		ecoinvent 3.7 cutoff		technosphere	electricity, high voltage
electricity production, natural gas, conventional power plant	0.0458401	RoW	kWh		ecoinvent 3.7 cutoff		technosphere	electricity, high voltage
electricity production, nuclear, boiling water reactor	0.0624859	RoW	kWh		ecoinvent 3.7 cutoff		technosphere	electricity, high voltage
electricity production, nuclear, pressure water reactor	0.166099	RoW	kWh		ecoinvent 3.7 cutoff		technosphere	electricity, high voltage
electricity production, nuclear, pressure water reactor, heavy water moderated	0.000213153	RoW	kWh		ecoinvent 3.7 cutoff		technosphere	electricity, high voltage
electricity production, oil	0.00196386	RoW	kWh		ecoinvent 3.7 cutoff		technosphere	electricity, high voltage
electricity production, peat	5.03322e-05	RoW	kWh		ecoinvent 3.7 cutoff		technosphere	electricity, high voltage
electricity production, solar thermal parabolic trough, 50 MW	4.9881e-05	RoW	kWh		ecoinvent 3.7 cutoff		technosphere	electricity, high voltage
electricity production, solar tower power plant, 20 MW	1.97057e-05	RoW	kWh		ecoinvent 3.7 cutoff		technosphere	electricity, high voltage
electricity production, wind, 1-3MW turbine, offshore	0.00487404	RoW	kWh		ecoinvent 3.7 cutoff		technosphere	electricity, high voltage
electricity production, wind, 1-3MW turbine, onshore	0.0318255	RoW	kWh		ecoinvent 3.7 cutoff		technosphere	electricity, high voltage
electricity production, wind, <1MW turbine, onshore	0.0063776	RoW	kWh		ecoinvent 3.7 cutoff		technosphere	electricity, high voltage
electricity production, wind, >3MW turbine, onshore	0.00444156	RoW	kWh		ecoinvent 3.7 cutoff		technosphere	electricity, high voltage
heat and power co-generation, biogas, gas engine	0.00409885	RoW	kWh		ecoinvent 3.7 cutoff		technosphere	electricity, high voltage
heat and power co-generation, hard coal	0.0454329	RoW	kWh		ecoinvent 3.7 cutoff		technosphere	electricity, high voltage
heat and power co-generation, lignite	0.0334177	RoW	kWh		ecoinvent 3.7 cutoff		technosphere	electricity, high voltage
heat and power co-generation, natural gas, combined cycle power plant, 400MW electrical	0.0229467	RoW	kWh		ecoinvent 3.7 cutoff		technosphere	electricity, high voltage
heat and power co-generation, natural gas, conventional power plant, 100MW electrical	0.216321	RoW	kWh		ecoinvent 3.7 cutoff		technosphere	electricity, high voltage
heat and power co-generation, oil	0.000636253	RoW	kWh		ecoinvent 3.7 cutoff		technosphere	electricity, high voltage
heat and power co-generation, wood chips, 6667 kW, state-of-the-art 2014	0.00766199	RoW	kWh		ecoinvent 3.7 cutoff		technosphere	electricity, high voltage
treatment of blast furnace gas, in power plant	0.00323951	RoW	kWh		ecoinvent 3.7 cutoff		technosphere	electricity, high voltage
treatment of coal gas, in power plant	0.000338374	RoW	kWh		ecoinvent 3.7 cutoff		technosphere	electricity, high voltage
Electricity, high voltage, uranium enrichment mix	1	GLO	kWh		UNEP_IRP_EUR	unep_irp112019	production	electricity, high voltage
Activity	Electricity, medium voltage, uranium milling mix
location	GLO
production amount	1
type	process
unit	kWh
code	unep_irp112020
source	UNEP IRP Green Energy Choices
year	2010
Exchanges
name	amount	location	unit	categories	database	code	type	reference product	ecoinvent 2.2 name	ecoinvent 2.2 unit	ecoinvent 2 to 3 conversion factor	UNEP IRP name	comment
market group for electricity, medium voltage	0.247498	CAZ	kWh		ecoinvent 3.7 cutoff		technosphere	electricity, medium voltage
market group for electricity, medium voltage	0.034428	CHA	kWh		ecoinvent 3.7 cutoff		technosphere	electricity, medium voltage
market group for electricity, medium voltage	0	EUR	kWh		ecoinvent 3.7 cutoff		technosphere	electricity, medium voltage
market group for electricity, medium voltage	0.00562537	IND	kWh		ecoinvent 3.7 cutoff		technosphere	electricity, medium voltage
market group for electricity, medium voltage	0	JPN	kWh		ecoinvent 3.7 cutoff		technosphere	electricity, medium voltage
market group for electricity, medium voltage	0	LAM	kWh		ecoinvent 3.7 cutoff		technosphere	electricity, medium voltage
market group for electricity, medium voltage	0	MEA	kWh		ecoinvent 3.7 cutoff		technosphere	electricity, medium voltage
market group for electricity, medium voltage	0	NEU	kWh		ecoinvent 3.7 cutoff		technosphere	electricity, medium voltage
market group for electricity, medium voltage	0.00211864	OAS	kWh		ecoinvent 3.7 cutoff		technosphere	electricity, medium voltage
market group for electricity, medium voltage	0.54829	REF	kWh		ecoinvent 3.7 cutoff		technosphere	electricity, medium voltage
market group for electricity, medium voltage	0.160816	SSA	kWh		ecoinvent 3.7 cutoff		technosphere	electricity, medium voltage
market group for electricity, medium voltage	0.0012237	USA	kWh		ecoinvent 3.7 cutoff		technosphere	electricity, medium voltage
Electricity, medium voltage, uranium milling mix	1	GLO	kWh		UNEP_IRP_EUR	unep_irp112020	production	electricity, medium voltage
Activity	Interim storage of spent fuel, WNA
location	GLO
production amount	1
type	process
unit	year
code	unep_irp112021
source	Vattenfall
year	2010
Exchanges
name	amount	location	unit	categories	database	code	type	reference product	ecoinvent 2.2 name	ecoinvent 2.2 unit	ecoinvent 2 to 3 conversion factor	UNEP IRP name	comment	per TWh
market for petrol, low-sulfur	441.644	RoW	kg		ecoinvent 3.7 cutoff		technosphere	petrol, low-sulfur					Average of Vattenfall data, 2019. Assuming 45 MJ/kg	10.0154
market for diesel, burned in building machine	371028	GLO	MJ		ecoinvent 3.7 cutoff		technosphere	diesel, burned in building machine					Average of Vattenfall data, 2019	8413.95
market for hazardous waste, for incineration	4913	RoW	kg		ecoinvent 3.7 cutoff		technosphere	hazardous waste, for incineration					Vattenfall, 2019	111.414
market for inert waste, for final disposal	8300	RoW	kg		ecoinvent 3.7 cutoff		technosphere	inert waste, for final disposal					Vattenfall, 2019	188.222
market for water, decarbonised	13762	RoW	kg		ecoinvent 3.7 cutoff		technosphere	water, decarbonised					Vattenfall, 2019	312.086
electricity production, nuclear, PWR, THEMIS	16680000	GLO	kWh		ecoinvent 3.7 cutoff		technosphere	electricity, high voltage					Vattenfall, 2019	378259
market for chemical, inorganic	9.3	GLO	kg		ecoinvent 3.7 cutoff		technosphere	chemical, inorganic					Vattenfall, 2019	0.2109
market for acrylic dispersion, without water, in 65% solution state	0.59	RoW	kg		ecoinvent 3.7 cutoff		technosphere	acrylic dispersion, without water, in 65% solution state					Vattenfall, 2019	0.0133797
market for butyl acetate	3.75	RoW	kg		ecoinvent 3.7 cutoff		technosphere	butyl acetate					Vattenfall, 2019	0.0850403
market for ethanol, without water, in 99.7% solution state, from fermentation	281.31	GLO	kg		ecoinvent 3.7 cutoff		technosphere	ethanol, without water, in 99.7% solution state, from fermentation					Vattenfall, 2019	6.37938
market for ethyl acetate	2.06	GLO	kg		ecoinvent 3.7 cutoff		technosphere	ethyl acetate					Vattenfall, 2019	0.0467155
market for hydrazine	13.25	RoW	kg		ecoinvent 3.7 cutoff		technosphere	hydrazine					Vattenfall, 2019	0.300476
market for isopropanol	90.23	RoW	kg		ecoinvent 3.7 cutoff		technosphere	isopropanol					Vattenfall, 2019	2.04618
market for lubricating oil	3.99	RoW	kg		ecoinvent 3.7 cutoff		technosphere	lubricating oil					Vattenfall, 2019	0.0904829
market for methyl ethyl ketone	0.125	RoW	kg		ecoinvent 3.7 cutoff		technosphere	methyl ethyl ketone					Vattenfall, 2019	0.00283468
market for methyl methacrylate	0.07	RoW	kg		ecoinvent 3.7 cutoff		technosphere	methyl methacrylate					Vattenfall, 2019	0.00158742
market for refrigerant R134a	13.67	GLO	kg		ecoinvent 3.7 cutoff		technosphere	refrigerant R134a					Vattenfall, 2019	0.31
market for silicone product	2.45	RoW	kg		ecoinvent 3.7 cutoff		technosphere	silicone product					Vattenfall, 2019	0.0555597
market for soap	158.41	GLO	kg		ecoinvent 3.7 cutoff		technosphere	soap					Vattenfall, 2019	3.59233
market for anionic resin	4292	RoW	kg		ecoinvent 3.7 cutoff		technosphere	anionic resin					Vattenfall, 2019	97.3314
market for monoethanolamine	0.3	GLO	kg		ecoinvent 3.7 cutoff		technosphere	monoethanolamine					Vattenfall, 2019	0.00680322
market for sodium chloride, powder	75	GLO	kg		ecoinvent 3.7 cutoff		technosphere	sodium chloride, powder					Vattenfall, 2019	1.70081
market for ethylene glycol	23.58	GLO	kg		ecoinvent 3.7 cutoff		technosphere	ethylene glycol					Vattenfall, 2019	0.534733
carbon dioxide, fossil	1275.25		kg	air	biosphere3		biosphere						From petrol combustion, 2.31 kg/l and 0.8 density	28.9193
Interim storage of spent fuel, WNA	1	GLO	year		UNEP_IRP_EUR	unep_irp112021	production						One year of operation to store Ringhals and Forsmark spent fuel, to be divided by annual production for per-kWh value. From Lena (05/2021): The spent fuel is transported to the central interim storage facility for spent nuclear fuel (CLAB). At CLAB the fuel is temporary stored in water pools for approximately 30 years. The purpose is to reduce the generation of heat from the spent fuel to a level…	0.0226774
Activity	Encapsulation, WNA
location	EUR
production amount	1
type	process
unit	year
code	unep_irp112022														3600	kg fuel element per canister
source	Vattenfall														24663.8	kg fuel element per TWh
year	2010														7741.24	kg fuel element per TWh, including zirconium envelope
Exchanges																6.85105	2.15034		canister per TWh
name	amount	location	unit	categories	database	code	type	reference product	ecoinvent 2.2 name	ecoinvent 2.2 unit	ecoinvent 2 to 3 conversion factor	UNEP IRP name	comment	per TWh
Spent fuel canister, WNA	150	EUR	p		UNEP_IRP_EUR	unep_irp112024	technosphere	Spent fuel canister, WNA						3.40161		6.85105	2.15034		21.8945	TWh	What 150 canisters/year represent if spent fuel expressed as U
market for diesel, burned in diesel-electric generating set, 10MW	98000	GLO	MJ		ecoinvent 3.7 cutoff		technosphere	diesel, burned in diesel-electric generating set, 10MW					Assuming 45 MJ/kg	2222.39		4476.02	1404.89		69.7563	TWh	What 150 canisters/year represent if spent fuel is all U + O2 + zirconium
market for ethanol, without water, in 95% solution state, from fermentation	1.875	RoW	kg		ecoinvent 3.7 cutoff		technosphere	ethanol, without water, in 95% solution state, from fermentation						0.0425201		0.0856381	0.0268793		44.0968	TWh	Actual production of Ringhals and Forsmark
market for lubricating oil	54.75	RoW	kg		ecoinvent 3.7 cutoff		technosphere	lubricating oil						1.24159		2.50063	0.784876
market for soap	300	GLO	kg		ecoinvent 3.7 cutoff		technosphere	soap						6.80322		13.7021	4.30069
market group for electricity, medium voltage	21000000	EUR	kWh		ecoinvent 3.7 cutoff		technosphere	electricity, medium voltage						476226		959147	301048
Encapsulation, WNA	1	EUR	year		UNEP_IRP_EUR	unep_irp112022	production						Assuming 150 canisters per year, for Ringhals and Forsmark (more?)	0.0226774		0.0456737	0.0143356
Activity	Deep waste repository, WNA
location	EUR
production amount	1
type	process
unit	year
code	unep_irp112023
source	Vattenfall
year	2010
Exchanges
name	amount	location	unit	categories	database	code	type	reference product	ecoinvent 2.2 name	ecoinvent 2.2 unit	ecoinvent 2 to 3 conversion factor	UNEP IRP name	comment	per TWh
market group for concrete, normal	175	GLO	m3		ecoinvent 3.7 cutoff		technosphere	concrete, normal						3.96855	2.50874				3.40909	50.6978	t/TWh
market for blasting	77160	GLO	kg		ecoinvent 3.7 cutoff		technosphere	blasting					Conservative assumption of 2.4 t/m3 for rock density	1749.79	1106.14						kg/GWh
market for diesel, burned in diesel-electric generating set, 10MW	3.5627e+06	GLO	MJ		ecoinvent 3.7 cutoff		technosphere	diesel, burned in diesel-electric generating set, 10MW					Assuming 45 MJ/kg	80792.9	51073.6						g/MWh
market for light fuel oil	675739	RoW	kg		ecoinvent 3.7 cutoff		technosphere	light fuel oil						15324	9687.15
market group for electricity, medium voltage	50000000	EUR	kWh		ecoinvent 3.7 cutoff		technosphere	electricity, medium voltage						1.13387e+06	716782
market for reinforcing steel	7655	GLO	kg		ecoinvent 3.7 cutoff		technosphere	reinforcing steel						173.596	109.739
Deep waste repository, WNA	1	EUR	year		UNEP_IRP_EUR	unep_irp112023	production						Repository of 150 canisters per year	0.0226774	0.0143356
Activity	Spent fuel canister, WNA
location	EUR
production amount	1
type	process
unit	year
code	unep_irp112024
source	Vattenfall
year	2010
Exchanges
name	amount	location	unit	categories	database	code	type	reference product	ecoinvent 2.2 name	ecoinvent 2.2 unit	ecoinvent 2 to 3 conversion factor	UNEP IRP name	comment
market for copper, cathode	7400	GLO	kg		ecoinvent 3.7 cutoff		technosphere	copper, cathode
market for cast iron	13600	GLO	kg		ecoinvent 3.7 cutoff		technosphere	cast iron
market for welding, arc, aluminium	3.29867	GLO	m		ecoinvent 3.7 cutoff		technosphere	welding, arc, aluminium					Assuming welding around the cap (diameter 1050 mm) and approximating fusion welding with arc welding
Spent fuel canister, WNA	1	EUR	year		UNEP_IRP_EUR	unep_irp112024	production						Repository of 150 canisters per year
Activity	Tailing, from uranium milling, WNA
location	EUR
production amount	1
type	process
unit	cubic meter
code	unep_irp112026
source	WNA
year	2010
Exchanges
name	amount	location	unit	categories	database	code	type	reference product	ecoinvent 2.2 name	ecoinvent 2.2 unit	ecoinvent 2 to 3 conversion factor	UNEP IRP name	comment
market for uranium tailing, non-radioactive emission	-1	GLO	cubic meter		ecoinvent 3.7 cutoff		technosphere	uranium tailing, non-radioactive emission
Transformation, to dump site	0.072		square meter	natural resource::land	biosphere3		biosphere
Thorium-230	600		kilo Becquerel	water::surface water	biosphere3		biosphere
Uranium-238	19.4		kilo Becquerel	water::surface water	biosphere3		biosphere
Radon-222	246000		kilo Becquerel	air::low population density, long-term	biosphere3		biosphere						80000 years integration: 1.4e8
Uranium-235	19.4		kilo Becquerel	water::surface water	biosphere3		biosphere
Occupation, dump site	7.2		square meter-year	natural resource::land	biosphere3		biosphere
Transformation, from unspecified	0.072		square meter	natural resource::land	biosphere3		biosphere
Radium-226	4		kilo Becquerel	water::surface water	biosphere3		biosphere
Uranium-234	1.2		kilo Becquerel	water::surface water	biosphere3		biosphere
Tailing, from uranium milling, WNA	-1	EUR	cubic meter		UNEP_IRP_EUR	unep_irp112026	production
Activity	market for low level radioactive waste, WNA
location	EUR
production amount	1
type	process
unit	cubic meter
code	unep_irp112027
source	WNA
year	2010
Exchanges
name	amount	location	unit	categories	database	code	type	reference product	ecoinvent 2.2 name	ecoinvent 2.2 unit	ecoinvent 2 to 3 conversion factor	UNEP IRP name	comment
treatment of low level radioactive waste, in interim storage	-0.9	CH	cubic meter		ecoinvent 3.7 cutoff		technosphere	low level radioactive waste
treatment of low level radioactive waste, surface or trench deposit	-0.01	CH	cubic meter		ecoinvent 3.7 cutoff		technosphere	low level radioactive waste
treatment of low level radioactive waste, plasma torch incineration, WNA	-0.09	EUR	cubic meter		UNEP_IRP_EUR	unep_irp112028	technosphere	low level radioactive waste
market for low level radioactive waste, WNA	-1	EUR	cubic meter		UNEP_IRP_EUR	unep_irp112027	production	low level radioactive waste
Activity	treatment of low level radioactive waste, plasma torch incineration, WNA
location	EUR
production amount	1
type	process
unit	cubic meter
code	unep_irp112028
source	WNA
year	2010
Exchanges
name	amount	location	unit	categories	database	code	type	reference product	ecoinvent 2.2 name	ecoinvent 2.2 unit	ecoinvent 2 to 3 conversion factor	UNEP IRP name	comment
market for low level radioactive waste for final repository	-1	GLO	cubic meter		ecoinvent 3.7 cutoff		technosphere	low level radioactive waste for final repository
market for sulfuric acid	18	RER	kilogram		ecoinvent 3.7 cutoff		technosphere	sulfuric acid
market for light fuel oil	3600	CH	kilogram		ecoinvent 3.7 cutoff		technosphere	light fuel oil
market for ammonia, anhydrous, liquid	180	RER	kilogram		ecoinvent 3.7 cutoff		technosphere	ammonia, anhydrous, liquid
market group for electricity, low voltage	520000	EUR	kilowatt hour		ecoinvent 3.7 cutoff		technosphere	electricity, low voltage
treatment of low level radioactive waste, plasma torch incineration, WNA	-1	EUR	cubic meter		UNEP_IRP_EUR	unep_irp112028	production	low level radioactive waste
Lead	0.00022		kilogram	air::non-urban air or from high stacks	biosphere3		biosphere
Radioactive species, Nuclides, unspecified	600		kilo Becquerel	water::surface water	biosphere3		biosphere
Cobalt	0.012		kilogram	water::surface water	biosphere3		biosphere
Copper, ion	0.012		kilogram	water::surface water	biosphere3		biosphere
Chromium, ion	0.048		kilogram	water::surface water	biosphere3		biosphere
Lead	0.012		kilogram	water::surface water	biosphere3		biosphere
Carbon-14	40000		kilo Becquerel	air::non-urban air or from high stacks	biosphere3		biosphere
Carbon dioxide, fossil	11400		kilogram	air::non-urban air or from high stacks	biosphere3		biosphere
Mercury	0.00024		kilogram	water::surface water	biosphere3		biosphere
Cadmium, ion	0.0024		kilogram	water::surface water	biosphere3		biosphere
NMVOC, non-methane volatile organic compounds, unspecified origin	0.0036		kilogram	air::non-urban air or from high stacks	biosphere3		biosphere
Hydrogen-3, Tritium	8400000		kilo Becquerel	air::non-urban air or from high stacks	biosphere3		biosphere
Hydrocarbons, unspecified	0.24		kilogram	water::surface water	biosphere3		biosphere
Dioxins, measured as 2,3,7,8-tetrachlorodibenzo-p-dioxin	3.6e-11		kilogram	air::non-urban air or from high stacks	biosphere3		biosphere
Ammonia	1.44		kilogram	air::non-urban air or from high stacks	biosphere3		biosphere
Sulfur dioxide	5.04		kilogram	air::non-urban air or from high stacks	biosphere3		biosphere
Chlorinated solvents, unspecified	0.0024		kilogram	water::surface water	biosphere3		biosphere
Nickel, ion	0.048		kilogram	water::surface water	biosphere3		biosphere
Hydrogen chloride	0.81		kilogram	air::non-urban air or from high stacks	biosphere3		biosphere
Cadmium	5.4e-06		kilogram	air::non-urban air or from high stacks	biosphere3		biosphere
Zinc, ion	0.048		kilogram	water::surface water	biosphere3		biosphere
Aluminium	0.24		kilogram	water::surface water	biosphere3		biosphere
Nitrogen oxides	21.6		kilogram	air::non-urban air or from high stacks	biosphere3		biosphere
Particulates, < 2.5 um	0.0018		kilogram	air::non-urban air or from high stacks	biosphere3		biosphere
Iron, ion	0.048		kilogram	water::surface water	biosphere3		biosphere
Chromium VI	0.0024		kilogram	water::surface water	biosphere3		biosphere
Activity	Uranium production, diffusion, WNA
location	GLO
production amount	1
type	process
unit	unit
code	unep_irp112029
source	UNEP IRP Green Energy Choices
year	2010
Exchanges
name	amount	location	unit	categories	database	code	type	reference product	ecoinvent 2.2 name	ecoinvent 2.2 unit	ecoinvent 2 to 3 conversion factor	UNEP IRP name	comment	original value
market for heat, district or industrial, natural gas	38.95	Europe without Switzerland	megajoule		ecoinvent 3.7 cutoff		technosphere	heat, district or industrial, natural gas
Electricity, high voltage, uranium enrichment mix	2500	GLO	kWh		UNEP_IRP_EUR	unep_irp112019	technosphere	electricity, medium voltage
market for water, decarbonised	3600	FR	kilogram		ecoinvent 3.7 cutoff		technosphere	water, decarbonised
Market for uranium hexafluoride, WNA	1.19547	GLO	kg		UNEP_IRP_EUR	unep_irp112013	technosphere	uranium hexafluoride					Global average calculated from WNA value
market for low level radioactive waste, WNA	-0.00054	GLO	m3		UNEP_IRP_EUR	unep_irp112027	technosphere	low level radioactive waste
market for uranium enrichment diffusion facility	3.81e-09	GLO	unit		ecoinvent 3.7 cutoff		technosphere	uranium enrichment diffusion facility
Fluoride	4e-05		kilogram	water::surface water	biosphere3		biosphere
Hydrocarbons, unspecified	2.28e-05		kilogram	water::surface water	biosphere3		biosphere
Water	1.395		cubic meter	air::unspecified	biosphere3		biosphere
Hydrogen fluoride	0.0045		kilogram	air::non-urban air or from high stacks	biosphere3		biosphere
Water	2.205		cubic meter	water::unspecified	biosphere3		biosphere
Uranium alpha	0.4		kilo Becquerel	air::non-urban air or from high stacks	biosphere3		biosphere
Phosphate	0.0004		kilogram	water::surface water	biosphere3		biosphere
Uranium alpha	0.5		kilo Becquerel	water::surface water	biosphere3		biosphere
Chromium, ion	2.7e-05		kilogram	water::surface water	biosphere3		biosphere
Aluminium	2.5e-05		kilogram	water::surface water	biosphere3		biosphere
Chlorine	0.00015		kilogram	water::surface water	biosphere3		biosphere
Zinc, ion	0.00027		kilogram	water::surface water	biosphere3		biosphere
Nitrate	0.00327		kilogram	water::surface water	biosphere3		biosphere
Uranium production, diffusion	1	GLO	unit		UNEP_IRP_EUR	unep_irp112029	production

## Sheet: PV_polySi_ground
Database	UNEP_IRP_EUR
Activity	electricity production, photovoltaic, polycrystalline silicon, ground-mounted, THEMIS
location	EUR
production amount	1
type	process
unit	kWh			6.80574e-05
code	unep_irp011001
source	UNEP IRP Green Energy Choices
year	2010
Exchanges
name	amount	location	unit	categories	database	code	type	reference product	ecoinvent 2.2 name	ecoinvent 2.2 unit	ecoinvent 2 to 3 conversion factor	UNEP IRP name	original calculation
Poly Ground System	8.2637e-05	EUR	p	UNECE/WNA	UNEP_IRP_EUR	unep_irp011012	technosphere						8.52079e-05
electricity production, photovoltaic, polycrystalline silicon, ground-mounted, THEMIS	1	EUR	kWh	UNECE/WNA	UNEP_IRP_EUR	unep_irp011001	production
Activity	MG-silicon,at plant
location	EUR
production amount	1
type	process
unit	kg
code	unep_irp011002
source	UNEP IRP Green Energy Choices
year	2010
Exchanges
name	amount	location	unit	categories	database	code	type	reference product	ecoinvent 2.2 name	ecoinvent 2.2 unit	ecoinvent 2 to 3 conversion factor	UNEP IRP name
graphite production	0.12	RER	kg	Other mining and quarrying n.e.c.	ecoinvent 3.7 cutoff	1b2f3d94-e32a-4cbb-b4c4-6736e589853e	technosphere	graphite	graphite, at plant	kg		graphite, at plant/ RER/ kg
silica sand production	2.68	DE	kg	Quarrying of stone, sand and clay	ecoinvent 3.7 cutoff	fc28c87c-7bd2-40e8-b24b-926844f63f3a	technosphere	silica sand	silica sand, at plant	kg		silica sand, at plant/ DE/ kg
market for electricity, medium voltage	12.7	EUR	kWh	Electric power generation, transmission and distribution	ecoinvent 3.7 cutoff	202fa2d7-8c4e-4e6a-8870-d8db89b890fa	technosphere	electricity, medium voltage	electricity, medium voltage, at grid	kWh		electricity, medium voltage, at grid/ CN/ kWh
market for hard coal	0.96	WEU	kg	Mining of hard coal	ecoinvent 3.7 cutoff	20c29b4b-a1b5-4947-992c-8d6b5ecd2768	technosphere	hard coal	hard coal, at regional storage	kg		hard coal, at regional storage/ WEU/ kg
petroleum refinery operation	0.6	Europe without Switzerland	kg	Manufacture of refined petroleum products	ecoinvent 3.7 cutoff	22d5d865-bfbf-49b0-93e4-caeca7248dff	technosphere	petroleum coke	petroleum coke, at refinery	kg		petroleum coke, at refinery/ RER/ kg
transport, freight, lorry >16 metric ton, production mix	0.455	RER	tkm	Freight transport by road	ecoinvent 3.7 cutoff	d65b9c09-9a68-4610-8701-66bf0f2fdbb7	technosphere	transport, freight, lorry >16 metric ton, production mix	transport, lorry >16t, fleet average	tkm		transport, lorry >16t, fleet average/ RER/ tkm
transport, freight train, diesel	0.455	CN	tkm	Freight rail transport	ecoinvent 3.7 cutoff	83e76e8d-168c-4a72-8887-265e143447ef	technosphere	transport, freight train	transport, coal freight, rail	tkm		transport, coal freight, rail/ CN/ tkm
charcoal production	0.19	GLO	kg	Logging	ecoinvent 3.7 cutoff	779027fe-3cbb-453d-b9a5-98f9e5430a67	technosphere	charcoal	charcoal, at plant	kg		charcoal, at plant/ GLO/ kg
carbon dioxide, fossil	3.5839		kg	air::unspecified	biosphere3		biosphere	carbon dioxide, fossil
nitrogen oxides	0.162472		kg	air::unspecified	biosphere3		biosphere	nitrogen oxides
silicon	0.54		kg	air::unspecified	biosphere3		biosphere	silicon
sulfur dioxide	0.571138		kg	air::unspecified	biosphere3		biosphere	sulfur dioxide
water, river	0.12		m3	resource::in water	biosphere3		biosphere	water, river
MG-silicon,at plant	1	EUR	kg	UNECE/WNA	UNEP_IRP_EUR	unep_irp011002	production
Activity	RER:silicon, solar grade-pc, at plant
location	EUR
production amount	1
type	process
unit	kg
code	unep_irp011003
source	UNEP IRP Green Energy Choices
year	2010
Exchanges
name	amount	location	unit	categories	database	code	type	reference product	ecoinvent 2.2 name	ecoinvent 2.2 unit	ecoinvent 2 to 3 conversion factor	UNEP IRP name
chlor-alkali electrolysis, membrane cell	1	RER	kg	Manufacture of basic chemicals	ecoinvent 3.7 cutoff	0cd58ad5-8da2-46f5-9d0b-d64f8874a0d0	technosphere	chlorine, gaseous	chlorine, gaseous, membrane cell, at plant	kg		chlorine, gaseous, membrane cell, at plant/ RER/ kg
hydrogen liquid, production mix	0.131	RER	kg	Manufacture of basic chemicals	ecoinvent 3.7 cutoff	424f88d4-006b-4c24-a3c6-f77a24ee7383	technosphere	hydrogen liquid, production mix	hydrogen, liquid, at plant	kg		hydrogen, liquid, at plant/ RER/ kg
sodium hydroxide, without water, in 50% solution state, production mix	44	RER	kg	Manufacture of basic chemicals	ecoinvent 3.7 cutoff	ae93d6b0-89a2-4bb6-bb96-af07b40f3df6	technosphere	sodium hydroxide, without water, in 50% solution state, production mix	sodium hydroxide, 50% in H2O, production mix, at plant	kg		sodium hydroxide, 50% in H2O, production mix, at plant/ RER/ kg
market for electricity, medium voltage	190	EUR	kWh	Electric power generation, transmission and distribution	ecoinvent 3.7 cutoff	202fa2d7-8c4e-4e6a-8870-d8db89b890fa	technosphere	electricity, medium voltage	electricity, medium voltage, at grid	kWh		electricity, medium voltage, at grid/ CN/ kWh
transport, freight, lorry >16 metric ton, production mix	9.3262	RER	tkm	Freight transport by road	ecoinvent 3.7 cutoff	d65b9c09-9a68-4610-8701-66bf0f2fdbb7	technosphere	transport, freight, lorry >16 metric ton, production mix	transport, lorry >16t, fleet average	tkm		transport, lorry >16t, fleet average/ RER/ tkm
steam production, in chemical industry	150	RER	kg	Steam and air conditioning supply	ecoinvent 3.7 cutoff	6608bd1e-2265-4989-b5a1-ebc8dc4613e4	technosphere	steam, in chemical industry	steam, for chemical processes, at plant	kg		steam, for chemical processes, at plant/ RER/ kg
fluorine	0.0001		kg	air::unspecified	biosphere3		biosphere	fluorine
hydrogen chloride	0.09		kg	air::unspecified	biosphere3		biosphere	hydrogen chloride
silicon	0.8		kg	air::unspecified	biosphere3		biosphere	silicon
silicon tetrafluoride	0.008		kg	air::low population density	biosphere3		biosphere	silicon tetrafluoride
water, unspecified natural origin	0.454		m3	resource::in water	biosphere3		biosphere	water, unspecified natural origin
water, river	0.017		m3	resource::in water	biosphere3		biosphere	water, river
chlorine	1		kg	water::river	biosphere3		biosphere	chlorine
RER:silicon, solar grade-pc, at plant	1	EUR	kg	UNECE/WNA	UNEP_IRP_EUR	unep_irp011003	production
Activity	silicon,solar grade,modified Siemens process, at plant
location	EUR
production amount	1
type	process
unit	kg
code	unep_irp011004
source	UNEP IRP Green Energy Choices
year	2010
Exchanges
name	amount	location	unit	categories	database	code	type	reference product	ecoinvent 2.2 name	ecoinvent 2.2 unit	ecoinvent 2 to 3 conversion factor	UNEP IRP name
argon production, liquid	3.01556e-05	RER	kg	Manufacture of basic chemicals	ecoinvent 3.7 cutoff	9b1736f2-f195-4980-b30b-79a77054df0f	technosphere	argon, liquid	argon, liquid, at plant	kg		argon, liquid, at plant/ RER/ kg
hydrogen liquid, production mix	4.88889e-08	RER	kg	Manufacture of basic chemicals	ecoinvent 3.7 cutoff	424f88d4-006b-4c24-a3c6-f77a24ee7383	technosphere	hydrogen liquid, production mix	hydrogen, liquid, at plant	kg		hydrogen, liquid, at plant/ RER/ kg
market for electricity, medium voltage	8.88889	EUR	kWh	Electric power generation, transmission and distribution	ecoinvent 3.7 cutoff	202fa2d7-8c4e-4e6a-8870-d8db89b890fa	technosphere	electricity, medium voltage	electricity, medium voltage, at grid	kWh		electricity, medium voltage, at grid/ CN/ kWh
transport, freight, lorry >16 metric ton, production mix	6.04089e-06	RER	tkm	Freight transport by road	ecoinvent 3.7 cutoff	d65b9c09-9a68-4610-8701-66bf0f2fdbb7	technosphere	transport, freight, lorry >16 metric ton, production mix	transport, lorry >16t, fleet average	tkm		transport, lorry >16t, fleet average/ RER/ tkm
water, river	0.00888889		m3	resource::in water	biosphere3		biosphere	water, river
silicon,solar grade,modified Siemens process, at plant	1	EUR	kg	UNECE/WNA	UNEP_IRP_EUR	unep_irp011004	production
Activity	muti-silicon wafer 125/125.0.2
location	EUR
production amount	1
type	process
unit	p
code	unep_irp011005
source	UNEP IRP Green Energy Choices
year	2010
Exchanges
name	amount	location	unit	categories	database	code	type	reference product	ecoinvent 2.2 name	ecoinvent 2.2 unit	ecoinvent 2 to 3 conversion factor	UNEP IRP name
silicon carbide production	0.0287	RER	kg	Manufacture of refractory products	ecoinvent 3.7 cutoff	32ccb911-2e9e-43a5-a97a-02f1052ba5c1	technosphere	silicon carbide	silicon carbide, at plant	kg		silicon carbide, at plant/ RER/ kg
sodium hydroxide, without water, in 50% solution state, production mix	0.0014	RER	kg	Manufacture of basic chemicals	ecoinvent 3.7 cutoff	ae93d6b0-89a2-4bb6-bb96-af07b40f3df6	technosphere	sodium hydroxide, without water, in 50% solution state, production mix	sodium hydroxide, 50% in H2O, production mix, at plant	kg		sodium hydroxide, 50% in H2O, production mix, at plant/ RER/ kg
market for electricity, medium voltage	0.0767	EUR	kWh	Electric power generation, transmission and distribution	ecoinvent 3.7 cutoff	202fa2d7-8c4e-4e6a-8870-d8db89b890fa	technosphere	electricity, medium voltage	electricity, medium voltage, at grid	kWh		electricity, medium voltage, at grid/ CN/ kWh
polyethylene production, high density, granulate	0.0318	RER	kg	Manufacture of plastics and synthetic rubber in primary forms	ecoinvent 3.7 cutoff	64adc6b6-8e11-4157-8204-d45bacf1201d	technosphere	polyethylene, high density, granulate	polyethylene, HDPE, granulate, at plant	kg		polyethylene, HDPE, granulate, at plant/ RER/ kg
transport, freight, lorry >16 metric ton, production mix	0.01238	RER	tkm	Freight transport by road	ecoinvent 3.7 cutoff	d65b9c09-9a68-4610-8701-66bf0f2fdbb7	technosphere	transport, freight, lorry >16 metric ton, production mix	transport, lorry >16t, fleet average	tkm		transport, lorry >16t, fleet average/ RER/ tkm
water production, deionised, from tap water, at user	1.1071	CH	kg	Water collection, treatment and supply	ecoinvent 3.7 cutoff	7c8694dc-8e4f-4831-b213-c89b483e84b9	technosphere	water, deionised, from tap water, at user	water, deionised, at plant	kg		water, deionised, at plant/ CH/ kg
muti-silicon wafer 125/125.0.2	1	EUR	p	UNECE/WNA	UNEP_IRP_EUR	unep_irp011005	production
Activity	silicon cell,multi-crystal, pieces, producted in Factory
location	EUR
production amount	1
type	process
unit	p
code	unep_irp011006
source	UNEP IRP Green Energy Choices
year	2010
Exchanges
name	amount	location	unit	categories	database	code	type	reference product	ecoinvent 2.2 name	ecoinvent 2.2 unit	ecoinvent 2 to 3 conversion factor	UNEP IRP name
market for ammonia, liquid	0.0001	RER	kg	manufacture of fertilizers and nitrogen compounds	ecoinvent 3.7 cutoff	42a08013-a3aa-4c92-94ba-5ce5dbb66613	technosphere	ammonia, liquid	ammonia, liquid, at regional storehouse	kg		ammonia, liquid, at regional storehouse/ RER/ kg
hydrochloric acid production, from the reaction of hydrogen with chlorine	0.0019	RER	kg	Manufacture of basic chemicals	ecoinvent 3.7 cutoff	1131d942-e8cf-40b5-836a-76ac7655895c	technosphere	hydrochloric acid, without water, in 30% solution state	hydrochloric acid, from the reaction of hydrogen with chlorine, at plant	kg		hydrochloric acid, from the reaction of hydrogen with chlorine, at plant/ RER/ kg
hydrogen fluoride production	0.0146	GLO	kg	Manufacture of basic chemicals	ecoinvent 3.7 cutoff	3a0ff01b-9b44-491d-b843-05a4fc6c5178	technosphere	hydrogen fluoride	hydrogen fluoride, at plant	kg		hydrogen fluoride, at plant/ GLO/ kg
nitric acid production, product in 50% solution state	0.0123	RER	kg	manufacture of fertilizers and nitrogen compounds	ecoinvent 3.7 cutoff	b48ec413-ec6a-40e8-ac12-7771a429912f	technosphere	nitric acid, without water, in 50% solution state	nitric acid, 50% in H2O, at plant	kg		nitric acid, 50% in H2O, at plant/ RER/ kg
chlor-alkali electrolysis, membrane cell	0.0024	RER	kg	Manufacture of basic chemicals	ecoinvent 3.7 cutoff	0cd58ad5-8da2-46f5-9d0b-d64f8874a0d0	technosphere	sodium hydroxide, without water, in 50% solution state	sodium hydroxide, 50% in H2O, membrane cell, at plant	kg		sodium hydroxide, 50% in H2O, membrane cell, at plant/ RER/ kg
market for electricity, medium voltage	0.6585	EUR	kWh	Electric power generation, transmission and distribution	ecoinvent 3.7 cutoff	202fa2d7-8c4e-4e6a-8870-d8db89b890fa	technosphere	electricity, medium voltage	electricity, medium voltage, at grid	kWh		electricity, medium voltage, at grid/ CN/ kWh
aluminium, wrought alloy, production mix	0.0215	RER	kg	Manufacture of basic precious and other non-ferrous metals	ecoinvent 3.7 cutoff	fab1c69d-a990-4021-ab08-5fc7e15b0147	technosphere	aluminium, wrought alloy, production mix	aluminium, production mix, wrought alloy, at plant	kg		aluminium, production mix, wrought alloy, at plant/ RER/ kg
market for silver	0.0007	RER	kg	Manufacture of basic precious and other non-ferrous metals	ecoinvent 3.7 cutoff	1944b547-6b72-4fc1-8d80-7e71dc874111	technosphere	silver	silver, at regional storage	kg		silver, at regional storage/ RER/ kg
polylactide production, granulate	0.0002	GLO	kg	Manufacture of plastics and synthetic rubber in primary forms	ecoinvent 3.7 cutoff	73e0fadd-bf0b-4d2c-ad19-81d719604061	technosphere	polylactide, granulate	polylactide, granulate, at plant	kg		polylactide, granulate, at plant/ GLO/ kg
transport, freight, lorry >16 metric ton, production mix	0.01074	RER	tkm	Freight transport by road	ecoinvent 3.7 cutoff	d65b9c09-9a68-4610-8701-66bf0f2fdbb7	technosphere	transport, freight, lorry >16 metric ton, production mix	transport, lorry >16t, fleet average	tkm		transport, lorry >16t, fleet average/ RER/ tkm
water production, deionised, from tap water, at user	2.9268	CH	kg	Water collection, treatment and supply	ecoinvent 3.7 cutoff	7c8694dc-8e4f-4831-b213-c89b483e84b9	technosphere	water, deionised, from tap water, at user	water, deionised, at plant	kg		water, deionised, at plant/ CH/ kg
water, river	0.00878		m3	resource::in water	biosphere3		biosphere	water, river
silicon cell,multi-crystal, pieces, producted in Factory	1	EUR	p	UNECE/WNA	UNEP_IRP_EUR	unep_irp011006	production
Activity	Polycrystal silicon module230w
location	EUR
production amount	1
type	process
unit	p
code	unep_irp011007
source	UNEP IRP Green Energy Choices
year	2010
Exchanges
name	amount	location	unit	categories	database	code	type	reference product	ecoinvent 2.2 name	ecoinvent 2.2 unit	ecoinvent 2 to 3 conversion factor	UNEP IRP name
triple superphosphate production	0.96	RER	kg	Manufacture of chemical and nitrogen compounds	ecoinvent 3.7 cutoff	04ac9abe-c110-4ea7-8d80-ef5622c5af37	technosphere	phosphate fertiliser, as P2O5	triple superphosphate, as P2O5, at regional storehouse	kg		triple superphosphate, as P2O5, at regional storehouse/ RER/ kg
market for electricity, medium voltage	4.5	EUR	kWh	Electric power generation, transmission and distribution	ecoinvent 3.7 cutoff	202fa2d7-8c4e-4e6a-8870-d8db89b890fa	technosphere	electricity, medium voltage	electricity, medium voltage, at grid	kWh		electricity, medium voltage, at grid/ CN/ kWh
flat glass production, uncoated	13.1	RER	kg	Manufacture of glass and glass products	ecoinvent 3.7 cutoff	7f29ed6f-e731-4ca5-9cee-0f6d598b7604	technosphere	flat glass, uncoated	flat glass, uncoated, at plant	kg		flat glass, uncoated, at plant/ RER/ kg
aluminium, wrought alloy, production mix	2.123	RER	kg	Manufacture of basic precious and other non-ferrous metals	ecoinvent 3.7 cutoff	fab1c69d-a990-4021-ab08-5fc7e15b0147	technosphere	aluminium, wrought alloy, production mix	aluminium, production mix, wrought alloy, at plant	kg		aluminium, production mix, wrought alloy, at plant/ RER/ kg
welding, arc, steel	0.1643	RER	m	Treatment and coating of metals; machining	ecoinvent 3.7 cutoff	0af6c9a9-ca7e-4acf-b97e-ce7702ffaa5f	technosphere	welding, arc, steel	welding, arc, steel	m		welding, arc, steel/ RER/ m
treatment of recovered paper to linerboard, testliner	40	RER	kg	Manufacture of corrugated paper and paperboard and of containers of paper and paperboard	ecoinvent 3.7 cutoff	4876472e-7d56-4d35-b632-8557d1e99f49	technosphere	linerboard	corrugated board base paper, testliner, at plant	kg		corrugated board base paper, testliner, at plant/ RER/ kg
ethylene vinyl acetate copolymer production	1.55	RER	kg	Manufacture of plastics and synthetic rubber in primary forms	ecoinvent 3.7 cutoff	cb9f06ed-164e-4680-b455-cdfc6b10b2d0	technosphere	ethylene vinyl acetate copolymer	ethylene vinyl acetate copolymer, at plant	kg		ethylene vinyl acetate copolymer, at plant/ RER/ kg
transport, freight, lorry >16 metric ton, production mix	11.5866	RER	tkm	Freight transport by road	ecoinvent 3.7 cutoff	d65b9c09-9a68-4610-8701-66bf0f2fdbb7	technosphere	transport, freight, lorry >16 metric ton, production mix	transport, lorry >16t, fleet average	tkm		transport, lorry >16t, fleet average/ RER/ tkm
water, river	0.0015		m3	resource::in water	biosphere3		biosphere	water, river
Polycrystal silicon module230w	1	EUR	p	UNECE/WNA	UNEP_IRP_EUR	unep_irp011007	production
Activity	1.63 m2 module
location	EUR
production amount	1
type	process
unit	p
code	unep_irp011008
source	UNEP IRP Green Energy Choices
year	2010
Exchanges
name	amount	location	unit	categories	database	code	type	reference product	ecoinvent 2.2 name	ecoinvent 2.2 unit	ecoinvent 2 to 3 conversion factor	UNEP IRP name
MG-silicon,at plant	2.06624	EUR	kg	UNECE/WNA	UNEP_IRP_EUR	unep_irp011002	technosphere
RER:silicon, solar grade-pc, at plant	1.37749	EUR	kg	UNECE/WNA	UNEP_IRP_EUR	unep_irp011003	technosphere
silicon,solar grade,modified Siemens process, at plant	1.03312	EUR	kg	UNECE/WNA	UNEP_IRP_EUR	unep_irp011004	technosphere
muti-silicon wafer 125/125.0.2	87.4599	EUR	p	UNECE/WNA	UNEP_IRP_EUR	unep_irp011005	technosphere
silicon cell,multi-crystal, pieces, producted in Factory	59.7546	EUR	p	UNECE/WNA	UNEP_IRP_EUR	unep_irp011006	technosphere
Polycrystal silicon module230w	1	EUR	p	UNECE/WNA	UNEP_IRP_EUR	unep_irp011007	technosphere
photovoltaic cell factory construction	6.52e-07	DE	unit	Construction of other civil engineering projects	ecoinvent 3.7 cutoff	894bd054-862d-43bd-9027-3ae3c7a781d5	technosphere	photovoltaic cell factory	photovoltaic cell factory	unit		photovoltaic cell factory/ DE/ unit
wafer factory construction	6.52e-06	DE	unit	Construction of other civil engineering projects	ecoinvent 3.7 cutoff	a624b0c7-9174-4627-8c58-370101ae0d24	technosphere	wafer factory	wafer factory	unit		wafer factory/ DE/ unit
1.63 m2 module	1	EUR	p	UNECE/WNA	UNEP_IRP_EUR	unep_irp011008	production
Activity	Inverters
location	EUR
production amount	1
type	process
unit	p
code	unep_irp011009
source	UNEP IRP Green Energy Choices
year	2010
Exchanges
name	amount	location	unit	categories	database	code	type	reference product	ecoinvent 2.2 name	ecoinvent 2.2 unit	ecoinvent 2 to 3 conversion factor	UNEP IRP name
transformer production, high voltage use	11710.4	GLO	kg	Manufacture of electric motors, generators, transformers and electricity distribution and control apparatus	ecoinvent 3.7 cutoff	36d84269-c469-4f6d-bc13-3b49888c06cf	technosphere	transformer, high voltage use	transformer, high voltage use, at plant	kg		transformer, high voltage use, at plant/ GLO/ kg
transport, freight, lorry >16 metric ton, production mix	7015.32	RER	tkm	Freight transport by road	ecoinvent 3.7 cutoff	d65b9c09-9a68-4610-8701-66bf0f2fdbb7	technosphere	transport, freight, lorry >16 metric ton, production mix	transport, lorry >16t, fleet average	tkm		transport, lorry >16t, fleet average/ RER/ tkm
treatment of used industrial electronic device, mechanical treatment	-19487	GLO	kg	Materials recovery	ecoinvent 3.7 cutoff	feff7056-cc13-4980-9c32-ed2291b9bb62	technosphere	used industrial electronic device	dismantling, industrial devices, mechanically, at plant	kg	-1	dismantling, industrial devices, mechanically, at plant/ GLO/ kg
inverter production, 500kW	2.6	RER	unit	Manufacture of other electrical equipment	ecoinvent 3.7 cutoff	f5b21287-cea8-452c-a504-6eeac1be9f7d	technosphere	inverter, 500kW	inverter, 500kW, at plant	unit		inverter, 500kW, at plant/ RER/ unit
Inverters	1	EUR	p	UNECE/WNA	UNEP_IRP_EUR	unep_irp011009	production
Activity	Construction
location	EUR
production amount	1
type	process
unit	p
code	unep_irp011010
source	UNEP IRP Green Energy Choices
year	2010
Exchanges
name	amount	location	unit	categories	database	code	type	reference product	ecoinvent 2.2 name	ecoinvent 2.2 unit	ecoinvent 2 to 3 conversion factor	UNEP IRP name
concrete production, normal	29.9804	CH	m3	Manufacture of articles of concrete, cement and plaster	ecoinvent 3.7 cutoff	3a852ad8-9503-415f-a5a0-d1578ed4d8fb	technosphere	concrete, normal	concrete, normal, at plant	m3		concrete, normal, at plant/ CH/ m3
diesel, burned in building machine	53000	GLO	MJ	Site preparation	ecoinvent 3.7 cutoff	2c2a91b8-a1c6-4812-9e5d-7eeb64e6dccf	technosphere	diesel, burned in building machine	diesel, burned in building machine	MJ		diesel, burned in building machine/ GLO/ MJ
aluminium alloy production, AlMg3	342	RER	kg	Manufacture of basic precious and other non-ferrous metals	ecoinvent 3.7 cutoff	2f6523b5-0f9d-42ed-9dc3-9c1eaf455748	technosphere	aluminium alloy, AlMg3	aluminium alloy, AlMg3, at plant	kg		aluminium alloy, AlMg3, at plant/ RER/ kg
copper, supply mix	5245	RER	kg	Manufacture of basic precious and other non-ferrous metals	ecoinvent 3.7 cutoff	bf8da81f-fac2-4f4c-b52a-3d1bed20559b	technosphere	copper, supply mix	copper, at regional storage	kg		copper, at regional storage/ RER/ kg
steel production, low-alloyed, hot rolled	41479	RER	kg	Manufacture of basic iron and steel	ecoinvent 3.7 cutoff	fa644f9d-222f-466b-ac2f-f63d81cf4ef5	technosphere	steel, low-alloyed, hot rolled	steel, low-alloyed, at plant	kg		steel, low-alloyed, at plant/ RER/ kg
metal working, average for aluminium product manufacturing	342	RER	kg	Manufacture of other fabricated metal products; metalworking service activities	ecoinvent 3.7 cutoff	c3c964b1-bf58-4d72-8ef7-dd5e389a1f8b	technosphere	metal working, average for aluminium product manufacturing	aluminium product manufacturing, average metal working	kg		aluminium product manufacturing, average metal working/ RER/ kg
metal working, average for copper product manufacturing	5245	RER	kg	Manufacture of other fabricated metal products; metalworking service activities	ecoinvent 3.7 cutoff	c2288536-e2d5-4be7-9543-648a0b4cc79a	technosphere	metal working, average for copper product manufacturing	copper product manufacturing, average metal working	kg		copper product manufacturing, average metal working/ RER/ kg
metal working, average for steel product manufacturing	41479	RER	kg	Manufacture of other fabricated metal products; metalworking service activities	ecoinvent 3.7 cutoff	434496c9-9239-4367-b9fa-39e964c11e24	technosphere	metal working, average for steel product manufacturing	steel product manufacturing, average metal working	kg		steel product manufacturing, average metal working/ RER/ kg
polyvinylchloride, production mix	4280	RER	kg	Manufacture of plastics and synthetic rubber in primary forms	ecoinvent 3.7 cutoff	bf78d9f1-78a6-4b1e-affc-50f20dbf0b56	technosphere	polyvinylchloride, production mix	polyvinylchloride, at regional storage	kg		polyvinylchloride, at regional storage/ RER/ kg
injection moulding	3425	RER	kg	Manufacture of plastics products	ecoinvent 3.7 cutoff	be8916c3-52bd-42b4-a619-0720158be1cb	technosphere	injection moulding	injection moulding	kg		injection moulding/ RER/ kg
transport, freight, lorry >16 metric ton, production mix	28235.2	RER	tkm	Freight transport by road	ecoinvent 3.7 cutoff	d65b9c09-9a68-4610-8701-66bf0f2fdbb7	technosphere	transport, freight, lorry >16 metric ton, production mix	transport, lorry >16t, fleet average	tkm		transport, lorry >16t, fleet average/ RER/ tkm
water, river	60.564		m3	resource::in water	biosphere3		biosphere	water, river
Construction	1	EUR	p	UNECE/WNA	UNEP_IRP_EUR	unep_irp011010	production
Activity	Operation and Maintenance
location	EUR
production amount	1
type	process
unit	p
code	unep_irp011011
source	UNEP IRP Green Energy Choices
year	2010
Exchanges
name	amount	location	unit	categories	database	code	type	reference product	ecoinvent 2.2 name	ecoinvent 2.2 unit	ecoinvent 2 to 3 conversion factor	UNEP IRP name
market for electricity, low voltage	5168	EUR	kWh	Electric power generation, transmission and distribution	ecoinvent 3.7 cutoff	eec82e50-7cde-4cac-8025-c70919bd9232	technosphere	electricity, low voltage	electricity, low voltage, at grid	kWh		electricity, low voltage, at grid/ US/ kWh
heat production, natural gas, at boiler atm. low-NOx condensing non-modulating <100kW	53000	Europe without Switzerland	MJ	Steam and air conditioning supply	ecoinvent 3.7 cutoff	9649ed7c-c380-4195-8784-78446e51ea6d	technosphere	heat, central or small-scale, natural gas	natural gas, burned in boiler atm. low-NOx condensing non-modulating <100kW	MJ		natural gas, burned in boiler atm. low-NOx condensing non-modulating <100kW/ RER/ MJ
carbon dioxide, fossil	26707.7		kg	air::unspecified	biosphere3		biosphere	carbon dioxide, fossil
dinitrogen monoxide	1.54022		kg	air::unspecified	biosphere3		biosphere	dinitrogen monoxide
methane, fossil	44.4231		kg	air::unspecified	biosphere3		biosphere	methane, fossil
Operation and Maintenance	1	EUR	p	UNECE/WNA	UNEP_IRP_EUR	unep_irp011011	production
Activity	Poly Ground System
location	EUR
production amount	1
type	process
unit	p
code	unep_irp011012
source	UNEP IRP Green Energy Choices
year	2010
Exchanges
name	amount	location	unit	categories	database	code	type	reference product	ecoinvent 2.2 name	ecoinvent 2.2 unit	ecoinvent 2 to 3 conversion factor	UNEP IRP name
1.63 m2 module	1	EUR	p	UNECE/WNA	UNEP_IRP_EUR	unep_irp011008	technosphere
Inverters	0.0002608	EUR	p	UNECE/WNA	UNEP_IRP_EUR	unep_irp011009	technosphere
Construction	0.00019886	EUR	p	UNECE/WNA	UNEP_IRP_EUR	unep_irp011010	technosphere
Operation and Maintenance	0.00019886	EUR	p	UNECE/WNA	UNEP_IRP_EUR	unep_irp011011	technosphere
External cabling, grid connection	9.943e-05	EUR	km	UNECE/WNA	UNEP_IRP_EUR	unep_irp011013	technosphere
Decommissioning	0.00019886	EUR	p	UNECE/WNA	UNEP_IRP_EUR	unep_irp011014	technosphere
transport, freight, lorry >16 metric ton, production mix	7.02	RER	tkm	Freight transport by road	ecoinvent 3.7 cutoff	d65b9c09-9a68-4610-8701-66bf0f2fdbb7	technosphere	transport, freight, lorry >16 metric ton, production mix	transport, lorry >16t, fleet average	tkm		transport, lorry >16t, fleet average/ RER/ tkm
occupation, arable, non-irrigated	101.562		m2a	resource::land	biosphere3		biosphere	occupation, arable, non-irrigated
water, river	1.87292		m3	resource::in water	biosphere3		biosphere	water, river
Poly Ground System	1	EUR	p	UNECE/WNA	UNEP_IRP_EUR	unep_irp011012	production
Activity	External cabling, grid connection
location	EUR
production amount	1
type	process
unit	km
code	unep_irp011013
source	UNEP IRP Green Energy Choices
year	2010
Exchanges
name	amount	location	unit	categories	database	code	type	reference product	ecoinvent 2.2 name	ecoinvent 2.2 unit	ecoinvent 2 to 3 conversion factor	UNEP IRP name
concrete production, normal	54	CH	m3	Manufacture of articles of concrete, cement and plaster	ecoinvent 3.7 cutoff	3a852ad8-9503-415f-a5a0-d1578ed4d8fb	technosphere	concrete, normal	concrete, normal, at plant	m3		concrete, normal, at plant/ CH/ m3
electricity, high voltage, production mix	13665.4	EUR	kWh	Electric power generation, transmission and distribution	ecoinvent 3.7 cutoff	a644b2bd-eb1d-4918-ba82-d7f2c548b26b	technosphere	electricity, high voltage, production mix	electricity, production mix RER	kWh		electricity, production mix RER/ RER/ kWh
aluminium, production mix	7300	RER	kg	Manufacture of basic precious and other non-ferrous metals	ecoinvent 3.7 cutoff	d913a6a3-9171-4f36-8bde-fea419543f72	technosphere	aluminium, production mix	aluminium, production mix, at plant	kg		aluminium, production mix, at plant/ RER/ kg
reinforcing steel production	6000	RER	kg	Manufacture of basic iron and steel	ecoinvent 3.7 cutoff	4b1a1c71-4796-4ab6-8081-746b6506a3e3	technosphere	reinforcing steel	reinforcing steel, at plant	kg		reinforcing steel, at plant/ RER/ kg
steel production, low-alloyed, hot rolled	21882	RER	kg	Manufacture of basic iron and steel	ecoinvent 3.7 cutoff	fa644f9d-222f-466b-ac2f-f63d81cf4ef5	technosphere	steel, low-alloyed, hot rolled	steel, low-alloyed, at plant	kg		steel, low-alloyed, at plant/ RER/ kg
primary zinc production from concentrate	200	GLO	kg	Manufacture of basic precious and other non-ferrous metals	ecoinvent 3.7 cutoff	0a2dd8b8-7c30-4169-bec8-6458e400f644	technosphere	zinc	zinc, primary, at regional storage	kg		zinc, primary, at regional storage/ RER/ kg
heat production, natural gas, at industrial furnace >100kW	9370.59	Europe without Switzerland	MJ	Steam and air conditioning supply	ecoinvent 3.7 cutoff	1c983abc-f221-4687-9206-2b8628c21d71	technosphere	heat, district or industrial, natural gas	natural gas, burned in industrial furnace >100kW	MJ		natural gas, burned in industrial furnace >100kW/ RER/ MJ
External cabling, grid connection	1	EUR	km	UNECE/WNA	UNEP_IRP_EUR	unep_irp011013	production
Activity	Decommissioning
location	EUR
production amount	1
type	process
unit	p
code	unep_irp011014
source	UNEP IRP Green Energy Choices
year	2010
Exchanges
name	amount	location	unit	categories	database	code	type	reference product	ecoinvent 2.2 name	ecoinvent 2.2 unit	ecoinvent 2 to 3 conversion factor	UNEP IRP name
diesel, burned in building machine	5300	GLO	MJ	Site preparation	ecoinvent 3.7 cutoff	2c2a91b8-a1c6-4812-9e5d-7eeb64e6dccf	technosphere	diesel, burned in building machine	diesel, burned in building machine	MJ		diesel, burned in building machine/ GLO/ MJ
transport, freight, lorry >16 metric ton, production mix	2823.52	RER	tkm	Freight transport by road	ecoinvent 3.7 cutoff	d65b9c09-9a68-4610-8701-66bf0f2fdbb7	technosphere	transport, freight, lorry >16 metric ton, production mix	transport, lorry >16t, fleet average	tkm		transport, lorry >16t, fleet average/ RER/ tkm
water, river	6.0564		m3	resource::in water	biosphere3		biosphere	water, river
Decommissioning	1	EUR	p	UNECE/WNA	UNEP_IRP_EUR	unep_irp011014	production

## Sheet: PV_polySi_roof
Activity	electricity production, photovoltaic, polycrystalline silicon, roof-mounted, THEMIS
location	EUR
production amount	1
type	process
unit	kWh
code	unep_irp012001
source	UNEP IRP Green Energy Choices
year	2010
Exchanges
name	amount	location	unit	categories	database	code	type	reference product	ecoinvent 2.2 name	ecoinvent 2.2 unit	ecoinvent 2 to 3 conversion factor	UNEP IRP name	original calculation
Poly Roof System	8.81461e-05	EUR	p	UNECE/WNA	UNEP_IRP_EUR	unep_irp012010	technosphere						8.52079e-05
electricity production, photovoltaic, polycrystalline silicon, roof-mounted, THEMIS	1	EUR	kWh	UNECE/WNA	UNEP_IRP_EUR	unep_irp012001	production
Activity	MG-silicon,at plant
location	EUR
production amount	1
type	process
unit	kg
code	unep_irp012002
source	UNEP IRP Green Energy Choices
year	2010
Exchanges
name	amount	location	unit	categories	database	code	type	reference product	ecoinvent 2.2 name	ecoinvent 2.2 unit	ecoinvent 2 to 3 conversion factor	UNEP IRP name
graphite production	0.12	RER	kg	Other mining and quarrying n.e.c.	ecoinvent 3.7 cutoff	1b2f3d94-e32a-4cbb-b4c4-6736e589853e	technosphere	graphite	graphite, at plant	kg		graphite, at plant/ RER/ kg
silica sand production	2.68	DE	kg	Quarrying of stone, sand and clay	ecoinvent 3.7 cutoff	fc28c87c-7bd2-40e8-b24b-926844f63f3a	technosphere	silica sand	silica sand, at plant	kg		silica sand, at plant/ DE/ kg
market for electricity, medium voltage	12.7	EUR	kWh	Electric power generation, transmission and distribution	ecoinvent 3.7 cutoff	202fa2d7-8c4e-4e6a-8870-d8db89b890fa	technosphere	electricity, medium voltage	electricity, medium voltage, at grid	kWh		electricity, medium voltage, at grid/ CN/ kWh
market for hard coal	0.96	WEU	kg	Mining of hard coal	ecoinvent 3.7 cutoff	20c29b4b-a1b5-4947-992c-8d6b5ecd2768	technosphere	hard coal	hard coal, at regional storage	kg		hard coal, at regional storage/ WEU/ kg
petroleum refinery operation	0.6	Europe without Switzerland	kg	Manufacture of refined petroleum products	ecoinvent 3.7 cutoff	22d5d865-bfbf-49b0-93e4-caeca7248dff	technosphere	petroleum coke	petroleum coke, at refinery	kg		petroleum coke, at refinery/ RER/ kg
transport, freight, lorry >16 metric ton, production mix	0.455	RER	tkm	Freight transport by road	ecoinvent 3.7 cutoff	d65b9c09-9a68-4610-8701-66bf0f2fdbb7	technosphere	transport, freight, lorry >16 metric ton, production mix	transport, lorry >16t, fleet average	tkm		transport, lorry >16t, fleet average/ RER/ tkm
transport, freight train, diesel	0.455	CN	tkm	Freight rail transport	ecoinvent 3.7 cutoff	83e76e8d-168c-4a72-8887-265e143447ef	technosphere	transport, freight train	transport, coal freight, rail	tkm		transport, coal freight, rail/ CN/ tkm
charcoal production	0.19	GLO	kg	Logging	ecoinvent 3.7 cutoff	779027fe-3cbb-453d-b9a5-98f9e5430a67	technosphere	charcoal	charcoal, at plant	kg		charcoal, at plant/ GLO/ kg
carbon dioxide, fossil	3.5839		kg	air::unspecified	biosphere3		biosphere	carbon dioxide, fossil
nitrogen oxides	0.162472		kg	air::unspecified	biosphere3		biosphere	nitrogen oxides
silicon	0.54		kg	air::unspecified	biosphere3		biosphere	silicon
sulfur dioxide	0.571138		kg	air::unspecified	biosphere3		biosphere	sulfur dioxide
water, river	0.12		m3	resource::in water	biosphere3		biosphere	water, river
MG-silicon,at plant	1	EUR	kg	UNECE/WNA	UNEP_IRP_EUR	unep_irp012002	production
Activity	RER:silicon, solar grade-pc, at plant
location	EUR
production amount	1
type	process
unit	kg
code	unep_irp012003
source	UNEP IRP Green Energy Choices
year	2010
Exchanges
name	amount	location	unit	categories	database	code	type	reference product	ecoinvent 2.2 name	ecoinvent 2.2 unit	ecoinvent 2 to 3 conversion factor	UNEP IRP name
chlor-alkali electrolysis, membrane cell	1	RER	kg	Manufacture of basic chemicals	ecoinvent 3.7 cutoff	0cd58ad5-8da2-46f5-9d0b-d64f8874a0d0	technosphere	chlorine, gaseous	chlorine, gaseous, membrane cell, at plant	kg		chlorine, gaseous, membrane cell, at plant/ RER/ kg
hydrogen liquid, production mix	0.131	RER	kg	Manufacture of basic chemicals	ecoinvent 3.7 cutoff	424f88d4-006b-4c24-a3c6-f77a24ee7383	technosphere	hydrogen liquid, production mix	hydrogen, liquid, at plant	kg		hydrogen, liquid, at plant/ RER/ kg
sodium hydroxide, without water, in 50% solution state, production mix	44	RER	kg	Manufacture of basic chemicals	ecoinvent 3.7 cutoff	ae93d6b0-89a2-4bb6-bb96-af07b40f3df6	technosphere	sodium hydroxide, without water, in 50% solution state, production mix	sodium hydroxide, 50% in H2O, production mix, at plant	kg		sodium hydroxide, 50% in H2O, production mix, at plant/ RER/ kg
market for electricity, medium voltage	190	EUR	kWh	Electric power generation, transmission and distribution	ecoinvent 3.7 cutoff	202fa2d7-8c4e-4e6a-8870-d8db89b890fa	technosphere	electricity, medium voltage	electricity, medium voltage, at grid	kWh		electricity, medium voltage, at grid/ CN/ kWh
transport, freight, lorry >16 metric ton, production mix	9.3262	RER	tkm	Freight transport by road	ecoinvent 3.7 cutoff	d65b9c09-9a68-4610-8701-66bf0f2fdbb7	technosphere	transport, freight, lorry >16 metric ton, production mix	transport, lorry >16t, fleet average	tkm		transport, lorry >16t, fleet average/ RER/ tkm
steam production, in chemical industry	150	RER	kg	Steam and air conditioning supply	ecoinvent 3.7 cutoff	6608bd1e-2265-4989-b5a1-ebc8dc4613e4	technosphere	steam, in chemical industry	steam, for chemical processes, at plant	kg		steam, for chemical processes, at plant/ RER/ kg
fluorine	0.0001		kg	air::unspecified	biosphere3		biosphere	fluorine
hydrogen chloride	0.09		kg	air::unspecified	biosphere3		biosphere	hydrogen chloride
silicon	0.8		kg	air::unspecified	biosphere3		biosphere	silicon
silicon tetrafluoride	0.008		kg	air::low population density	biosphere3		biosphere	silicon tetrafluoride
water, unspecified natural origin	0.454		m3	resource::in water	biosphere3		biosphere	water, unspecified natural origin
water, river	0.017		m3	resource::in water	biosphere3		biosphere	water, river
chlorine	1		kg	water::river	biosphere3		biosphere	chlorine
RER:silicon, solar grade-pc, at plant	1	EUR	kg	UNECE/WNA	UNEP_IRP_EUR	unep_irp012003	production
Activity	silicon,solar grade,modified Siemens process, at plant
location	EUR
production amount	1
type	process
unit	kg
code	unep_irp012004
source	UNEP IRP Green Energy Choices
year	2010
Exchanges
name	amount	location	unit	categories	database	code	type	reference product	ecoinvent 2.2 name	ecoinvent 2.2 unit	ecoinvent 2 to 3 conversion factor	UNEP IRP name
argon production, liquid	3.01556e-05	RER	kg	Manufacture of basic chemicals	ecoinvent 3.7 cutoff	9b1736f2-f195-4980-b30b-79a77054df0f	technosphere	argon, liquid	argon, liquid, at plant	kg		argon, liquid, at plant/ RER/ kg
hydrogen liquid, production mix	4.88889e-08	RER	kg	Manufacture of basic chemicals	ecoinvent 3.7 cutoff	424f88d4-006b-4c24-a3c6-f77a24ee7383	technosphere	hydrogen liquid, production mix	hydrogen, liquid, at plant	kg		hydrogen, liquid, at plant/ RER/ kg
market for electricity, medium voltage	8.88889	EUR	kWh	Electric power generation, transmission and distribution	ecoinvent 3.7 cutoff	202fa2d7-8c4e-4e6a-8870-d8db89b890fa	technosphere	electricity, medium voltage	electricity, medium voltage, at grid	kWh		electricity, medium voltage, at grid/ CN/ kWh
transport, freight, lorry >16 metric ton, production mix	6.04089e-06	RER	tkm	Freight transport by road	ecoinvent 3.7 cutoff	d65b9c09-9a68-4610-8701-66bf0f2fdbb7	technosphere	transport, freight, lorry >16 metric ton, production mix	transport, lorry >16t, fleet average	tkm		transport, lorry >16t, fleet average/ RER/ tkm
water, river	0.00888889		m3	resource::in water	biosphere3		biosphere	water, river
silicon,solar grade,modified Siemens process, at plant	1	EUR	kg	UNECE/WNA	UNEP_IRP_EUR	unep_irp012004	production
Activity	muti-silicon wafer 125/125.0.2
location	EUR
production amount	1
type	process
unit	p
code	unep_irp012005
source	UNEP IRP Green Energy Choices
year	2010
Exchanges
name	amount	location	unit	categories	database	code	type	reference product	ecoinvent 2.2 name	ecoinvent 2.2 unit	ecoinvent 2 to 3 conversion factor	UNEP IRP name
silicon carbide production	0.0287	RER	kg	Manufacture of refractory products	ecoinvent 3.7 cutoff	32ccb911-2e9e-43a5-a97a-02f1052ba5c1	technosphere	silicon carbide	silicon carbide, at plant	kg		silicon carbide, at plant/ RER/ kg
sodium hydroxide, without water, in 50% solution state, production mix	0.0014	RER	kg	Manufacture of basic chemicals	ecoinvent 3.7 cutoff	ae93d6b0-89a2-4bb6-bb96-af07b40f3df6	technosphere	sodium hydroxide, without water, in 50% solution state, production mix	sodium hydroxide, 50% in H2O, production mix, at plant	kg		sodium hydroxide, 50% in H2O, production mix, at plant/ RER/ kg
market for electricity, medium voltage	0.0767	EUR	kWh	Electric power generation, transmission and distribution	ecoinvent 3.7 cutoff	202fa2d7-8c4e-4e6a-8870-d8db89b890fa	technosphere	electricity, medium voltage	electricity, medium voltage, at grid	kWh		electricity, medium voltage, at grid/ CN/ kWh
polyethylene production, high density, granulate	0.0318	RER	kg	Manufacture of plastics and synthetic rubber in primary forms	ecoinvent 3.7 cutoff	64adc6b6-8e11-4157-8204-d45bacf1201d	technosphere	polyethylene, high density, granulate	polyethylene, HDPE, granulate, at plant	kg		polyethylene, HDPE, granulate, at plant/ RER/ kg
transport, freight, lorry >16 metric ton, production mix	0.01238	RER	tkm	Freight transport by road	ecoinvent 3.7 cutoff	d65b9c09-9a68-4610-8701-66bf0f2fdbb7	technosphere	transport, freight, lorry >16 metric ton, production mix	transport, lorry >16t, fleet average	tkm		transport, lorry >16t, fleet average/ RER/ tkm
water production, deionised, from tap water, at user	1.1071	CH	kg	Water collection, treatment and supply	ecoinvent 3.7 cutoff	7c8694dc-8e4f-4831-b213-c89b483e84b9	technosphere	water, deionised, from tap water, at user	water, deionised, at plant	kg		water, deionised, at plant/ CH/ kg
muti-silicon wafer 125/125.0.2	1	EUR	p	UNECE/WNA	UNEP_IRP_EUR	unep_irp012005	production
Activity	silicon cell,multi-crystal, pieces, producted in Factory
location	EUR
production amount	1
type	process
unit	p
code	unep_irp012006
source	UNEP IRP Green Energy Choices
year	2010
Exchanges
name	amount	location	unit	categories	database	code	type	reference product	ecoinvent 2.2 name	ecoinvent 2.2 unit	ecoinvent 2 to 3 conversion factor	UNEP IRP name
market for ammonia, liquid	0.0001	RER	kg	manufacture of fertilizers and nitrogen compounds	ecoinvent 3.7 cutoff	42a08013-a3aa-4c92-94ba-5ce5dbb66613	technosphere	ammonia, liquid	ammonia, liquid, at regional storehouse	kg		ammonia, liquid, at regional storehouse/ RER/ kg
hydrochloric acid production, from the reaction of hydrogen with chlorine	0.0019	RER	kg	Manufacture of basic chemicals	ecoinvent 3.7 cutoff	1131d942-e8cf-40b5-836a-76ac7655895c	technosphere	hydrochloric acid, without water, in 30% solution state	hydrochloric acid, from the reaction of hydrogen with chlorine, at plant	kg		hydrochloric acid, from the reaction of hydrogen with chlorine, at plant/ RER/ kg
nitric acid production, product in 50% solution state	0.0123	RER	kg	manufacture of fertilizers and nitrogen compounds	ecoinvent 3.7 cutoff	b48ec413-ec6a-40e8-ac12-7771a429912f	technosphere	nitric acid, without water, in 50% solution state	nitric acid, 50% in H2O, at plant	kg		nitric acid, 50% in H2O, at plant/ RER/ kg
chlor-alkali electrolysis, membrane cell	0.0024	RER	kg	Manufacture of basic chemicals	ecoinvent 3.7 cutoff	0cd58ad5-8da2-46f5-9d0b-d64f8874a0d0	technosphere	sodium hydroxide, without water, in 50% solution state	sodium hydroxide, 50% in H2O, membrane cell, at plant	kg		sodium hydroxide, 50% in H2O, membrane cell, at plant/ RER/ kg
market for electricity, medium voltage	0.6585	EUR	kWh	Electric power generation, transmission and distribution	ecoinvent 3.7 cutoff	202fa2d7-8c4e-4e6a-8870-d8db89b890fa	technosphere	electricity, medium voltage	electricity, medium voltage, at grid	kWh		electricity, medium voltage, at grid/ CN/ kWh
aluminium, wrought alloy, production mix	0.0215	RER	kg	Manufacture of basic precious and other non-ferrous metals	ecoinvent 3.7 cutoff	fab1c69d-a990-4021-ab08-5fc7e15b0147	technosphere	aluminium, wrought alloy, production mix	aluminium, production mix, wrought alloy, at plant	kg		aluminium, production mix, wrought alloy, at plant/ RER/ kg
market for silver	0.0007	RER	kg	Manufacture of basic precious and other non-ferrous metals	ecoinvent 3.7 cutoff	1944b547-6b72-4fc1-8d80-7e71dc874111	technosphere	silver	silver, at regional storage	kg		silver, at regional storage/ RER/ kg
polylactide production, granulate	0.0002	GLO	kg	Manufacture of plastics and synthetic rubber in primary forms	ecoinvent 3.7 cutoff	73e0fadd-bf0b-4d2c-ad19-81d719604061	technosphere	polylactide, granulate	polylactide, granulate, at plant	kg		polylactide, granulate, at plant/ GLO/ kg
transport, freight, lorry >16 metric ton, production mix	0.01074	RER	tkm	Freight transport by road	ecoinvent 3.7 cutoff	d65b9c09-9a68-4610-8701-66bf0f2fdbb7	technosphere	transport, freight, lorry >16 metric ton, production mix	transport, lorry >16t, fleet average	tkm		transport, lorry >16t, fleet average/ RER/ tkm
water production, deionised, from tap water, at user	2.9268	CH	kg	Water collection, treatment and supply	ecoinvent 3.7 cutoff	7c8694dc-8e4f-4831-b213-c89b483e84b9	technosphere	water, deionised, from tap water, at user	water, deionised, at plant	kg		water, deionised, at plant/ CH/ kg
water, river	0.00878		m3	resource::in water	biosphere3		biosphere	water, river
silicon cell,multi-crystal, pieces, producted in Factory	1	EUR	p	UNECE/WNA	UNEP_IRP_EUR	unep_irp012006	production
Activity	Polycrystal silicon module230w
location	EUR
production amount	1
type	process
unit	p
code	unep_irp012007
source	UNEP IRP Green Energy Choices
year	2010
Exchanges
name	amount	location	unit	categories	database	code	type	reference product	ecoinvent 2.2 name	ecoinvent 2.2 unit	ecoinvent 2 to 3 conversion factor	UNEP IRP name
triple superphosphate production	0.96	RER	kg	Manufacture of chemical and nitrogen compounds	ecoinvent 3.7 cutoff	04ac9abe-c110-4ea7-8d80-ef5622c5af37	technosphere	phosphate fertiliser, as P2O5	triple superphosphate, as P2O5, at regional storehouse	kg		triple superphosphate, as P2O5, at regional storehouse/ RER/ kg
market for electricity, medium voltage	4.5	EUR	kWh	Electric power generation, transmission and distribution	ecoinvent 3.7 cutoff	202fa2d7-8c4e-4e6a-8870-d8db89b890fa	technosphere	electricity, medium voltage	electricity, medium voltage, at grid	kWh		electricity, medium voltage, at grid/ CN/ kWh
flat glass production, uncoated	13.1	RER	kg	Manufacture of glass and glass products	ecoinvent 3.7 cutoff	7f29ed6f-e731-4ca5-9cee-0f6d598b7604	technosphere	flat glass, uncoated	flat glass, uncoated, at plant	kg		flat glass, uncoated, at plant/ RER/ kg
aluminium, wrought alloy, production mix	2.123	RER	kg	Manufacture of basic precious and other non-ferrous metals	ecoinvent 3.7 cutoff	fab1c69d-a990-4021-ab08-5fc7e15b0147	technosphere	aluminium, wrought alloy, production mix	aluminium, production mix, wrought alloy, at plant	kg		aluminium, production mix, wrought alloy, at plant/ RER/ kg
welding, arc, steel	0.1643	RER	m	Treatment and coating of metals; machining	ecoinvent 3.7 cutoff	0af6c9a9-ca7e-4acf-b97e-ce7702ffaa5f	technosphere	welding, arc, steel	welding, arc, steel	m		welding, arc, steel/ RER/ m
treatment of recovered paper to linerboard, testliner	0	RER	kg	Manufacture of corrugated paper and paperboard and of containers of paper and paperboard	ecoinvent 3.7 cutoff	4876472e-7d56-4d35-b632-8557d1e99f49	technosphere	linerboard	corrugated board base paper, testliner, at plant	kg		corrugated board base paper, testliner, at plant/ RER/ kg
ethylene vinyl acetate copolymer production	1.55	RER	kg	Manufacture of plastics and synthetic rubber in primary forms	ecoinvent 3.7 cutoff	cb9f06ed-164e-4680-b455-cdfc6b10b2d0	technosphere	ethylene vinyl acetate copolymer	ethylene vinyl acetate copolymer, at plant	kg		ethylene vinyl acetate copolymer, at plant/ RER/ kg
transport, freight, lorry >16 metric ton, production mix	11.5866	RER	tkm	Freight transport by road	ecoinvent 3.7 cutoff	d65b9c09-9a68-4610-8701-66bf0f2fdbb7	technosphere	transport, freight, lorry >16 metric ton, production mix	transport, lorry >16t, fleet average	tkm		transport, lorry >16t, fleet average/ RER/ tkm
water, river	0.0015		m3	resource::in water	biosphere3		biosphere	water, river
Polycrystal silicon module230w	1	EUR	p	UNECE/WNA	UNEP_IRP_EUR	unep_irp012007	production
Activity	1.63 m2 module
location	EUR
production amount	1
type	process
unit	p
code	unep_irp012008
source	UNEP IRP Green Energy Choices
year	2010
Exchanges
name	amount	location	unit	categories	database	code	type	reference product	ecoinvent 2.2 name	ecoinvent 2.2 unit	ecoinvent 2 to 3 conversion factor	UNEP IRP name
MG-silicon,at plant	2.06624	EUR	kg	UNECE/WNA	UNEP_IRP_EUR	unep_irp012002	technosphere
RER:silicon, solar grade-pc, at plant	1.37749	EUR	kg	UNECE/WNA	UNEP_IRP_EUR	unep_irp012003	technosphere
silicon,solar grade,modified Siemens process, at plant	1.03312	EUR	kg	UNECE/WNA	UNEP_IRP_EUR	unep_irp012004	technosphere
muti-silicon wafer 125/125.0.2	87.4599	EUR	p	UNECE/WNA	UNEP_IRP_EUR	unep_irp012005	technosphere
silicon cell,multi-crystal, pieces, producted in Factory	59.7546	EUR	p	UNECE/WNA	UNEP_IRP_EUR	unep_irp012006	technosphere
Polycrystal silicon module230w	1	EUR	p	UNECE/WNA	UNEP_IRP_EUR	unep_irp012007	technosphere
photovoltaic cell factory construction	6.52e-07	DE	unit	Construction of other civil engineering projects	ecoinvent 3.7 cutoff	894bd054-862d-43bd-9027-3ae3c7a781d5	technosphere	photovoltaic cell factory	photovoltaic cell factory	unit		photovoltaic cell factory/ DE/ unit
wafer factory construction	6.52e-06	DE	unit	Construction of other civil engineering projects	ecoinvent 3.7 cutoff	a624b0c7-9174-4627-8c58-370101ae0d24	technosphere	wafer factory	wafer factory	unit		wafer factory/ DE/ unit
1.63 m2 module	1	EUR	p	UNECE/WNA	UNEP_IRP_EUR	unep_irp012008	production
Activity	Inverters
location	EUR
production amount	1
type	process
unit	p
code	unep_irp012009
source	UNEP IRP Green Energy Choices
year	2010
Exchanges
name	amount	location	unit	categories	database	code	type	reference product	ecoinvent 2.2 name	ecoinvent 2.2 unit	ecoinvent 2 to 3 conversion factor	UNEP IRP name
transport, freight, lorry >16 metric ton, production mix	30.204	RER	tkm	Freight transport by road	ecoinvent 3.7 cutoff	d65b9c09-9a68-4610-8701-66bf0f2fdbb7	technosphere	transport, freight, lorry >16 metric ton, production mix	transport, lorry >16t, fleet average	tkm		transport, lorry >16t, fleet average/ RER/ tkm
treatment of used industrial electronic device, mechanical treatment	-83.9	GLO	kg	Materials recovery	ecoinvent 3.7 cutoff	feff7056-cc13-4980-9c32-ed2291b9bb62	technosphere	used industrial electronic device	dismantling, industrial devices, mechanically, at plant	kg	-1	dismantling, industrial devices, mechanically, at plant/ GLO/ kg
photovoltaics, electric installation for 3kWp module, at building	1	CH	unit	Electrical installation	ecoinvent 3.7 cutoff	d6ccc8bf-020d-4165-9897-5892463ef4ea	technosphere	photovoltaic plant, electric installation for 3kWp module	electric installation, photovoltaic plant, at plant	unit		electric installation, photovoltaic plant, at plant/ CH/ unit
inverter production, 2.5kW	2.6	RER	unit	Manufacture of other electrical equipment	ecoinvent 3.7 cutoff	90f5970d-e676-45a4-a6cd-ae664ec9994a	technosphere	inverter, 2.5kW	inverter, 2500W, at plant	unit		inverter, 2500W, at plant/ RER/ unit
Inverters	1	EUR	p	UNECE/WNA	UNEP_IRP_EUR	unep_irp012009	production
Activity	Poly Roof System
location	EUR
production amount	1
type	process
unit	p
code	unep_irp012010
source	UNEP IRP Green Energy Choices
year	2010
Exchanges
name	amount	location	unit	categories	database	code	type	reference product	ecoinvent 2.2 name	ecoinvent 2.2 unit	ecoinvent 2 to 3 conversion factor	UNEP IRP name
1.63 m2 module	1	EUR	p	UNECE/WNA	UNEP_IRP_EUR	unep_irp012008	technosphere
Inverters	0.0869333	EUR	p	UNECE/WNA	UNEP_IRP_EUR	unep_irp012009	technosphere
transport, freight, lorry >16 metric ton, production mix	7.02	RER	tkm	Freight transport by road	ecoinvent 3.7 cutoff	d65b9c09-9a68-4610-8701-66bf0f2fdbb7	technosphere	transport, freight, lorry >16 metric ton, production mix	transport, lorry >16t, fleet average	tkm		transport, lorry >16t, fleet average/ RER/ tkm
Poly Roof System	1	EUR	p	UNECE/WNA	UNEP_IRP_EUR	unep_irp012010	production
Activity	External cabling, connection to grid
location	EUR
production amount	1
type	process
unit	km
code	unep_irp012011
source	UNEP IRP Green Energy Choices
year	2010
Exchanges
name	amount	location	unit	categories	database	code	type	reference product	ecoinvent 2.2 name	ecoinvent 2.2 unit	ecoinvent 2 to 3 conversion factor	UNEP IRP name
concrete production, normal	54	CH	m3	Manufacture of articles of concrete, cement and plaster	ecoinvent 3.7 cutoff	3a852ad8-9503-415f-a5a0-d1578ed4d8fb	technosphere	concrete, normal	concrete, normal, at plant	m3		concrete, normal, at plant/ CH/ m3
electricity, high voltage, production mix	13665.4	EUR	kWh	Electric power generation, transmission and distribution	ecoinvent 3.7 cutoff	a644b2bd-eb1d-4918-ba82-d7f2c548b26b	technosphere	electricity, high voltage, production mix	electricity, production mix RER	kWh		electricity, production mix RER/ RER/ kWh
aluminium, production mix	7300	RER	kg	Manufacture of basic precious and other non-ferrous metals	ecoinvent 3.7 cutoff	d913a6a3-9171-4f36-8bde-fea419543f72	technosphere	aluminium, production mix	aluminium, production mix, at plant	kg		aluminium, production mix, at plant/ RER/ kg
reinforcing steel production	6000	RER	kg	Manufacture of basic iron and steel	ecoinvent 3.7 cutoff	4b1a1c71-4796-4ab6-8081-746b6506a3e3	technosphere	reinforcing steel	reinforcing steel, at plant	kg		reinforcing steel, at plant/ RER/ kg
steel production, low-alloyed, hot rolled	21882	RER	kg	Manufacture of basic iron and steel	ecoinvent 3.7 cutoff	fa644f9d-222f-466b-ac2f-f63d81cf4ef5	technosphere	steel, low-alloyed, hot rolled	steel, low-alloyed, at plant	kg		steel, low-alloyed, at plant/ RER/ kg
primary zinc production from concentrate	200	GLO	kg	Manufacture of basic precious and other non-ferrous metals	ecoinvent 3.7 cutoff	0a2dd8b8-7c30-4169-bec8-6458e400f644	technosphere	zinc	zinc, primary, at regional storage	kg		zinc, primary, at regional storage/ RER/ kg
heat production, natural gas, at industrial furnace >100kW	9370.59	Europe without Switzerland	MJ	Steam and air conditioning supply	ecoinvent 3.7 cutoff	1c983abc-f221-4687-9206-2b8628c21d71	technosphere	heat, district or industrial, natural gas	natural gas, burned in industrial furnace >100kW	MJ		natural gas, burned in industrial furnace >100kW/ RER/ MJ
External cabling, connection to grid	1	EUR	km	UNECE/WNA	UNEP_IRP_EUR	unep_irp012011	production

## Sheet: PV_CIGS_ground
Activity	electricity production, photovoltaic, CIGS, ground-mounted, THEMIS
location	EUR
production amount	1
type	process
unit	kWh
code	unep_irp013001
source	UNEP IRP Green Energy Choices
year	2010
Exchanges
name	amount	location	unit	categories	database	code	type	reference product	ecoinvent 2.2 name	ecoinvent 2.2 unit	ecoinvent 2 to 3 conversion factor	UNEP IRP name
CIGS ground system	0.000138578	EUR	p	UNECE/WNA	UNEP_IRP_EUR	unep_irp013020	technosphere
electricity production, photovoltaic, CIGS, ground-mounted, THEMIS	1	EUR	kWh	UNECE/WNA	UNEP_IRP_EUR	unep_irp013001	production
Activity	Receiver, clean glass
location	EUR
production amount	1
type	process
unit	p
code	unep_irp013002
source	UNEP IRP Green Energy Choices
year	2010
Exchanges
name	amount	location	unit	categories	database	code	type	reference product	ecoinvent 2.2 name	ecoinvent 2.2 unit	ecoinvent 2 to 3 conversion factor	UNEP IRP name
market for electricity, medium voltage	0.1	EUR	kWh	Electric power generation, transmission and distribution	ecoinvent 3.7 cutoff	202fa2d7-8c4e-4e6a-8870-d8db89b890fa	technosphere	electricity, medium voltage	electricity, medium voltage, at grid	kWh		electricity, medium voltage, at grid/ US/ kWh
flat glass production, uncoated	7.5	RER	kg	Manufacture of glass and glass products	ecoinvent 3.7 cutoff	7f29ed6f-e731-4ca5-9cee-0f6d598b7604	technosphere	flat glass, uncoated	flat glass, uncoated, at plant	kg		flat glass, uncoated, at plant/ RER/ kg
transport, freight, lorry >16 metric ton, production mix	1.5	RER	tkm	Freight transport by road	ecoinvent 3.7 cutoff	d65b9c09-9a68-4610-8701-66bf0f2fdbb7	technosphere	transport, freight, lorry >16 metric ton, production mix	transport, lorry >16t, fleet average	tkm		transport, lorry >16t, fleet average/ RER/ tkm
Receiver, clean glass	1	EUR	p	UNECE/WNA	UNEP_IRP_EUR	unep_irp013002	production
Activity	Mo back contact
location	EUR
production amount	1
type	process
unit	p
code	unep_irp013003
source	UNEP IRP Green Energy Choices
year	2010
Exchanges
name	amount	location	unit	categories	database	code	type	reference product	ecoinvent 2.2 name	ecoinvent 2.2 unit	ecoinvent 2 to 3 conversion factor	UNEP IRP name
market for electricity, medium voltage	1.4	EUR	kWh	Electric power generation, transmission and distribution	ecoinvent 3.7 cutoff	202fa2d7-8c4e-4e6a-8870-d8db89b890fa	technosphere	electricity, medium voltage	electricity, medium voltage, at grid	kWh		electricity, medium voltage, at grid/ US/ kWh
molybdenum production	0.0121727	RER	kg	Manufacture of basic precious and other non-ferrous metals	ecoinvent 3.7 cutoff	6add90f4-f580-47d7-8514-2d110a1d740f	technosphere	molybdenum	molybdenum, at regional storage	kg		molybdenum, at regional storage/ RER/ kg
Silicon production, electronics grade	0.001	DE	kg	Manufacture of basic chemicals	ecoinvent 3.7 cutoff	bb1ed63d-abdb-43e1-ac13-639e053828ba	technosphere	silicon, electronics grade	silicon, electronic grade, at plant	kg		silicon, electronic grade, at plant/ DE/ kg
transport, freight, lorry >16 metric ton, production mix	0.00253455	RER	tkm	Freight transport by road	ecoinvent 3.7 cutoff	d65b9c09-9a68-4610-8701-66bf0f2fdbb7	technosphere	transport, freight, lorry >16 metric ton, production mix	transport, lorry >16t, fleet average	tkm		transport, lorry >16t, fleet average/ RER/ tkm
Mo back contact	1	EUR	p	UNECE/WNA	UNEP_IRP_EUR	unep_irp013003	production
Activity	Laser scribe 1
location	EUR
production amount	1
type	process
unit	p
code	unep_irp013004
source	UNEP IRP Green Energy Choices
year	2010
Exchanges
name	amount	location	unit	categories	database	code	type	reference product	ecoinvent 2.2 name	ecoinvent 2.2 unit	ecoinvent 2 to 3 conversion factor	UNEP IRP name
market for electricity, medium voltage	0.65	EUR	kWh	Electric power generation, transmission and distribution	ecoinvent 3.7 cutoff	202fa2d7-8c4e-4e6a-8870-d8db89b890fa	technosphere	electricity, medium voltage	electricity, medium voltage, at grid	kWh		electricity, medium voltage, at grid/ US/ kWh
Laser scribe 1	1	EUR	p	UNECE/WNA	UNEP_IRP_EUR	unep_irp013004	production
Activity	Coevaporate CIGS
location	EUR
production amount	1
type	process
unit	p
code	unep_irp013005
source	UNEP IRP Green Energy Choices
year	2010
Exchanges
name	amount	location	unit	categories	database	code	type	reference product	ecoinvent 2.2 name	ecoinvent 2.2 unit	ecoinvent 2 to 3 conversion factor	UNEP IRP name
selenium production	0.0113049	RER	kg	Manufacture of basic chemicals	ecoinvent 3.7 cutoff	68cb85d7-4f21-4382-9527-9b2fe16212e0	technosphere	selenium	selenium, at plant	kg		selenium, at plant/ RER/ kg
market for electricity, medium voltage	14	EUR	kWh	Electric power generation, transmission and distribution	ecoinvent 3.7 cutoff	202fa2d7-8c4e-4e6a-8870-d8db89b890fa	technosphere	electricity, medium voltage	electricity, medium voltage, at grid	kWh		electricity, medium voltage, at grid/ US/ kWh
copper, supply mix	0.00454901	RER	kg	Manufacture of basic precious and other non-ferrous metals	ecoinvent 3.7 cutoff	bf8da81f-fac2-4f4c-b52a-3d1bed20559b	technosphere	copper, supply mix	copper, at regional storage	kg		copper, at regional storage/ RER/ kg
market for gallium, semiconductor-grade	0.0015882	RER	kg	Manufacture of basic chemicals	ecoinvent 3.7 cutoff	63f64378-2c37-4764-9473-87943bcc1351	technosphere	gallium, semiconductor-grade	gallium, semiconductor-grade, at regional storage	kg		gallium, semiconductor-grade, at regional storage/ RER/ kg
indium production	0.00346699	RER	kg	Manufacture of basic chemicals	ecoinvent 3.7 cutoff	39e69449-c1c9-4273-aceb-4e93c6b3da27	technosphere	indium	indium, at regional storage	kg		indium, at regional storage/ RER/ kg
transport, freight, lorry >16 metric ton, production mix	0.00418182	RER	tkm	Freight transport by road	ecoinvent 3.7 cutoff	d65b9c09-9a68-4610-8701-66bf0f2fdbb7	technosphere	transport, freight, lorry >16 metric ton, production mix	transport, lorry >16t, fleet average	tkm		transport, lorry >16t, fleet average/ RER/ tkm
Coevaporate CIGS	1	EUR	p	UNECE/WNA	UNEP_IRP_EUR	unep_irp013005	production
Activity	Reclaim metals
location	EUR
production amount	1
type	process
unit	p
code	unep_irp013006
source	UNEP IRP Green Energy Choices
year	2010
Exchanges
name	amount	location	unit	categories	database	code	type	reference product	ecoinvent 2.2 name	ecoinvent 2.2 unit	ecoinvent 2 to 3 conversion factor	UNEP IRP name
selenium production	-0.00038154	RER	kg	Manufacture of basic chemicals	ecoinvent 3.7 cutoff	68cb85d7-4f21-4382-9527-9b2fe16212e0	technosphere	selenium	selenium, at plant	kg		selenium, at plant/ RER/ kg
copper, supply mix	-0.000153529	RER	kg	Manufacture of basic precious and other non-ferrous metals	ecoinvent 3.7 cutoff	bf8da81f-fac2-4f4c-b52a-3d1bed20559b	technosphere	copper, supply mix	copper, at regional storage	kg		copper, at regional storage/ RER/ kg
market for gallium, semiconductor-grade	-5.36018e-05	RER	kg	Manufacture of basic chemicals	ecoinvent 3.7 cutoff	63f64378-2c37-4764-9473-87943bcc1351	technosphere	gallium, semiconductor-grade	gallium, semiconductor-grade, at regional storage	kg		gallium, semiconductor-grade, at regional storage/ RER/ kg
indium production	-0.000117011	RER	kg	Manufacture of basic chemicals	ecoinvent 3.7 cutoff	39e69449-c1c9-4273-aceb-4e93c6b3da27	technosphere	indium	indium, at regional storage	kg		indium, at regional storage/ RER/ kg
molybdenum production	-0.00041083	RER	kg	Manufacture of basic precious and other non-ferrous metals	ecoinvent 3.7 cutoff	6add90f4-f580-47d7-8514-2d110a1d740f	technosphere	molybdenum	molybdenum, at regional storage	kg		molybdenum, at regional storage/ RER/ kg
transport, freight, lorry >16 metric ton, production mix	0.00297736	RER	tkm	Freight transport by road	ecoinvent 3.7 cutoff	d65b9c09-9a68-4610-8701-66bf0f2fdbb7	technosphere	transport, freight, lorry >16 metric ton, production mix	transport, lorry >16t, fleet average	tkm		transport, lorry >16t, fleet average/ RER/ tkm
Reclaim metals	1	EUR	p	UNECE/WNA	UNEP_IRP_EUR	unep_irp013006	production
Activity	Deposit buffer
location	EUR
production amount	1
type	process
unit	p
code	unep_irp013007
source	UNEP IRP Green Energy Choices
year	2010
Exchanges
name	amount	location	unit	categories	database	code	type	reference product	ecoinvent 2.2 name	ecoinvent 2.2 unit	ecoinvent 2 to 3 conversion factor	UNEP IRP name
market for electricity, medium voltage	1.8	EUR	kWh	Electric power generation, transmission and distribution	ecoinvent 3.7 cutoff	202fa2d7-8c4e-4e6a-8870-d8db89b890fa	technosphere	electricity, medium voltage	electricity, medium voltage, at grid	kWh		electricity, medium voltage, at grid/ US/ kWh
transport, freight, lorry >16 metric ton, production mix	0.00462	RER	tkm	Freight transport by road	ecoinvent 3.7 cutoff	d65b9c09-9a68-4610-8701-66bf0f2fdbb7	technosphere	transport, freight, lorry >16 metric ton, production mix	transport, lorry >16t, fleet average	tkm		transport, lorry >16t, fleet average/ RER/ tkm
Deposit buffer	1	EUR	p	UNECE/WNA	UNEP_IRP_EUR	unep_irp013007	production
Activity	Mechanical scribe
location	EUR
production amount	1
type	process
unit	p
code	unep_irp013008
source	UNEP IRP Green Energy Choices
year	2010
Exchanges
name	amount	location	unit	categories	database	code	type	reference product	ecoinvent 2.2 name	ecoinvent 2.2 unit	ecoinvent 2 to 3 conversion factor	UNEP IRP name
market for electricity, medium voltage	0.1	EUR	kWh	Electric power generation, transmission and distribution	ecoinvent 3.7 cutoff	202fa2d7-8c4e-4e6a-8870-d8db89b890fa	technosphere	electricity, medium voltage	electricity, medium voltage, at grid	kWh		electricity, medium voltage, at grid/ US/ kWh
Mechanical scribe	1	EUR	p	UNECE/WNA	UNEP_IRP_EUR	unep_irp013008	production
Activity	Deposit TCO
location	EUR
production amount	1
type	process
unit	p
code	unep_irp013009
source	UNEP IRP Green Energy Choices
year	2010
Exchanges
name	amount	location	unit	categories	database	code	type	reference product	ecoinvent 2.2 name	ecoinvent 2.2 unit	ecoinvent 2 to 3 conversion factor	UNEP IRP name
zinc oxide production	0.0006	RER	kg	Manufacture of basic chemicals	ecoinvent 3.7 cutoff	625ced3c-ca13-44f5-89ae-10b52e792673	technosphere	zinc oxide	zinc oxide, at plant	kg		zinc oxide, at plant/ RER/ kg
market for electricity, medium voltage	7	EUR	kWh	Electric power generation, transmission and distribution	ecoinvent 3.7 cutoff	202fa2d7-8c4e-4e6a-8870-d8db89b890fa	technosphere	electricity, medium voltage	electricity, medium voltage, at grid	kWh		electricity, medium voltage, at grid/ US/ kWh
transport, freight, lorry >16 metric ton, production mix	0.00012	RER	tkm	Freight transport by road	ecoinvent 3.7 cutoff	d65b9c09-9a68-4610-8701-66bf0f2fdbb7	technosphere	transport, freight, lorry >16 metric ton, production mix	transport, lorry >16t, fleet average	tkm		transport, lorry >16t, fleet average/ RER/ tkm
Deposit TCO	1	EUR	p	UNECE/WNA	UNEP_IRP_EUR	unep_irp013009	production
Activity	Bus bar attach
location	EUR
production amount	1
type	process
unit	p
code	unep_irp013010
source	UNEP IRP Green Energy Choices
year	2010
Exchanges
name	amount	location	unit	categories	database	code	type	reference product	ecoinvent 2.2 name	ecoinvent 2.2 unit	ecoinvent 2 to 3 conversion factor	UNEP IRP name
market for electricity, medium voltage	0.85	EUR	kWh	Electric power generation, transmission and distribution	ecoinvent 3.7 cutoff	202fa2d7-8c4e-4e6a-8870-d8db89b890fa	technosphere	electricity, medium voltage	electricity, medium voltage, at grid	kWh		electricity, medium voltage, at grid/ US/ kWh
indium production	0.000761458	RER	kg	Manufacture of basic chemicals	ecoinvent 3.7 cutoff	39e69449-c1c9-4273-aceb-4e93c6b3da27	technosphere	indium	indium, at regional storage	kg		indium, at regional storage/ RER/ kg
solder production, paste, Sn95.5Ag3.9Cu0.6, for electronics industry	0.00182471	GLO	kg	Manufacture of other chemical products n.e.c.	ecoinvent 3.7 cutoff	f9097a3c-68c4-4e3b-ae70-032ca0dfa7a5	technosphere	solder, paste, Sn95.5Ag3.9Cu0.6, for electronics industry	solder, paste, Sn95.5Ag3.9Cu0.6, for electronics industry, at plant	kg		solder, paste, Sn95.5Ag3.9Cu0.6, for electronics industry, at plant/ GLO/ kg
transport, freight, lorry >16 metric ton, production mix	0.000517234	RER	tkm	Freight transport by road	ecoinvent 3.7 cutoff	d65b9c09-9a68-4610-8701-66bf0f2fdbb7	technosphere	transport, freight, lorry >16 metric ton, production mix	transport, lorry >16t, fleet average	tkm		transport, lorry >16t, fleet average/ RER/ tkm
Bus bar attach	1	EUR	p	UNECE/WNA	UNEP_IRP_EUR	unep_irp013010	production
Activity	Laser scribeedge isolation
location	EUR
production amount	1
type	process
unit	p
code	unep_irp013011
source	UNEP IRP Green Energy Choices
year	2010
Exchanges
name	amount	location	unit	categories	database	code	type	reference product	ecoinvent 2.2 name	ecoinvent 2.2 unit	ecoinvent 2 to 3 conversion factor	UNEP IRP name
market for electricity, medium voltage	1.5	EUR	kWh	Electric power generation, transmission and distribution	ecoinvent 3.7 cutoff	202fa2d7-8c4e-4e6a-8870-d8db89b890fa	technosphere	electricity, medium voltage	electricity, medium voltage, at grid	kWh		electricity, medium voltage, at grid/ US/ kWh
Laser scribeedge isolation	1	EUR	p	UNECE/WNA	UNEP_IRP_EUR	unep_irp013011	production
Activity	IV test
location	EUR
production amount	1
type	process
unit	p
code	unep_irp013012
source	UNEP IRP Green Energy Choices
year	2010
Exchanges
name	amount	location	unit	categories	database	code	type	reference product	ecoinvent 2.2 name	ecoinvent 2.2 unit	ecoinvent 2 to 3 conversion factor	UNEP IRP name
market for electricity, medium voltage	0.33	EUR	kWh	Electric power generation, transmission and distribution	ecoinvent 3.7 cutoff	202fa2d7-8c4e-4e6a-8870-d8db89b890fa	technosphere	electricity, medium voltage	electricity, medium voltage, at grid	kWh		electricity, medium voltage, at grid/ US/ kWh
IV test	1	EUR	p	UNECE/WNA	UNEP_IRP_EUR	unep_irp013012	production
Activity	Layup, laminate
location	EUR
production amount	1
type	process
unit	p
code	unep_irp013013
source	UNEP IRP Green Energy Choices
year	2010
Exchanges
name	amount	location	unit	categories	database	code	type	reference product	ecoinvent 2.2 name	ecoinvent 2.2 unit	ecoinvent 2 to 3 conversion factor	UNEP IRP name
market for electricity, medium voltage	0.1	EUR	kWh	Electric power generation, transmission and distribution	ecoinvent 3.7 cutoff	202fa2d7-8c4e-4e6a-8870-d8db89b890fa	technosphere	electricity, medium voltage	electricity, medium voltage, at grid	kWh		electricity, medium voltage, at grid/ US/ kWh
solar glass production, low-iron	7.5	RER	kg	Manufacture of glass and glass products	ecoinvent 3.7 cutoff	7ceb82b0-45a4-44a9-8e98-a487420cb51a	technosphere	solar glass, low-iron	solar glass, low-iron, at regional storage	kg		solar glass, low-iron, at regional storage/ RER/ kg
transport, freight, lorry >16 metric ton, production mix	1.5	RER	tkm	Freight transport by road	ecoinvent 3.7 cutoff	d65b9c09-9a68-4610-8701-66bf0f2fdbb7	technosphere	transport, freight, lorry >16 metric ton, production mix	transport, lorry >16t, fleet average	tkm		transport, lorry >16t, fleet average/ RER/ tkm
Layup, laminate	1	EUR	p	UNECE/WNA	UNEP_IRP_EUR	unep_irp013013	production
Activity	Final module assembly
location	EUR
production amount	1
type	process
unit	p
code	unep_irp013014
source	UNEP IRP Green Energy Choices
year	2010
Exchanges
name	amount	location	unit	categories	database	code	type	reference product	ecoinvent 2.2 name	ecoinvent 2.2 unit	ecoinvent 2 to 3 conversion factor	UNEP IRP name
market for electricity, medium voltage	0.3	EUR	kWh	Electric power generation, transmission and distribution	ecoinvent 3.7 cutoff	202fa2d7-8c4e-4e6a-8870-d8db89b890fa	technosphere	electricity, medium voltage	electricity, medium voltage, at grid	kWh		electricity, medium voltage, at grid/ US/ kWh
ethylene vinyl acetate copolymer production	1.58	RER	kg	Manufacture of plastics and synthetic rubber in primary forms	ecoinvent 3.7 cutoff	cb9f06ed-164e-4680-b455-cdfc6b10b2d0	technosphere	ethylene vinyl acetate copolymer	ethylene vinyl acetate copolymer, at plant	kg		ethylene vinyl acetate copolymer, at plant/ RER/ kg
transport, freight, lorry >16 metric ton, production mix	0.316	RER	tkm	Freight transport by road	ecoinvent 3.7 cutoff	d65b9c09-9a68-4610-8701-66bf0f2fdbb7	technosphere	transport, freight, lorry >16 metric ton, production mix	transport, lorry >16t, fleet average	tkm		transport, lorry >16t, fleet average/ RER/ tkm
Final module assembly	1	EUR	p	UNECE/WNA	UNEP_IRP_EUR	unep_irp013014	production
Activity	Final tests
location	EUR
production amount	1
type	process
unit	p
code	unep_irp013015
source	UNEP IRP Green Energy Choices
year	2010
Exchanges
name	amount	location	unit	categories	database	code	type	reference product	ecoinvent 2.2 name	ecoinvent 2.2 unit	ecoinvent 2 to 3 conversion factor	UNEP IRP name
market for electricity, medium voltage	0.6	EUR	kWh	Electric power generation, transmission and distribution	ecoinvent 3.7 cutoff	202fa2d7-8c4e-4e6a-8870-d8db89b890fa	technosphere	electricity, medium voltage	electricity, medium voltage, at grid	kWh		electricity, medium voltage, at grid/ US/ kWh
Final tests	1	EUR	p	UNECE/WNA	UNEP_IRP_EUR	unep_irp013015	production
Activity	1.08 m2 module
location	EUR
production amount	1
type	process
unit	p
code	unep_irp013016
source	UNEP IRP Green Energy Choices
year	2010
Exchanges
name	amount	location	unit	categories	database	code	type	reference product	ecoinvent 2.2 name	ecoinvent 2.2 unit	ecoinvent 2 to 3 conversion factor	UNEP IRP name
Receiver, clean glass	1	EUR	p	UNECE/WNA	UNEP_IRP_EUR	unep_irp013002	technosphere
Mo back contact	1	EUR	p	UNECE/WNA	UNEP_IRP_EUR	unep_irp013003	technosphere
Laser scribe 1	1	EUR	p	UNECE/WNA	UNEP_IRP_EUR	unep_irp013004	technosphere
Coevaporate CIGS	1	EUR	p	UNECE/WNA	UNEP_IRP_EUR	unep_irp013005	technosphere
Deposit buffer	1	EUR	p	UNECE/WNA	UNEP_IRP_EUR	unep_irp013007	technosphere
Mechanical scribe	1	EUR	p	UNECE/WNA	UNEP_IRP_EUR	unep_irp013008	technosphere
Deposit TCO	1	EUR	p	UNECE/WNA	UNEP_IRP_EUR	unep_irp013009	technosphere
Bus bar attach	1	EUR	p	UNECE/WNA	UNEP_IRP_EUR	unep_irp013010	technosphere
Laser scribeedge isolation	1	EUR	p	UNECE/WNA	UNEP_IRP_EUR	unep_irp013011	technosphere
IV test	1	EUR	p	UNECE/WNA	UNEP_IRP_EUR	unep_irp013012	technosphere
Layup, laminate	1	EUR	p	UNECE/WNA	UNEP_IRP_EUR	unep_irp013013	technosphere
Final module assembly	1	EUR	p	UNECE/WNA	UNEP_IRP_EUR	unep_irp013014	technosphere
Final tests	1	EUR	p	UNECE/WNA	UNEP_IRP_EUR	unep_irp013015	technosphere
treatment of waste, from silicon wafer production, inorganic, residual material landfill	-0.0124369	CH	kg	Treatment and disposal of hazardous waste	ecoinvent 3.7 cutoff	2381524a-7b56-4ccd-a920-cf87e7b75f9f	technosphere	waste, from silicon wafer production, inorganic	disposal, waste, Si waferprod., inorg, 9.4% water, to residual material landfill	kg	-1	disposal, waste, Si waferprod., inorg, 9.4% water, to residual material landfill/ CH/ kg
treatment of wastewater from glass production, capacity 1.1E10l/year	-0.00263	CH	m3	Sewerage	ecoinvent 3.7 cutoff	0a4221be-97c5-453c-8530-6cebf2dae299	technosphere	wastewater from glass production	treatment, glass production effluent, to wastewater treatment, class 2	m3	-1	treatment, glass production effluent, to wastewater treatment, class 2/ CH/ m3
cadmium, 0.30% in sulfide, cd 0.18%, pb, zn, ag, in	2.268e-08		kg	air::unspecified	biosphere3		biosphere	cadmium, 0.30% in sulfide, cd 0.18%, pb, zn, ag, in
heat, waste	476.28		MJ	air::unspecified	biosphere3		biosphere	heat, waste
1.08 m2 module	1	EUR	p	UNECE/WNA	UNEP_IRP_EUR	unep_irp013016	production
Activity	Inverters
location	EUR
production amount	1
type	process
unit	p
code	unep_irp013017
source	UNEP IRP Green Energy Choices
year	2010
Exchanges
name	amount	location	unit	categories	database	code	type	reference product	ecoinvent 2.2 name	ecoinvent 2.2 unit	ecoinvent 2 to 3 conversion factor	UNEP IRP name
transformer production, high voltage use	11710.4	GLO	kg	Manufacture of electric motors, generators, transformers and electricity distribution and control apparatus	ecoinvent 3.7 cutoff	36d84269-c469-4f6d-bc13-3b49888c06cf	technosphere	transformer, high voltage use	transformer, high voltage use, at plant	kg		transformer, high voltage use, at plant/ GLO/ kg
transport, freight, lorry >16 metric ton, production mix	7015.32	RER	tkm	Freight transport by road	ecoinvent 3.7 cutoff	d65b9c09-9a68-4610-8701-66bf0f2fdbb7	technosphere	transport, freight, lorry >16 metric ton, production mix	transport, lorry >16t, fleet average	tkm		transport, lorry >16t, fleet average/ RER/ tkm
treatment of used industrial electronic device, mechanical treatment	-19487	GLO	kg	Materials recovery	ecoinvent 3.7 cutoff	feff7056-cc13-4980-9c32-ed2291b9bb62	technosphere	used industrial electronic device	dismantling, industrial devices, mechanically, at plant	kg	-1	dismantling, industrial devices, mechanically, at plant/ GLO/ kg
inverter production, 500kW	2.6	RER	unit	Manufacture of other electrical equipment	ecoinvent 3.7 cutoff	f5b21287-cea8-452c-a504-6eeac1be9f7d	technosphere	inverter, 500kW	inverter, 500kW, at plant	unit		inverter, 500kW, at plant/ RER/ unit
Inverters	1	EUR	p	UNECE/WNA	UNEP_IRP_EUR	unep_irp013017	production
Activity	Construction
location	EUR
production amount	1
type	process
unit	p
code	unep_irp013018
source	UNEP IRP Green Energy Choices
year	2010
Exchanges
name	amount	location	unit	categories	database	code	type	reference product	ecoinvent 2.2 name	ecoinvent 2.2 unit	ecoinvent 2 to 3 conversion factor	UNEP IRP name
concrete production, normal	29.9804	CH	m3	Manufacture of articles of concrete, cement and plaster	ecoinvent 3.7 cutoff	3a852ad8-9503-415f-a5a0-d1578ed4d8fb	technosphere	concrete, normal	concrete, normal, at plant	m3		concrete, normal, at plant/ CH/ m3
diesel, burned in building machine	53000	GLO	MJ	Site preparation	ecoinvent 3.7 cutoff	2c2a91b8-a1c6-4812-9e5d-7eeb64e6dccf	technosphere	diesel, burned in building machine	diesel, burned in building machine	MJ		diesel, burned in building machine/ GLO/ MJ
aluminium alloy production, AlMg3	342	RER	kg	Manufacture of basic precious and other non-ferrous metals	ecoinvent 3.7 cutoff	2f6523b5-0f9d-42ed-9dc3-9c1eaf455748	technosphere	aluminium alloy, AlMg3	aluminium alloy, AlMg3, at plant	kg		aluminium alloy, AlMg3, at plant/ RER/ kg
copper, supply mix	5245	RER	kg	Manufacture of basic precious and other non-ferrous metals	ecoinvent 3.7 cutoff	bf8da81f-fac2-4f4c-b52a-3d1bed20559b	technosphere	copper, supply mix	copper, at regional storage	kg		copper, at regional storage/ RER/ kg
steel production, low-alloyed, hot rolled	41479	RER	kg	Manufacture of basic iron and steel	ecoinvent 3.7 cutoff	fa644f9d-222f-466b-ac2f-f63d81cf4ef5	technosphere	steel, low-alloyed, hot rolled	steel, low-alloyed, at plant	kg		steel, low-alloyed, at plant/ RER/ kg
metal working, average for aluminium product manufacturing	342	RER	kg	Manufacture of other fabricated metal products; metalworking service activities	ecoinvent 3.7 cutoff	c3c964b1-bf58-4d72-8ef7-dd5e389a1f8b	technosphere	metal working, average for aluminium product manufacturing	aluminium product manufacturing, average metal working	kg		aluminium product manufacturing, average metal working/ RER/ kg
metal working, average for copper product manufacturing	5245	RER	kg	Manufacture of other fabricated metal products; metalworking service activities	ecoinvent 3.7 cutoff	c2288536-e2d5-4be7-9543-648a0b4cc79a	technosphere	metal working, average for copper product manufacturing	copper product manufacturing, average metal working	kg		copper product manufacturing, average metal working/ RER/ kg
metal working, average for steel product manufacturing	41479	RER	kg	Manufacture of other fabricated metal products; metalworking service activities	ecoinvent 3.7 cutoff	434496c9-9239-4367-b9fa-39e964c11e24	technosphere	metal working, average for steel product manufacturing	steel product manufacturing, average metal working	kg		steel product manufacturing, average metal working/ RER/ kg
polyvinylchloride, production mix	4280	RER	kg	Manufacture of plastics and synthetic rubber in primary forms	ecoinvent 3.7 cutoff	bf78d9f1-78a6-4b1e-affc-50f20dbf0b56	technosphere	polyvinylchloride, production mix	polyvinylchloride, at regional storage	kg		polyvinylchloride, at regional storage/ RER/ kg
injection moulding	3425	RER	kg	Manufacture of plastics products	ecoinvent 3.7 cutoff	be8916c3-52bd-42b4-a619-0720158be1cb	technosphere	injection moulding	injection moulding	kg		injection moulding/ RER/ kg
transport, freight, lorry >16 metric ton, production mix	28235.2	RER	tkm	Freight transport by road	ecoinvent 3.7 cutoff	d65b9c09-9a68-4610-8701-66bf0f2fdbb7	technosphere	transport, freight, lorry >16 metric ton, production mix	transport, lorry >16t, fleet average	tkm		transport, lorry >16t, fleet average/ RER/ tkm
water, river	60.564		m3	resource::in water	biosphere3		biosphere	water, river
Construction	1	EUR	p	UNECE/WNA	UNEP_IRP_EUR	unep_irp013018	production
Activity	O&M
location	EUR
production amount	1
type	process
unit	p
code	unep_irp013019
source	UNEP IRP Green Energy Choices
year	2010
Exchanges
name	amount	location	unit	categories	database	code	type	reference product	ecoinvent 2.2 name	ecoinvent 2.2 unit	ecoinvent 2 to 3 conversion factor	UNEP IRP name
market for electricity, low voltage	5168	EUR	kWh	Electric power generation, transmission and distribution	ecoinvent 3.7 cutoff	eec82e50-7cde-4cac-8025-c70919bd9232	technosphere	electricity, low voltage	electricity, low voltage, at grid	kWh		electricity, low voltage, at grid/ US/ kWh
heat production, natural gas, at boiler atm. low-NOx condensing non-modulating <100kW	53000	Europe without Switzerland	MJ	Steam and air conditioning supply	ecoinvent 3.7 cutoff	9649ed7c-c380-4195-8784-78446e51ea6d	technosphere	heat, central or small-scale, natural gas	natural gas, burned in boiler atm. low-NOx condensing non-modulating <100kW	MJ		natural gas, burned in boiler atm. low-NOx condensing non-modulating <100kW/ RER/ MJ
carbon dioxide, fossil	26707.7		kg	air::unspecified	biosphere3		biosphere	carbon dioxide, fossil
dinitrogen monoxide	1.54022		kg	air::unspecified	biosphere3		biosphere	dinitrogen monoxide
methane, fossil	44.4231		kg	air::unspecified	biosphere3		biosphere	methane, fossil
O&M	1	EUR	p	UNECE/WNA	UNEP_IRP_EUR	unep_irp013019	production
Activity	CIGS ground system
location	EUR
production amount	1
type	process
unit	p
code	unep_irp013020
source	UNEP IRP Green Energy Choices
year	2010
Exchanges
name	amount	location	unit	categories	database	code	type	reference product	ecoinvent 2.2 name	ecoinvent 2.2 unit	ecoinvent 2 to 3 conversion factor	UNEP IRP name
1.08 m2 module	1	EUR	p	UNECE/WNA	UNEP_IRP_EUR	unep_irp013016	technosphere
Inverters	0.0001296	EUR	p	UNECE/WNA	UNEP_IRP_EUR	unep_irp013017	technosphere
Construction	0.00013176	EUR	p	UNECE/WNA	UNEP_IRP_EUR	unep_irp013018	technosphere
O&M	0.00013176	EUR	p	UNECE/WNA	UNEP_IRP_EUR	unep_irp013019	technosphere
External cabling, connection to grid	6.588e-05	EUR	km	UNECE/WNA	UNEP_IRP_EUR	unep_irp013021	technosphere
Decommissioning	0.00013176	EUR	p	UNECE/WNA	UNEP_IRP_EUR	unep_irp013022	technosphere
transport, freight, lorry >16 metric ton, production mix	5.84512	RER	tkm	Freight transport by road	ecoinvent 3.7 cutoff	d65b9c09-9a68-4610-8701-66bf0f2fdbb7	technosphere	transport, freight, lorry >16 metric ton, production mix	transport, lorry >16t, fleet average	tkm		transport, lorry >16t, fleet average/ RER/ tkm
occupation, arable, non-irrigated	67.2923		m2a	resource::land	biosphere3		biosphere	occupation, arable, non-irrigated
water, river	1.24096		m3	resource::in water	biosphere3		biosphere	water, river
CIGS ground system	1	EUR	p	UNECE/WNA	UNEP_IRP_EUR	unep_irp013020	production
Activity	External cabling, connection to grid
location	EUR
production amount	1
type	process
unit	km
code	unep_irp013021
source	UNEP IRP Green Energy Choices
year	2010
Exchanges
name	amount	location	unit	categories	database	code	type	reference product	ecoinvent 2.2 name	ecoinvent 2.2 unit	ecoinvent 2 to 3 conversion factor	UNEP IRP name
concrete production, normal	54	CH	m3	Manufacture of articles of concrete, cement and plaster	ecoinvent 3.7 cutoff	3a852ad8-9503-415f-a5a0-d1578ed4d8fb	technosphere	concrete, normal	concrete, normal, at plant	m3		concrete, normal, at plant/ CH/ m3
electricity, high voltage, production mix	13665.4	EUR	kWh	Electric power generation, transmission and distribution	ecoinvent 3.7 cutoff	a644b2bd-eb1d-4918-ba82-d7f2c548b26b	technosphere	electricity, high voltage, production mix	electricity, production mix RER	kWh		electricity, production mix RER/ RER/ kWh
aluminium, production mix	7300	RER	kg	Manufacture of basic precious and other non-ferrous metals	ecoinvent 3.7 cutoff	d913a6a3-9171-4f36-8bde-fea419543f72	technosphere	aluminium, production mix	aluminium, production mix, at plant	kg		aluminium, production mix, at plant/ RER/ kg
reinforcing steel production	6000	RER	kg	Manufacture of basic iron and steel	ecoinvent 3.7 cutoff	4b1a1c71-4796-4ab6-8081-746b6506a3e3	technosphere	reinforcing steel	reinforcing steel, at plant	kg		reinforcing steel, at plant/ RER/ kg
steel production, low-alloyed, hot rolled	21882	RER	kg	Manufacture of basic iron and steel	ecoinvent 3.7 cutoff	fa644f9d-222f-466b-ac2f-f63d81cf4ef5	technosphere	steel, low-alloyed, hot rolled	steel, low-alloyed, at plant	kg		steel, low-alloyed, at plant/ RER/ kg
primary zinc production from concentrate	200	GLO	kg	Manufacture of basic precious and other non-ferrous metals	ecoinvent 3.7 cutoff	0a2dd8b8-7c30-4169-bec8-6458e400f644	technosphere	zinc	zinc, primary, at regional storage	kg		zinc, primary, at regional storage/ RER/ kg
heat production, natural gas, at industrial furnace >100kW	9370.59	Europe without Switzerland	MJ	Steam and air conditioning supply	ecoinvent 3.7 cutoff	1c983abc-f221-4687-9206-2b8628c21d71	technosphere	heat, district or industrial, natural gas	natural gas, burned in industrial furnace >100kW	MJ		natural gas, burned in industrial furnace >100kW/ RER/ MJ
External cabling, connection to grid	1	EUR	km	UNECE/WNA	UNEP_IRP_EUR	unep_irp013021	production
Activity	Decommissioning
location	EUR
production amount	1
type	process
unit	p
code	unep_irp013022
source	UNEP IRP Green Energy Choices
year	2010
Exchanges
name	amount	location	unit	categories	database	code	type	reference product	ecoinvent 2.2 name	ecoinvent 2.2 unit	ecoinvent 2 to 3 conversion factor	UNEP IRP name
diesel, burned in building machine	5300	GLO	MJ	Site preparation	ecoinvent 3.7 cutoff	2c2a91b8-a1c6-4812-9e5d-7eeb64e6dccf	technosphere	diesel, burned in building machine	diesel, burned in building machine	MJ		diesel, burned in building machine/ GLO/ MJ
transport, freight, lorry >16 metric ton, production mix	2823.52	RER	tkm	Freight transport by road	ecoinvent 3.7 cutoff	d65b9c09-9a68-4610-8701-66bf0f2fdbb7	technosphere	transport, freight, lorry >16 metric ton, production mix	transport, lorry >16t, fleet average	tkm		transport, lorry >16t, fleet average/ RER/ tkm
water, river	6.0564		m3	resource::in water	biosphere3		biosphere	water, river
Decommissioning	1	EUR	p	UNECE/WNA	UNEP_IRP_EUR	unep_irp013022	production

## Sheet: PV_CIGS_roof
Activity	electricity production, photovoltaic, CIGS, roof-mounted, THEMIS
location	EUR
production amount	1
type	process
unit	kWh
code	unep_irp014001
source	UNEP IRP Green Energy Choices
year	2010
Exchanges
name	amount	location	unit	categories	database	code	type	reference product	ecoinvent 2.2 name	ecoinvent 2.2 unit	ecoinvent 2 to 3 conversion factor	UNEP IRP name
CIGS ground system	0.000147817	EUR	p	UNECE/WNA	UNEP_IRP_EUR	unep_irp014018	technosphere
electricity production, photovoltaic, CIGS, roof-mounted, THEMIS	1	EUR	kWh	UNECE/WNA	UNEP_IRP_EUR	unep_irp014001	production
Activity	Receiver, clean glass
location	EUR
production amount	1
type	process
unit	p
code	unep_irp014002
source	UNEP IRP Green Energy Choices
year	2010
Exchanges
name	amount	location	unit	categories	database	code	type	reference product	ecoinvent 2.2 name	ecoinvent 2.2 unit	ecoinvent 2 to 3 conversion factor	UNEP IRP name
market for electricity, medium voltage	0.1	EUR	kWh	Electric power generation, transmission and distribution	ecoinvent 3.7 cutoff	202fa2d7-8c4e-4e6a-8870-d8db89b890fa	technosphere	electricity, medium voltage	electricity, medium voltage, at grid	kWh		electricity, medium voltage, at grid/ US/ kWh
flat glass production, uncoated	7.5	RER	kg	Manufacture of glass and glass products	ecoinvent 3.7 cutoff	7f29ed6f-e731-4ca5-9cee-0f6d598b7604	technosphere	flat glass, uncoated	flat glass, uncoated, at plant	kg		flat glass, uncoated, at plant/ RER/ kg
transport, freight, lorry >16 metric ton, production mix	1.5	RER	tkm	Freight transport by road	ecoinvent 3.7 cutoff	d65b9c09-9a68-4610-8701-66bf0f2fdbb7	technosphere	transport, freight, lorry >16 metric ton, production mix	transport, lorry >16t, fleet average	tkm		transport, lorry >16t, fleet average/ RER/ tkm
Receiver, clean glass	1	EUR	p	UNECE/WNA	UNEP_IRP_EUR	unep_irp014002	production
Activity	Mo back contact
location	EUR
production amount	1
type	process
unit	p
code	unep_irp014003
source	UNEP IRP Green Energy Choices
year	2010
Exchanges
name	amount	location	unit	categories	database	code	type	reference product	ecoinvent 2.2 name	ecoinvent 2.2 unit	ecoinvent 2 to 3 conversion factor	UNEP IRP name
market for electricity, medium voltage	1.4	EUR	kWh	Electric power generation, transmission and distribution	ecoinvent 3.7 cutoff	202fa2d7-8c4e-4e6a-8870-d8db89b890fa	technosphere	electricity, medium voltage	electricity, medium voltage, at grid	kWh		electricity, medium voltage, at grid/ US/ kWh
molybdenum production	0.0121727	RER	kg	Manufacture of basic precious and other non-ferrous metals	ecoinvent 3.7 cutoff	6add90f4-f580-47d7-8514-2d110a1d740f	technosphere	molybdenum	molybdenum, at regional storage	kg		molybdenum, at regional storage/ RER/ kg
Silicon production, electronics grade	0.001	DE	kg	Manufacture of basic chemicals	ecoinvent 3.7 cutoff	bb1ed63d-abdb-43e1-ac13-639e053828ba	technosphere	silicon, electronics grade	silicon, electronic grade, at plant	kg		silicon, electronic grade, at plant/ DE/ kg
transport, freight, lorry >16 metric ton, production mix	0.00253455	RER	tkm	Freight transport by road	ecoinvent 3.7 cutoff	d65b9c09-9a68-4610-8701-66bf0f2fdbb7	technosphere	transport, freight, lorry >16 metric ton, production mix	transport, lorry >16t, fleet average	tkm		transport, lorry >16t, fleet average/ RER/ tkm
Mo back contact	1	EUR	p	UNECE/WNA	UNEP_IRP_EUR	unep_irp014003	production
Activity	Laser scribe 1
location	EUR
production amount	1
type	process
unit	p
code	unep_irp014004
source	UNEP IRP Green Energy Choices
year	2010
Exchanges
name	amount	location	unit	categories	database	code	type	reference product	ecoinvent 2.2 name	ecoinvent 2.2 unit	ecoinvent 2 to 3 conversion factor	UNEP IRP name
market for electricity, medium voltage	0.65	EUR	kWh	Electric power generation, transmission and distribution	ecoinvent 3.7 cutoff	202fa2d7-8c4e-4e6a-8870-d8db89b890fa	technosphere	electricity, medium voltage	electricity, medium voltage, at grid	kWh		electricity, medium voltage, at grid/ US/ kWh
Laser scribe 1	1	EUR	p	UNECE/WNA	UNEP_IRP_EUR	unep_irp014004	production
Activity	Coevaporate CIGS
location	EUR
production amount	1
type	process
unit	p
code	unep_irp014005
source	UNEP IRP Green Energy Choices
year	2010
Exchanges
name	amount	location	unit	categories	database	code	type	reference product	ecoinvent 2.2 name	ecoinvent 2.2 unit	ecoinvent 2 to 3 conversion factor	UNEP IRP name
selenium production	0.0113049	RER	kg	Manufacture of basic chemicals	ecoinvent 3.7 cutoff	68cb85d7-4f21-4382-9527-9b2fe16212e0	technosphere	selenium	selenium, at plant	kg		selenium, at plant/ RER/ kg
market for electricity, medium voltage	14	EUR	kWh	Electric power generation, transmission and distribution	ecoinvent 3.7 cutoff	202fa2d7-8c4e-4e6a-8870-d8db89b890fa	technosphere	electricity, medium voltage	electricity, medium voltage, at grid	kWh		electricity, medium voltage, at grid/ US/ kWh
copper, supply mix	0.00454901	RER	kg	Manufacture of basic precious and other non-ferrous metals	ecoinvent 3.7 cutoff	bf8da81f-fac2-4f4c-b52a-3d1bed20559b	technosphere	copper, supply mix	copper, at regional storage	kg		copper, at regional storage/ RER/ kg
market for gallium, semiconductor-grade	0.0015882	RER	kg	Manufacture of basic chemicals	ecoinvent 3.7 cutoff	63f64378-2c37-4764-9473-87943bcc1351	technosphere	gallium, semiconductor-grade	gallium, semiconductor-grade, at regional storage	kg		gallium, semiconductor-grade, at regional storage/ RER/ kg
indium production	0.00346699	RER	kg	Manufacture of basic chemicals	ecoinvent 3.7 cutoff	39e69449-c1c9-4273-aceb-4e93c6b3da27	technosphere	indium	indium, at regional storage	kg		indium, at regional storage/ RER/ kg
transport, freight, lorry >16 metric ton, production mix	0.00418182	RER	tkm	Freight transport by road	ecoinvent 3.7 cutoff	d65b9c09-9a68-4610-8701-66bf0f2fdbb7	technosphere	transport, freight, lorry >16 metric ton, production mix	transport, lorry >16t, fleet average	tkm		transport, lorry >16t, fleet average/ RER/ tkm
Coevaporate CIGS	1	EUR	p	UNECE/WNA	UNEP_IRP_EUR	unep_irp014005	production
Activity	Reclaim metals
location	EUR
production amount	1
type	process
unit	p
code	unep_irp014006
source	UNEP IRP Green Energy Choices
year	2010
Exchanges
name	amount	location	unit	categories	database	code	type	reference product	ecoinvent 2.2 name	ecoinvent 2.2 unit	ecoinvent 2 to 3 conversion factor	UNEP IRP name
selenium production	-0.00038154	RER	kg	Manufacture of basic chemicals	ecoinvent 3.7 cutoff	68cb85d7-4f21-4382-9527-9b2fe16212e0	technosphere	selenium	selenium, at plant	kg		selenium, at plant/ RER/ kg
copper, supply mix	-0.000153529	RER	kg	Manufacture of basic precious and other non-ferrous metals	ecoinvent 3.7 cutoff	bf8da81f-fac2-4f4c-b52a-3d1bed20559b	technosphere	copper, supply mix	copper, at regional storage	kg		copper, at regional storage/ RER/ kg
market for gallium, semiconductor-grade	-5.36018e-05	RER	kg	Manufacture of basic chemicals	ecoinvent 3.7 cutoff	63f64378-2c37-4764-9473-87943bcc1351	technosphere	gallium, semiconductor-grade	gallium, semiconductor-grade, at regional storage	kg		gallium, semiconductor-grade, at regional storage/ RER/ kg
indium production	-0.000117011	RER	kg	Manufacture of basic chemicals	ecoinvent 3.7 cutoff	39e69449-c1c9-4273-aceb-4e93c6b3da27	technosphere	indium	indium, at regional storage	kg		indium, at regional storage/ RER/ kg
molybdenum production	-0.00041083	RER	kg	Manufacture of basic precious and other non-ferrous metals	ecoinvent 3.7 cutoff	6add90f4-f580-47d7-8514-2d110a1d740f	technosphere	molybdenum	molybdenum, at regional storage	kg		molybdenum, at regional storage/ RER/ kg
transport, freight, lorry >16 metric ton, production mix	0.00297736	RER	tkm	Freight transport by road	ecoinvent 3.7 cutoff	d65b9c09-9a68-4610-8701-66bf0f2fdbb7	technosphere	transport, freight, lorry >16 metric ton, production mix	transport, lorry >16t, fleet average	tkm		transport, lorry >16t, fleet average/ RER/ tkm
Reclaim metals	1	EUR	p	UNECE/WNA	UNEP_IRP_EUR	unep_irp014006	production
Activity	Deposit buffer
location	EUR
production amount	1
type	process
unit	p
code	unep_irp014007
source	UNEP IRP Green Energy Choices
year	2010
Exchanges
name	amount	location	unit	categories	database	code	type	reference product	ecoinvent 2.2 name	ecoinvent 2.2 unit	ecoinvent 2 to 3 conversion factor	UNEP IRP name
market for electricity, medium voltage	1.8	EUR	kWh	Electric power generation, transmission and distribution	ecoinvent 3.7 cutoff	202fa2d7-8c4e-4e6a-8870-d8db89b890fa	technosphere	electricity, medium voltage	electricity, medium voltage, at grid	kWh		electricity, medium voltage, at grid/ US/ kWh
transport, freight, lorry >16 metric ton, production mix	0.00462	RER	tkm	Freight transport by road	ecoinvent 3.7 cutoff	d65b9c09-9a68-4610-8701-66bf0f2fdbb7	technosphere	transport, freight, lorry >16 metric ton, production mix	transport, lorry >16t, fleet average	tkm		transport, lorry >16t, fleet average/ RER/ tkm
Deposit buffer	1	EUR	p	UNECE/WNA	UNEP_IRP_EUR	unep_irp014007	production
Activity	Mechanical scribe
location	EUR
production amount	1
type	process
unit	p
code	unep_irp014008
source	UNEP IRP Green Energy Choices
year	2010
Exchanges
name	amount	location	unit	categories	database	code	type	reference product	ecoinvent 2.2 name	ecoinvent 2.2 unit	ecoinvent 2 to 3 conversion factor	UNEP IRP name
market for electricity, medium voltage	0.1	EUR	kWh	Electric power generation, transmission and distribution	ecoinvent 3.7 cutoff	202fa2d7-8c4e-4e6a-8870-d8db89b890fa	technosphere	electricity, medium voltage	electricity, medium voltage, at grid	kWh		electricity, medium voltage, at grid/ US/ kWh
Mechanical scribe	1	EUR	p	UNECE/WNA	UNEP_IRP_EUR	unep_irp014008	production
Activity	Deposit TCO
location	EUR
production amount	1
type	process
unit	p
code	unep_irp014009
source	UNEP IRP Green Energy Choices
year	2010
Exchanges
name	amount	location	unit	categories	database	code	type	reference product	ecoinvent 2.2 name	ecoinvent 2.2 unit	ecoinvent 2 to 3 conversion factor	UNEP IRP name
zinc oxide production	0.0006	RER	kg	Manufacture of basic chemicals	ecoinvent 3.7 cutoff	625ced3c-ca13-44f5-89ae-10b52e792673	technosphere	zinc oxide	zinc oxide, at plant	kg		zinc oxide, at plant/ RER/ kg
market for electricity, medium voltage	7	EUR	kWh	Electric power generation, transmission and distribution	ecoinvent 3.7 cutoff	202fa2d7-8c4e-4e6a-8870-d8db89b890fa	technosphere	electricity, medium voltage	electricity, medium voltage, at grid	kWh		electricity, medium voltage, at grid/ US/ kWh
transport, freight, lorry >16 metric ton, production mix	0.00012	RER	tkm	Freight transport by road	ecoinvent 3.7 cutoff	d65b9c09-9a68-4610-8701-66bf0f2fdbb7	technosphere	transport, freight, lorry >16 metric ton, production mix	transport, lorry >16t, fleet average	tkm		transport, lorry >16t, fleet average/ RER/ tkm
Deposit TCO	1	EUR	p	UNECE/WNA	UNEP_IRP_EUR	unep_irp014009	production
Activity	Bus bar attach
location	EUR
production amount	1
type	process
unit	p
code	unep_irp014010
source	UNEP IRP Green Energy Choices
year	2010
Exchanges
name	amount	location	unit	categories	database	code	type	reference product	ecoinvent 2.2 name	ecoinvent 2.2 unit	ecoinvent 2 to 3 conversion factor	UNEP IRP name
market for electricity, medium voltage	0.85	EUR	kWh	Electric power generation, transmission and distribution	ecoinvent 3.7 cutoff	202fa2d7-8c4e-4e6a-8870-d8db89b890fa	technosphere	electricity, medium voltage	electricity, medium voltage, at grid	kWh		electricity, medium voltage, at grid/ US/ kWh
indium production	0.000761458	RER	kg	Manufacture of basic chemicals	ecoinvent 3.7 cutoff	39e69449-c1c9-4273-aceb-4e93c6b3da27	technosphere	indium	indium, at regional storage	kg		indium, at regional storage/ RER/ kg
solder production, paste, Sn95.5Ag3.9Cu0.6, for electronics industry	0.00182471	GLO	kg	Manufacture of other chemical products n.e.c.	ecoinvent 3.7 cutoff	f9097a3c-68c4-4e3b-ae70-032ca0dfa7a5	technosphere	solder, paste, Sn95.5Ag3.9Cu0.6, for electronics industry	solder, paste, Sn95.5Ag3.9Cu0.6, for electronics industry, at plant	kg		solder, paste, Sn95.5Ag3.9Cu0.6, for electronics industry, at plant/ GLO/ kg
transport, freight, lorry >16 metric ton, production mix	0.000517234	RER	tkm	Freight transport by road	ecoinvent 3.7 cutoff	d65b9c09-9a68-4610-8701-66bf0f2fdbb7	technosphere	transport, freight, lorry >16 metric ton, production mix	transport, lorry >16t, fleet average	tkm		transport, lorry >16t, fleet average/ RER/ tkm
Bus bar attach	1	EUR	p	UNECE/WNA	UNEP_IRP_EUR	unep_irp014010	production
Activity	Laser scribeedge isolation
location	EUR
production amount	1
type	process
unit	p
code	unep_irp014011
source	UNEP IRP Green Energy Choices
year	2010
Exchanges
name	amount	location	unit	categories	database	code	type	reference product	ecoinvent 2.2 name	ecoinvent 2.2 unit	ecoinvent 2 to 3 conversion factor	UNEP IRP name
market for electricity, medium voltage	1.5	EUR	kWh	Electric power generation, transmission and distribution	ecoinvent 3.7 cutoff	202fa2d7-8c4e-4e6a-8870-d8db89b890fa	technosphere	electricity, medium voltage	electricity, medium voltage, at grid	kWh		electricity, medium voltage, at grid/ US/ kWh
Laser scribeedge isolation	1	EUR	p	UNECE/WNA	UNEP_IRP_EUR	unep_irp014011	production
Activity	IV test
location	EUR
production amount	1
type	process
unit	p
code	unep_irp014012
source	UNEP IRP Green Energy Choices
year	2010
Exchanges
name	amount	location	unit	categories	database	code	type	reference product	ecoinvent 2.2 name	ecoinvent 2.2 unit	ecoinvent 2 to 3 conversion factor	UNEP IRP name
market for electricity, medium voltage	0.33	EUR	kWh	Electric power generation, transmission and distribution	ecoinvent 3.7 cutoff	202fa2d7-8c4e-4e6a-8870-d8db89b890fa	technosphere	electricity, medium voltage	electricity, medium voltage, at grid	kWh		electricity, medium voltage, at grid/ US/ kWh
IV test	1	EUR	p	UNECE/WNA	UNEP_IRP_EUR	unep_irp014012	production
Activity	Layup, laminate
location	EUR
production amount	1
type	process
unit	p
code	unep_irp014013
source	UNEP IRP Green Energy Choices
year	2010
Exchanges
name	amount	location	unit	categories	database	code	type	reference product	ecoinvent 2.2 name	ecoinvent 2.2 unit	ecoinvent 2 to 3 conversion factor	UNEP IRP name
market for electricity, medium voltage	0.1	EUR	kWh	Electric power generation, transmission and distribution	ecoinvent 3.7 cutoff	202fa2d7-8c4e-4e6a-8870-d8db89b890fa	technosphere	electricity, medium voltage	electricity, medium voltage, at grid	kWh		electricity, medium voltage, at grid/ US/ kWh
solar glass production, low-iron	7.5	RER	kg	Manufacture of glass and glass products	ecoinvent 3.7 cutoff	7ceb82b0-45a4-44a9-8e98-a487420cb51a	technosphere	solar glass, low-iron	solar glass, low-iron, at regional storage	kg		solar glass, low-iron, at regional storage/ RER/ kg
transport, freight, lorry >16 metric ton, production mix	1.5	RER	tkm	Freight transport by road	ecoinvent 3.7 cutoff	d65b9c09-9a68-4610-8701-66bf0f2fdbb7	technosphere	transport, freight, lorry >16 metric ton, production mix	transport, lorry >16t, fleet average	tkm		transport, lorry >16t, fleet average/ RER/ tkm
Layup, laminate	1	EUR	p	UNECE/WNA	UNEP_IRP_EUR	unep_irp014013	production
Activity	Final module assembly
location	EUR
production amount	1
type	process
unit	p
code	unep_irp014014
source	UNEP IRP Green Energy Choices
year	2010
Exchanges
name	amount	location	unit	categories	database	code	type	reference product	ecoinvent 2.2 name	ecoinvent 2.2 unit	ecoinvent 2 to 3 conversion factor	UNEP IRP name
market for electricity, medium voltage	0.3	EUR	kWh	Electric power generation, transmission and distribution	ecoinvent 3.7 cutoff	202fa2d7-8c4e-4e6a-8870-d8db89b890fa	technosphere	electricity, medium voltage	electricity, medium voltage, at grid	kWh		electricity, medium voltage, at grid/ US/ kWh
ethylene vinyl acetate copolymer production	1.58	RER	kg	Manufacture of plastics and synthetic rubber in primary forms	ecoinvent 3.7 cutoff	cb9f06ed-164e-4680-b455-cdfc6b10b2d0	technosphere	ethylene vinyl acetate copolymer	ethylene vinyl acetate copolymer, at plant	kg		ethylene vinyl acetate copolymer, at plant/ RER/ kg
transport, freight, lorry >16 metric ton, production mix	0.316	RER	tkm	Freight transport by road	ecoinvent 3.7 cutoff	d65b9c09-9a68-4610-8701-66bf0f2fdbb7	technosphere	transport, freight, lorry >16 metric ton, production mix	transport, lorry >16t, fleet average	tkm		transport, lorry >16t, fleet average/ RER/ tkm
Final module assembly	1	EUR	p	UNECE/WNA	UNEP_IRP_EUR	unep_irp014014	production
Activity	Final tests
location	EUR
production amount	1
type	process
unit	p
code	unep_irp014015
source	UNEP IRP Green Energy Choices
year	2010
Exchanges
name	amount	location	unit	categories	database	code	type	reference product	ecoinvent 2.2 name	ecoinvent 2.2 unit	ecoinvent 2 to 3 conversion factor	UNEP IRP name
market for electricity, medium voltage	0.6	EUR	kWh	Electric power generation, transmission and distribution	ecoinvent 3.7 cutoff	202fa2d7-8c4e-4e6a-8870-d8db89b890fa	technosphere	electricity, medium voltage	electricity, medium voltage, at grid	kWh		electricity, medium voltage, at grid/ US/ kWh
Final tests	1	EUR	p	UNECE/WNA	UNEP_IRP_EUR	unep_irp014015	production
Activity	1.08 m2 module
location	EUR
production amount	1
type	process
unit	p
code	unep_irp014016
source	UNEP IRP Green Energy Choices
year	2010
Exchanges
name	amount	location	unit	categories	database	code	type	reference product	ecoinvent 2.2 name	ecoinvent 2.2 unit	ecoinvent 2 to 3 conversion factor	UNEP IRP name
Receiver, clean glass	1	EUR	p	UNECE/WNA	UNEP_IRP_EUR	unep_irp014002	technosphere
Mo back contact	1	EUR	p	UNECE/WNA	UNEP_IRP_EUR	unep_irp014003	technosphere
Laser scribe 1	1	EUR	p	UNECE/WNA	UNEP_IRP_EUR	unep_irp014004	technosphere
Coevaporate CIGS	1	EUR	p	UNECE/WNA	UNEP_IRP_EUR	unep_irp014005	technosphere
Deposit buffer	1	EUR	p	UNECE/WNA	UNEP_IRP_EUR	unep_irp014007	technosphere
Mechanical scribe	1	EUR	p	UNECE/WNA	UNEP_IRP_EUR	unep_irp014008	technosphere
Deposit TCO	1	EUR	p	UNECE/WNA	UNEP_IRP_EUR	unep_irp014009	technosphere
Bus bar attach	1	EUR	p	UNECE/WNA	UNEP_IRP_EUR	unep_irp014010	technosphere
Laser scribeedge isolation	1	EUR	p	UNECE/WNA	UNEP_IRP_EUR	unep_irp014011	technosphere
IV test	1	EUR	p	UNECE/WNA	UNEP_IRP_EUR	unep_irp014012	technosphere
Layup, laminate	1	EUR	p	UNECE/WNA	UNEP_IRP_EUR	unep_irp014013	technosphere
Final module assembly	1	EUR	p	UNECE/WNA	UNEP_IRP_EUR	unep_irp014014	technosphere
Final tests	1	EUR	p	UNECE/WNA	UNEP_IRP_EUR	unep_irp014015	technosphere
treatment of waste, from silicon wafer production, inorganic, residual material landfill	-0.0124369	CH	kg	Treatment and disposal of hazardous waste	ecoinvent 3.7 cutoff	2381524a-7b56-4ccd-a920-cf87e7b75f9f	technosphere	waste, from silicon wafer production, inorganic	disposal, waste, Si waferprod., inorg, 9.4% water, to residual material landfill	kg	-1	disposal, waste, Si waferprod., inorg, 9.4% water, to residual material landfill/ CH/ kg
treatment of wastewater from glass production, capacity 1.1E10l/year	-0.00263	CH	m3	Sewerage	ecoinvent 3.7 cutoff	0a4221be-97c5-453c-8530-6cebf2dae299	technosphere	wastewater from glass production	treatment, glass production effluent, to wastewater treatment, class 2	m3	-1	treatment, glass production effluent, to wastewater treatment, class 2/ CH/ m3
cadmium, 0.30% in sulfide, cd 0.18%, pb, zn, ag, in	2.268e-08		kg	air::unspecified	biosphere3		biosphere	cadmium, 0.30% in sulfide, cd 0.18%, pb, zn, ag, in
heat, waste	476.28		MJ	air::unspecified	biosphere3		biosphere	heat, waste
1.08 m2 module	1	EUR	p	UNECE/WNA	UNEP_IRP_EUR	unep_irp014016	production
Activity	Inverters
location	EUR
production amount	1
type	process
unit	p
code	unep_irp014017
source	UNEP IRP Green Energy Choices
year	2010
Exchanges
name	amount	location	unit	categories	database	code	type	reference product	ecoinvent 2.2 name	ecoinvent 2.2 unit	ecoinvent 2 to 3 conversion factor	UNEP IRP name
transport, freight, lorry >16 metric ton, production mix	23.2776	RER	tkm	Freight transport by road	ecoinvent 3.7 cutoff	d65b9c09-9a68-4610-8701-66bf0f2fdbb7	technosphere	transport, freight, lorry >16 metric ton, production mix	transport, lorry >16t, fleet average	tkm		transport, lorry >16t, fleet average/ RER/ tkm
treatment of used industrial electronic device, mechanical treatment	-64.66	GLO	kg	Materials recovery	ecoinvent 3.7 cutoff	feff7056-cc13-4980-9c32-ed2291b9bb62	technosphere	used industrial electronic device	dismantling, industrial devices, mechanically, at plant	kg	-1	dismantling, industrial devices, mechanically, at plant/ GLO/ kg
photovoltaics, electric installation for 3kWp module, at building	1	CH	unit	Electrical installation	ecoinvent 3.7 cutoff	d6ccc8bf-020d-4165-9897-5892463ef4ea	technosphere	photovoltaic plant, electric installation for 3kWp module	electric installation, photovoltaic plant, at plant	unit		electric installation, photovoltaic plant, at plant/ CH/ unit
inverter production, 2.5kW	1.56	RER	unit	Manufacture of other electrical equipment	ecoinvent 3.7 cutoff	90f5970d-e676-45a4-a6cd-ae664ec9994a	technosphere	inverter, 2.5kW	inverter, 2500W, at plant	unit		inverter, 2500W, at plant/ RER/ unit
Inverters	1	EUR	p	UNECE/WNA	UNEP_IRP_EUR	unep_irp014017	production
Activity	CIGS ground system
location	EUR
production amount	1
type	process
unit	p
code	unep_irp014018
source	UNEP IRP Green Energy Choices
year	2010
Exchanges
name	amount	location	unit	categories	database	code	type	reference product	ecoinvent 2.2 name	ecoinvent 2.2 unit	ecoinvent 2 to 3 conversion factor	UNEP IRP name
1.08 m2 module	1	EUR	p	UNECE/WNA	UNEP_IRP_EUR	unep_irp014016	technosphere
Inverters	0.0432	EUR	p	UNECE/WNA	UNEP_IRP_EUR	unep_irp014017	technosphere
transport, freight, lorry >16 metric ton, production mix	7.64915	RER	tkm	Freight transport by road	ecoinvent 3.7 cutoff	d65b9c09-9a68-4610-8701-66bf0f2fdbb7	technosphere	transport, freight, lorry >16 metric ton, production mix	transport, lorry >16t, fleet average	tkm		transport, lorry >16t, fleet average/ RER/ tkm
photovoltaic mounting system production, for flat-roof installation	0.54	RER	m2	Other specialized construction activities	ecoinvent 3.7 cutoff	4c316706-589a-485b-adee-692ab95b176a	technosphere	photovoltaic mounting system, for flat-roof installation	flat roof construction, on roof	m2		flat roof construction, on roof/ RER/ m2
photovoltaic mounting system production, for slanted-roof installation	0.54	RER	m2	Other specialized construction activities	ecoinvent 3.7 cutoff	3ad492d4-a0ca-4718-a4e4-f81ec5fd465d	technosphere	photovoltaic mounting system, for slanted-roof installation	slanted-roof construction, mounted, on roof	m2		slanted-roof construction, mounted, on roof/ RER/ m2
CIGS ground system	1	EUR	p	UNECE/WNA	UNEP_IRP_EUR	unep_irp014018	production
Activity	External cabling, connection to grid
location	EUR
production amount	1
type	process
unit	km
code	unep_irp014019
source	UNEP IRP Green Energy Choices
year	2010
Exchanges
name	amount	location	unit	categories	database	code	type	reference product	ecoinvent 2.2 name	ecoinvent 2.2 unit	ecoinvent 2 to 3 conversion factor	UNEP IRP name
concrete production, normal	54	CH	m3	Manufacture of articles of concrete, cement and plaster	ecoinvent 3.7 cutoff	3a852ad8-9503-415f-a5a0-d1578ed4d8fb	technosphere	concrete, normal	concrete, normal, at plant	m3		concrete, normal, at plant/ CH/ m3
electricity, high voltage, production mix	13665.4	EUR	kWh	Electric power generation, transmission and distribution	ecoinvent 3.7 cutoff	a644b2bd-eb1d-4918-ba82-d7f2c548b26b	technosphere	electricity, high voltage, production mix	electricity, production mix RER	kWh		electricity, production mix RER/ RER/ kWh
aluminium, production mix	7300	RER	kg	Manufacture of basic precious and other non-ferrous metals	ecoinvent 3.7 cutoff	d913a6a3-9171-4f36-8bde-fea419543f72	technosphere	aluminium, production mix	aluminium, production mix, at plant	kg		aluminium, production mix, at plant/ RER/ kg
reinforcing steel production	6000	RER	kg	Manufacture of basic iron and steel	ecoinvent 3.7 cutoff	4b1a1c71-4796-4ab6-8081-746b6506a3e3	technosphere	reinforcing steel	reinforcing steel, at plant	kg		reinforcing steel, at plant/ RER/ kg
steel production, low-alloyed, hot rolled	21882	RER	kg	Manufacture of basic iron and steel	ecoinvent 3.7 cutoff	fa644f9d-222f-466b-ac2f-f63d81cf4ef5	technosphere	steel, low-alloyed, hot rolled	steel, low-alloyed, at plant	kg		steel, low-alloyed, at plant/ RER/ kg
primary zinc production from concentrate	200	GLO	kg	Manufacture of basic precious and other non-ferrous metals	ecoinvent 3.7 cutoff	0a2dd8b8-7c30-4169-bec8-6458e400f644	technosphere	zinc	zinc, primary, at regional storage	kg		zinc, primary, at regional storage/ RER/ kg
heat production, natural gas, at industrial furnace >100kW	9370.59	Europe without Switzerland	MJ	Steam and air conditioning supply	ecoinvent 3.7 cutoff	1c983abc-f221-4687-9206-2b8628c21d71	technosphere	heat, district or industrial, natural gas	natural gas, burned in industrial furnace >100kW	MJ		natural gas, burned in industrial furnace >100kW/ RER/ MJ
External cabling, connection to grid	1	EUR	km	UNECE/WNA	UNEP_IRP_EUR	unep_irp014019	production

## Sheet: PV_CdTe_ground
Activity	electricity production, photovoltaic, CdTe, ground-mounted, THEMIS
location	EUR
production amount	1
type	process
unit	kWh
code	unep_irp015001
source	UNEP IRP Green Energy Choices
year	2010
Exchanges
name	amount	location	unit	categories	database	code	type	reference product	ecoinvent 2.2 name	ecoinvent 2.2 unit	ecoinvent 2 to 3 conversion factor	UNEP IRP name
CdTe ground system	0.000215036	EUR	p	UNECE/WNA	UNEP_IRP_EUR	unep_irp015006	technosphere
electricity production, photovoltaic, CdTe, ground-mounted, THEMIS	1	EUR	kWh	UNECE/WNA	UNEP_IRP_EUR	unep_irp015001	production
Activity	0.72 m2 module
location	EUR
production amount	1
type	process
unit	p
code	unep_irp015002
source	UNEP IRP Green Energy Choices
year	2010
Exchanges
name	amount	location	unit	categories	database	code	type	reference product	ecoinvent 2.2 name	ecoinvent 2.2 unit	ecoinvent 2 to 3 conversion factor	UNEP IRP name
market for electricity, medium voltage	20.52	EUR	kWh	Electric power generation, transmission and distribution	ecoinvent 3.7 cutoff	202fa2d7-8c4e-4e6a-8870-d8db89b890fa	technosphere	electricity, medium voltage	electricity, medium voltage, at grid	kWh		electricity, medium voltage, at grid/ US/ kWh
flat glass production, uncoated	9.73333	RER	kg	Manufacture of glass and glass products	ecoinvent 3.7 cutoff	7f29ed6f-e731-4ca5-9cee-0f6d598b7604	technosphere	flat glass, uncoated	flat glass, uncoated, at plant	kg		flat glass, uncoated, at plant/ RER/ kg
tempering, flat glass	4.86667	RER	kg	Manufacture of glass and glass products	ecoinvent 3.7 cutoff	8716963c-4eb0-4021-8e20-607f808031cc	technosphere	tempering, flat glass	tempering, flat glass	kg		tempering, flat glass/ RER/ kg
aluminium, production mix	0.001944	RER	kg	Manufacture of basic precious and other non-ferrous metals	ecoinvent 3.7 cutoff	d913a6a3-9171-4f36-8bde-fea419543f72	technosphere	aluminium, production mix	aluminium, production mix, at plant	kg		aluminium, production mix, at plant/ RER/ kg
cadmium chloride production, semiconductor-grade	8.748e-05	US	kg	Manufacture of basic chemicals	ecoinvent 3.7 cutoff	bf0eaab2-859d-4e06-9e6b-9f281dd312cf	technosphere	cadmium chloride, semiconductor-grade	cadmium chloride, semiconductor-grade, at plant	kg		cadmium chloride, semiconductor-grade, at plant/ US/ kg
cadmium sulfide production, semiconductor-grade	0.0003456	US	kg	Manufacture of basic chemicals	ecoinvent 3.7 cutoff	7ffef6b2-f65a-4dbb-803e-09f0d942190e	technosphere	cadmium sulfide, semiconductor-grade	cadmium sulphide, semiconductor-grade, at plant	kg		cadmium sulphide, semiconductor-grade, at plant/ US/ kg
cadmium telluride production, semiconductor-grade	0.0147721	US	kg	Manufacture of basic chemicals	ecoinvent 3.7 cutoff	7b05373c-678e-4ab1-bda5-efaeda0a9249	technosphere	cadmium telluride, semiconductor-grade	cadmium telluride, semiconductor-grade, at plant	kg		cadmium telluride, semiconductor-grade, at plant/ US/ kg
chromium production	0.00025884	RER	kg	Manufacture of basic precious and other non-ferrous metals	ecoinvent 3.7 cutoff	2fa6e976-f01a-4593-b1b2-f6049be46127	technosphere	chromium	chromium, at regional storage	kg		chromium, at regional storage/ RER/ kg
indium production	0.00028125	RER	kg	Manufacture of basic chemicals	ecoinvent 3.7 cutoff	39e69449-c1c9-4273-aceb-4e93c6b3da27	technosphere	indium	indium, at regional storage	kg		indium, at regional storage/ RER/ kg
solder production, bar, Sn95.5Ag3.9Cu0.6, for electronics industry	0.00027	GLO	kg	Manufacture of other chemical products n.e.c.	ecoinvent 3.7 cutoff	9c9e097b-fe8e-41b9-8730-bb9bae229c94	technosphere	solder, bar, Sn95.5Ag3.9Cu0.6, for electronics industry	solder, bar, Sn95.5Ag3.9Cu0.6, for electronics industry, at plant	kg		solder, bar, Sn95.5Ag3.9Cu0.6, for electronics industry, at plant/ GLO/ kg
ethylene vinyl acetate copolymer production	1.05062	RER	kg	Manufacture of plastics and synthetic rubber in primary forms	ecoinvent 3.7 cutoff	cb9f06ed-164e-4680-b455-cdfc6b10b2d0	technosphere	ethylene vinyl acetate copolymer	ethylene vinyl acetate copolymer, at plant	kg		ethylene vinyl acetate copolymer, at plant/ RER/ kg
transport, freight, lorry >16 metric ton, production mix	2.16111	RER	tkm	Freight transport by road	ecoinvent 3.7 cutoff	d65b9c09-9a68-4610-8701-66bf0f2fdbb7	technosphere	transport, freight, lorry >16 metric ton, production mix	transport, lorry >16t, fleet average	tkm		transport, lorry >16t, fleet average/ RER/ tkm
treatment of waste, from silicon wafer production, inorganic, residual material landfill	-0.00361029	CH	kg	Treatment and disposal of hazardous waste	ecoinvent 3.7 cutoff	2381524a-7b56-4ccd-a920-cf87e7b75f9f	technosphere	waste, from silicon wafer production, inorganic	disposal, waste, Si waferprod., inorg, 9.4% water, to residual material landfill	kg	-1	disposal, waste, Si waferprod., inorg, 9.4% water, to residual material landfill/ CH/ kg
cadmium, 0.30% in sulfide, cd 0.18%, pb, zn, ag, in	1.512e-08		kg	air::unspecified	biosphere3		biosphere	cadmium, 0.30% in sulfide, cd 0.18%, pb, zn, ag, in
heat, waste	150.48		MJ	air::unspecified	biosphere3		biosphere	heat, waste
0.72 m2 module	1	EUR	p	UNECE/WNA	UNEP_IRP_EUR	unep_irp015002	production
Activity	Inverters
location	EUR
production amount	1
type	process
unit	p
code	unep_irp015003
source	UNEP IRP Green Energy Choices
year	2010
Exchanges
name	amount	location	unit	categories	database	code	type	reference product	ecoinvent 2.2 name	ecoinvent 2.2 unit	ecoinvent 2 to 3 conversion factor	UNEP IRP name
transformer production, high voltage use	11710.4	GLO	kg	Manufacture of electric motors, generators, transformers and electricity distribution and control apparatus	ecoinvent 3.7 cutoff	36d84269-c469-4f6d-bc13-3b49888c06cf	technosphere	transformer, high voltage use	transformer, high voltage use, at plant	kg		transformer, high voltage use, at plant/ GLO/ kg
transport, freight, lorry >16 metric ton, production mix	7015.32	RER	tkm	Freight transport by road	ecoinvent 3.7 cutoff	d65b9c09-9a68-4610-8701-66bf0f2fdbb7	technosphere	transport, freight, lorry >16 metric ton, production mix	transport, lorry >16t, fleet average	tkm		transport, lorry >16t, fleet average/ RER/ tkm
treatment of used industrial electronic device, mechanical treatment	-19487	GLO	kg	Materials recovery	ecoinvent 3.7 cutoff	feff7056-cc13-4980-9c32-ed2291b9bb62	technosphere	used industrial electronic device	dismantling, industrial devices, mechanically, at plant	kg	-1	dismantling, industrial devices, mechanically, at plant/ GLO/ kg
inverter production, 500kW	2.6	RER	unit	Manufacture of other electrical equipment	ecoinvent 3.7 cutoff	f5b21287-cea8-452c-a504-6eeac1be9f7d	technosphere	inverter, 500kW	inverter, 500kW, at plant	unit		inverter, 500kW, at plant/ RER/ unit
Inverters	1	EUR	p	UNECE/WNA	UNEP_IRP_EUR	unep_irp015003	production
Activity	BOS Construction
location	EUR
production amount	1
type	process
unit	p
code	unep_irp015004
source	UNEP IRP Green Energy Choices
year	2010
Exchanges
name	amount	location	unit	categories	database	code	type	reference product	ecoinvent 2.2 name	ecoinvent 2.2 unit	ecoinvent 2 to 3 conversion factor	UNEP IRP name
concrete production, normal	29.9804	CH	m3	Manufacture of articles of concrete, cement and plaster	ecoinvent 3.7 cutoff	3a852ad8-9503-415f-a5a0-d1578ed4d8fb	technosphere	concrete, normal	concrete, normal, at plant	m3		concrete, normal, at plant/ CH/ m3
diesel, burned in building machine	53000	GLO	MJ	Site preparation	ecoinvent 3.7 cutoff	2c2a91b8-a1c6-4812-9e5d-7eeb64e6dccf	technosphere	diesel, burned in building machine	diesel, burned in building machine	MJ		diesel, burned in building machine/ GLO/ MJ
aluminium alloy production, AlMg3	342	RER	kg	Manufacture of basic precious and other non-ferrous metals	ecoinvent 3.7 cutoff	2f6523b5-0f9d-42ed-9dc3-9c1eaf455748	technosphere	aluminium alloy, AlMg3	aluminium alloy, AlMg3, at plant	kg		aluminium alloy, AlMg3, at plant/ RER/ kg
copper, supply mix	5245	RER	kg	Manufacture of basic precious and other non-ferrous metals	ecoinvent 3.7 cutoff	bf8da81f-fac2-4f4c-b52a-3d1bed20559b	technosphere	copper, supply mix	copper, at regional storage	kg		copper, at regional storage/ RER/ kg
steel production, low-alloyed, hot rolled	41479	RER	kg	Manufacture of basic iron and steel	ecoinvent 3.7 cutoff	fa644f9d-222f-466b-ac2f-f63d81cf4ef5	technosphere	steel, low-alloyed, hot rolled	steel, low-alloyed, at plant	kg		steel, low-alloyed, at plant/ RER/ kg
metal working, average for aluminium product manufacturing	342	RER	kg	Manufacture of other fabricated metal products; metalworking service activities	ecoinvent 3.7 cutoff	c3c964b1-bf58-4d72-8ef7-dd5e389a1f8b	technosphere	metal working, average for aluminium product manufacturing	aluminium product manufacturing, average metal working	kg		aluminium product manufacturing, average metal working/ RER/ kg
metal working, average for copper product manufacturing	5245	RER	kg	Manufacture of other fabricated metal products; metalworking service activities	ecoinvent 3.7 cutoff	c2288536-e2d5-4be7-9543-648a0b4cc79a	technosphere	metal working, average for copper product manufacturing	copper product manufacturing, average metal working	kg		copper product manufacturing, average metal working/ RER/ kg
metal working, average for steel product manufacturing	41479	RER	kg	Manufacture of other fabricated metal products; metalworking service activities	ecoinvent 3.7 cutoff	434496c9-9239-4367-b9fa-39e964c11e24	technosphere	metal working, average for steel product manufacturing	steel product manufacturing, average metal working	kg		steel product manufacturing, average metal working/ RER/ kg
polyvinylchloride, production mix	4280	RER	kg	Manufacture of plastics and synthetic rubber in primary forms	ecoinvent 3.7 cutoff	bf78d9f1-78a6-4b1e-affc-50f20dbf0b56	technosphere	polyvinylchloride, production mix	polyvinylchloride, at regional storage	kg		polyvinylchloride, at regional storage/ RER/ kg
injection moulding	3425	RER	kg	Manufacture of plastics products	ecoinvent 3.7 cutoff	be8916c3-52bd-42b4-a619-0720158be1cb	technosphere	injection moulding	injection moulding	kg		injection moulding/ RER/ kg
transport, freight, lorry >16 metric ton, production mix	28235.2	RER	tkm	Freight transport by road	ecoinvent 3.7 cutoff	d65b9c09-9a68-4610-8701-66bf0f2fdbb7	technosphere	transport, freight, lorry >16 metric ton, production mix	transport, lorry >16t, fleet average	tkm		transport, lorry >16t, fleet average/ RER/ tkm
water, river	60.564		m3	resource::in water	biosphere3		biosphere	water, river
BOS Construction	1	EUR	p	UNECE/WNA	UNEP_IRP_EUR	unep_irp015004	production
Activity	O&M
location	EUR
production amount	1
type	process
unit	p
code	unep_irp015005
source	UNEP IRP Green Energy Choices
year	2010
Exchanges
name	amount	location	unit	categories	database	code	type	reference product	ecoinvent 2.2 name	ecoinvent 2.2 unit	ecoinvent 2 to 3 conversion factor	UNEP IRP name
market for electricity, low voltage	5168	EUR	kWh	Electric power generation, transmission and distribution	ecoinvent 3.7 cutoff	eec82e50-7cde-4cac-8025-c70919bd9232	technosphere	electricity, low voltage	electricity, low voltage, at grid	kWh		electricity, low voltage, at grid/ US/ kWh
heat production, natural gas, at boiler atm. low-NOx condensing non-modulating <100kW	53000	Europe without Switzerland	MJ	Steam and air conditioning supply	ecoinvent 3.7 cutoff	9649ed7c-c380-4195-8784-78446e51ea6d	technosphere	heat, central or small-scale, natural gas	natural gas, burned in boiler atm. low-NOx condensing non-modulating <100kW	MJ		natural gas, burned in boiler atm. low-NOx condensing non-modulating <100kW/ RER/ MJ
carbon dioxide, fossil	26707.7		kg	air::unspecified	biosphere3		biosphere	carbon dioxide, fossil
dinitrogen monoxide	1.54022		kg	air::unspecified	biosphere3		biosphere	dinitrogen monoxide
methane, fossil	44.4231		kg	air::unspecified	biosphere3		biosphere	methane, fossil
O&M	1	EUR	p	UNECE/WNA	UNEP_IRP_EUR	unep_irp015005	production
Activity	CdTe ground system
location	EUR
production amount	1
type	process
unit	p
code	unep_irp015006
source	UNEP IRP Green Energy Choices
year	2010
Exchanges
name	amount	location	unit	categories	database	code	type	reference product	ecoinvent 2.2 name	ecoinvent 2.2 unit	ecoinvent 2 to 3 conversion factor	UNEP IRP name
0.72 m2 module	1	EUR	p	UNECE/WNA	UNEP_IRP_EUR	unep_irp015002	technosphere
Inverters	8.352e-05	EUR	p	UNECE/WNA	UNEP_IRP_EUR	unep_irp015003	technosphere
BOS Construction	8.784e-05	EUR	p	UNECE/WNA	UNEP_IRP_EUR	unep_irp015004	technosphere
O&M	8.784e-05	EUR	p	UNECE/WNA	UNEP_IRP_EUR	unep_irp015005	technosphere
External cabling, connection to grid	4.392e-05	EUR	km	UNECE/WNA	UNEP_IRP_EUR	unep_irp015007	technosphere
Decommissioning	8.784e-05	EUR	p	UNECE/WNA	UNEP_IRP_EUR	unep_irp015008	technosphere
transport, freight, lorry >16 metric ton, production mix	3.88999	RER	tkm	Freight transport by road	ecoinvent 3.7 cutoff	d65b9c09-9a68-4610-8701-66bf0f2fdbb7	technosphere	transport, freight, lorry >16 metric ton, production mix	transport, lorry >16t, fleet average	tkm		transport, lorry >16t, fleet average/ RER/ tkm
occupation, arable, non-irrigated	44.8615		m2a	resource::land	biosphere3		biosphere	occupation, arable, non-irrigated
water, river	0.827304		m3	resource::in water	biosphere3		biosphere	water, river
CdTe ground system	1	EUR	p	UNECE/WNA	UNEP_IRP_EUR	unep_irp015006	production
Activity	External cabling, connection to grid
location	EUR
production amount	1
type	process
unit	km
code	unep_irp015007
source	UNEP IRP Green Energy Choices
year	2010
Exchanges
name	amount	location	unit	categories	database	code	type	reference product	ecoinvent 2.2 name	ecoinvent 2.2 unit	ecoinvent 2 to 3 conversion factor	UNEP IRP name
concrete production, normal	54	CH	m3	Manufacture of articles of concrete, cement and plaster	ecoinvent 3.7 cutoff	3a852ad8-9503-415f-a5a0-d1578ed4d8fb	technosphere	concrete, normal	concrete, normal, at plant	m3		concrete, normal, at plant/ CH/ m3
electricity, high voltage, production mix	13665.4	EUR	kWh	Electric power generation, transmission and distribution	ecoinvent 3.7 cutoff	a644b2bd-eb1d-4918-ba82-d7f2c548b26b	technosphere	electricity, high voltage, production mix	electricity, production mix RER	kWh		electricity, production mix RER/ RER/ kWh
aluminium, production mix	7300	RER	kg	Manufacture of basic precious and other non-ferrous metals	ecoinvent 3.7 cutoff	d913a6a3-9171-4f36-8bde-fea419543f72	technosphere	aluminium, production mix	aluminium, production mix, at plant	kg		aluminium, production mix, at plant/ RER/ kg
reinforcing steel production	6000	RER	kg	Manufacture of basic iron and steel	ecoinvent 3.7 cutoff	4b1a1c71-4796-4ab6-8081-746b6506a3e3	technosphere	reinforcing steel	reinforcing steel, at plant	kg		reinforcing steel, at plant/ RER/ kg
steel production, low-alloyed, hot rolled	21882	RER	kg	Manufacture of basic iron and steel	ecoinvent 3.7 cutoff	fa644f9d-222f-466b-ac2f-f63d81cf4ef5	technosphere	steel, low-alloyed, hot rolled	steel, low-alloyed, at plant	kg		steel, low-alloyed, at plant/ RER/ kg
primary zinc production from concentrate	200	GLO	kg	Manufacture of basic precious and other non-ferrous metals	ecoinvent 3.7 cutoff	0a2dd8b8-7c30-4169-bec8-6458e400f644	technosphere	zinc	zinc, primary, at regional storage	kg		zinc, primary, at regional storage/ RER/ kg
heat production, natural gas, at industrial furnace >100kW	9370.59	Europe without Switzerland	MJ	Steam and air conditioning supply	ecoinvent 3.7 cutoff	1c983abc-f221-4687-9206-2b8628c21d71	technosphere	heat, district or industrial, natural gas	natural gas, burned in industrial furnace >100kW	MJ		natural gas, burned in industrial furnace >100kW/ RER/ MJ
External cabling, connection to grid	1	EUR	km	UNECE/WNA	UNEP_IRP_EUR	unep_irp015007	production
Activity	Decommissioning
location	EUR
production amount	1
type	process
unit	p
code	unep_irp015008
source	UNEP IRP Green Energy Choices
year	2010
Exchanges
name	amount	location	unit	categories	database	code	type	reference product	ecoinvent 2.2 name	ecoinvent 2.2 unit	ecoinvent 2 to 3 conversion factor	UNEP IRP name
diesel, burned in building machine	5300	GLO	MJ	Site preparation	ecoinvent 3.7 cutoff	2c2a91b8-a1c6-4812-9e5d-7eeb64e6dccf	technosphere	diesel, burned in building machine	diesel, burned in building machine	MJ		diesel, burned in building machine/ GLO/ MJ
transport, freight, lorry >16 metric ton, production mix	2823.52	RER	tkm	Freight transport by road	ecoinvent 3.7 cutoff	d65b9c09-9a68-4610-8701-66bf0f2fdbb7	technosphere	transport, freight, lorry >16 metric ton, production mix	transport, lorry >16t, fleet average	tkm		transport, lorry >16t, fleet average/ RER/ tkm
water, river	6.0564		m3	resource::in water	biosphere3		biosphere	water, river
Decommissioning	1	EUR	p	UNECE/WNA	UNEP_IRP_EUR	unep_irp015008	production

[truncated: 22 more sheets: PV_CdTe_roof, CSP_trough, CSP_tower, Coal_extraction_CN, Coal_EXPC_wo_CCS, Coal_IGCC_wo_CCS, Coal_SCPC_wo_CCS, Coal_EXPC_w_CCS, Coal_IGCC_w_CCS, Coal_SCPC_w_CCS, Gas_NGCC_wo_CCS, Gas_NGCC_w_CCS, Hydro_660MW, Hydro_360MW, Wind_onshore, Wind_offshore_gb_foundation, Wind_offshore_steel_foundation, Nuclear_BWR, Nuclear_PWR_0.1, Nuclear_BWR_2020 …]
