# Supplementary material for: Parametric Life Cycle Assessment of Nuclear Power for Simplified Models
Source: Environ Sci Technol. 2023 Sep 12;57(38):14194–205. doi: 10.1021/acs.est.3c03190 (PMC10537461; doi:10.1021/acs.est.3c03190)
Supplement: Supplementary file 4 — es3c03190_si_004.zip [file es3c03190_si_004.zip › utils/database_writer.py]

# -*- coding: utf-8 -*-
"""
Created on Mon Apr 26 10:33:56 2021

@author: Gibon
"""

import brightway2 as bw
import bw2analyzer
import bw2io
import openpyxl
import pandas as pd
import win32com.client as win32
import pandas as pd
from pathlib import Path
from premise.geomap import Geomap

DATA_FOLDER='./data/'
# excel=win32.gencache.EnsureDispatch('Excel.Application')

def database_writer(filename,
                    year=2020,
                    database_to_link='ecoinvent_remind_SSP2-Base_2020'):
    
    database_to_link='ecoinvent_remind_SSP2-Base_{}'.format(year)
    
    assert database_to_link in bw.databases
#     wb = openpyxl.load_workbook(filename)
#     region_coords=wb.defined_names.get('region')
#     region_sheet, region_cell = region_coords.attr_text.split('!')
    
#     wb[region_sheet][region_cell].value=region
#     filename_regional = DATA_FOLDER + 'THEMIS_inventories_2010_{}.xlsx'.format(region)
#     wb.save(filename_regional)
    
#     wb_to_calc=excel.Workbooks.Open(filename_regional)
    
    
#     print('Inventory regionalized and saved in {}'.format(filename_regional))
    
#     wb.close()
    
    unep = bw.ExcelImporter(filename)

    unep.apply_strategies()

    # Not sure what's useful here but since I use ecoinvent 2.2...
    unep.migrate('biosphere-2-3-categories')
    unep.migrate('biosphere-2-3-names')
    unep.migrate('fix-ecoinvent-flows-pre-35')
    unep.migrate('simapro-water')
    unep.migrate('simapro-ecoinvent-3.1')
    unep.migrate('simapro-ecoinvent-3.2')
    unep.migrate('simapro-ecoinvent-3.3')
    unep.migrate('simapro-ecoinvent-3.4')

    # unep.match_database("ecoinvent_remind_SSP2-Base_2020", fields=["name"])
    # unep.match_database("ecoinvent_remind_SSP2-Base_2020", ignore_categories=True)
    # unep.match_database("ecoinvent_remind_SSP2-Base_2020", fields=["reference product", "unit", "location"])
    unep.match_database(fields=["code"])
    unep.match_database(database_to_link, fields=["reference product", "name", "unit", "location"])
    # unep.match_database("biosphere3", fields=["name","categories"])
    # unep.match_database("ecoinvent_remind_SSP2-Base_2020", fields=["name", "unit", "location"])

    unep.statistics()

    # Not too shabby for a run-of-the-mill import

    ## Relinking

    ### Migration 1: ecoinvent 2 to 3
    # We use a mapping file to relink unlinked exchanges.

    # Read the mapping file
    mapping=pd.read_excel(DATA_FOLDER + 'db-matching-UNEP-IRP-Green-Energy-Choices-relinked.xlsx',header=182)
    techno_map = mapping.loc[pd.notna(mapping['ecoinvent 3.7'])]

    # Parse the relevant field
    techno_map[['ei37product',
                'ei37location',
                'ei37activity']]=techno_map['ecoinvent 3.7'].str.extract('(.*)\/\/\[(.*)\] (.*)')

    # Write the migration for it
    migration_data = {
        'fields': ['name','reference product','location'],
        'data': [((match[1]['Name'],
                   match[1]['Reference Product'],
                   match[1]['Location'],),
                  {
                    'name': match[1]['ei37activity'],
                    'reference product': match[1]['ei37product'],
                    'location': match[1]['ei37location'],
                  } 
            ,) for match in techno_map.iterrows()
        ]
    }

    bw.Migration("Link with ecoinvent 3.7").write(
        migration_data, 
        description="Link with ecoinvent 3.7"
    )

    ### Migration 2: regionalization
    # We use another mapping to get the REMIND regions proper, the remaining unlinked exchanges will need to be adapted to REMIND regions.

    geomap=Geomap(model='remind')
    geomap.ecoinvent_to_iam_location('CN')

    import premise

    # Write the migration for relocating electricity processes
    migration_data = {
        'fields': ['name','location'],
        'data': [(('market group for electricity, low voltage','CN'), {'location':geomap.ecoinvent_to_iam_location('CN')}),
                 (('market group for electricity, low voltage','US'), {'location':geomap.ecoinvent_to_iam_location('US')}),
                 (('market group for electricity, low voltage','RER'), {'location':geomap.ecoinvent_to_iam_location('RER')}),
                 (('market group for electricity, medium voltage','CN'), {'location':geomap.ecoinvent_to_iam_location('CN')}),
                 (('market group for electricity, medium voltage','FR'), {'location':geomap.ecoinvent_to_iam_location('FR')}),
                 (('market group for electricity, medium voltage','US'), {'location':geomap.ecoinvent_to_iam_location('US')}),
                 (('market group for electricity, medium voltage','RER'), {'location':geomap.ecoinvent_to_iam_location('RER')}),
                 (('market group for electricity, medium voltage','BR'), {'location':geomap.ecoinvent_to_iam_location('BR')}),
                 (('market group for electricity, medium voltage','CN'), {'location':geomap.ecoinvent_to_iam_location('CN')}),
                 (('market group for electricity, medium voltage','FR'), {'location':geomap.ecoinvent_to_iam_location('FR')}),
                 (('market group for electricity, medium voltage','DE'), {'location':geomap.ecoinvent_to_iam_location('DE')}),
                 (('market group for electricity, medium voltage','IN'), {'location':geomap.ecoinvent_to_iam_location('IN')}),
                 (('market group for electricity, medium voltage','JP'), {'location':geomap.ecoinvent_to_iam_location('JP')}),
                 (('market group for electricity, medium voltage','KZ'), {'location':geomap.ecoinvent_to_iam_location('KZ')}),
                 (('market group for electricity, medium voltage','KR'), {'location':geomap.ecoinvent_to_iam_location('KR')}),
                 (('market group for electricity, medium voltage','RU'), {'location':geomap.ecoinvent_to_iam_location('RU')}),
                 (('market group for electricity, medium voltage','ES'), {'location':geomap.ecoinvent_to_iam_location('ES')}),
                 (('market group for electricity, medium voltage','SE'), {'location':geomap.ecoinvent_to_iam_location('SE')}),
                 (('market group for electricity, medium voltage','GB'), {'location':geomap.ecoinvent_to_iam_location('GB')}),
                 (('market group for electricity, medium voltage','US'), {'location':geomap.ecoinvent_to_iam_location('US')}),
                 (('market group for electricity, high voltage','CN'), {'location':geomap.ecoinvent_to_iam_location('CN')}),
                 (('market group for electricity, high voltage','US'), {'location':geomap.ecoinvent_to_iam_location('US')}),
                 (('market group for electricity, high voltage','RER'), {'location':geomap.ecoinvent_to_iam_location('RER')}),
                 (('market for cement, Portland','Europe without Switzerland'),{'location':geomap.ecoinvent_to_iam_location('Europe without Switzerland')})
                ]
    }


    bw.Migration("remind regions for electricity").write(
        migration_data, 
        description="remind regions for electricity"
    )

    ### Migration 3: biosphere
    #Linking biosphere flows, capitalization is messing up the matching.

    # Writing a migration for biosphere flows

    bio=bw.Database('biosphere3')
    match_list=[]


    for u in unep.unlinked:
        if u['type']=='biosphere':

            u_name=u['name'].capitalize()
            u_unit=u['unit']
            u_cat =u['categories']

            if len(u_cat)>1:
                if 'unspecified' in u_cat[1]:
                    u_cat = (u_cat[0],)
                else:
                    u_cat = tuple(u_cat)

            matches=[b for b in bio if u_name.lower() in b['name'].lower() and \
                     b['categories'] == u_cat and \
                     b['unit'] == u_unit]

            if len(matches)==1:
                b=matches[0]
                u_name=b['name']
            else:
                matches=[b for b in bio if u_name.lower().split(', ')[0] in b['name'].lower() and \
                     b['categories'] == u_cat and \
                     b['unit'] == u_unit]

            match=((u['name'],
                    u['categories'],
                    u['unit']),
                     {'name':u_name,
                      'categories':u_cat,
                      'unit':u_unit})

            match_list.append(match)


    migration_data={
        'fields': ['name','categories','unit'],
        'data': match_list
    }


    bw.Migration("link biosphere UNEP").write(
        migration_data, 
        description="link biosphere UNEP"
    )

    match_list

    unep.migrate("link biosphere UNEP")

    ### Migration 4: complex ecoinvent 2.2 biosphere names
    #Some biosphere exchanges have complex names (generally because of ore names).

    # Write a last migration for the last recalcitrant exchanges
    migration_data = {
        'fields': ['name','unit','categories'],
        'data': [(('Cadmium, 0.30% in sulfide, cd 0.18%, pb, zn, ag, in',
                   'kilogram',
                   ('air',)),
                  {'name':'Cadmium'}),
                 (('Lead, pb 0.014%, au 9.7e-4%, ag 9.7e-4%, zn 0.63%, cu 0.38%, in ore',
                   'kilogram',
                   ('air',)),
                  {'name':'Lead'}),
                 (('Ni, ni 3.7e-2%, pt 4.8e-4%, pd 2.0e-4%, rh 2.4e-5%, cu 5.2e-2% in ore',
                   'kilogram',
                   ('air', 'non-urban air or from high stacks')),
                  {'name':'Nickel'}),
                 (('Copper, 1.42% in sulfide, cu 0.81% and mo 8.2e-3% in crude ore',
                  'kilogram',
                  ['air', 'non-urban air or from high stacks']),
                  {'name':'Copper',
                   'categories':('air', 'non-urban air or from high stacks')}),
                 (('Lead, 5.0% in sulfide, pb 3.0%, zn, ag, cd, in',
                   'kilogram',
                   ['air', 'non-urban air or from high stacks']),
                   {'name':'Lead',
                   'categories':('air', 'non-urban air or from high stacks')}),
                 (('Zinc, zn 0.63%, au 9.7e-4%, ag 9.7e-4%, cu 0.38%, pb 0.014%, in ore',
                   'kilogram',
                   ['air', 'non-urban air or from high stacks']),
                   {'name':'Zinc',
                   'categories':('air', 'non-urban air or from high stacks')}),
                 (('Oils',
                   'kilogram',
                   ('water', 'surface water')),
                   {'name':'Oils, unspecified'}),
                 (('Radioactive species, nuclides',
                   'kilo Becquerel',
                   ('water', 'surface water')),
                   {'name':'Radioactive species, Nuclides, unspecified'}),
                 (('Magnesium, 0.13% in water', 'kilogram', ['water', 'surface water']),
                  {'name': 'Magnesium',
                   'unit': 'kilogram',
                   'categories': ('water', 'surface water')}),
                 (('Phosphorus, 18% in apatite, 4% in crude ore',
                   'kilogram',
                   ['water', 'surface water']),
                  {'name': 'Phosphorus',
                   'unit': 'kilogram',
                   'categories': ('water', 'surface water')}),
                 (('Copper, 0.99% in sulfide, cu 0.36% and mo 8.2e-3% in crude ore',
                   'kilogram',
                   ['soil']),
                  {'name': 'Copper',
                   'unit': 'kilogram',
                   'categories': ('soil',)}),
                 (('Manganese-55', 'kilogram', ['water', 'surface water']),
                  {'name': 'Manganese',
                   'unit': 'kilogram',
                   'categories': ('water', 'surface water')})

                ]
    }

    bw.Migration("link last biosphere exchanges UNEP").write(
        migration_data, 
        description="link last biosphere exchanges UNEP"
    )

    unep.migrate('Link with ecoinvent 3.7')
    unep.migrate("remind regions for electricity")
    unep.migrate("link biosphere UNEP")
    unep.migrate("link last biosphere exchanges UNEP")

    unep.match_database(database_to_link, fields=["reference product", "name", "location"])
    unep.match_database('biosphere3',fields=['name','categories','unit'])
    unep.match_database(database_to_link, fields=["reference product", "location", "unit"])
    
    unep.statistics()
    print([u for u in unep.unlinked])
    # OK I have no corresponding ecoinvent 3 process for this guy...
    unep.drop_unlinked(i_am_reckless=True)

    unep.write_database()
