# Supplementary material for: Parametric Life Cycle Assessment of Nuclear Power for Simplified Models
Source: Environ Sci Technol. 2023 Sep 12;57(38):14194–205. doi: 10.1021/acs.est.3c03190 (PMC10537461; doi:10.1021/acs.est.3c03190)
Supplement: Supplementary file 4 — es3c03190_si_004.zip [file es3c03190_si_004.zip › utils/utils.py]

# -*- coding: utf-8 -*-
"""
Created on Mon Apr 26 10:33:56 2021

@author: Gibon
"""

import openpyxl
import country_converter as coco
import pandas as pd
import brightway2 as bw
import matplotlib.pyplot as plt
import numpy as np
import seaborn as sns
import re
import matplotlib.colors

def get_THEMIS_sheets(path='../data/THEMIS_inventories_2010.xlsx'):
    
    wb_obj = openpyxl.load_workbook(path)
    sheets=wb_obj.get_sheet_names()
    
    return sheets

def get_solar_data(path='../data/solargis_pvpotential_countryranking_2020_data.xlsx'):

    solar_inds=pd.read_excel(path, index_col=[0,1,2,3], header=[0,1],
                             sheet_name='Country indicators').iloc[:,:17]
    solar_stat=pd.read_excel(path, index_col=[0,1,2,3], header=[0,1], sheet_name='Summary statistics')

    assert (solar_inds.index==solar_stat.index).all()

    solar_data=solar_inds.join(solar_stat)

    solar_data['REMIND region'] = \
    coco.convert(solar_data.index.get_level_values(0), to='REMIND')

    solar_data['REMIND area'] = solar_data.join(solar_data.groupby('REMIND region').sum()[('Basic indicators','Total area, 2018')],
                    rsuffix='_REMIND',
                    on='REMIND region')[('Basic indicators_REMIND','Total area, 2018')]

    solar_data['share of REMIND area'] = solar_data[('Basic indicators','Total area, 2018')] / \
        solar_data['REMIND area']

    solar_data_REMIND=solar_data.loc[:,(slice(None),'Average')].mul(
        solar_data['share of REMIND area'],
        axis=0
        ).join(solar_data[['REMIND region','REMIND area']]).groupby('REMIND region').sum()*[365.25,365.25,1]

    world_average= (solar_data_REMIND.loc[:,(slice(None),'Average')] \
                    .mul(solar_data_REMIND.loc[:,'REMIND area'],
                         axis=0) \
                    /solar_data_REMIND.loc[:,'REMIND area'].sum()).sum()

    solar_data_REMIND.loc['World'] = world_average

    solar_data_REMIND.to_csv('../data/solar_data_REMIND.csv')
    
    return solar_data_REMIND

### HUMAN READABLE UNITS

def get_human_methods(ca_methods):
    
    method_units = []
    method_names = []

    for method in ca_methods:
    # #         method_result, _ = bwa.traverse_tagged_databases(fu, method, "code")
    #         method_result
        method_unit = bw.methods.get(method).get('unit')
        method_names.append(method[-1][0].upper() + method[-1][1:])
    #         norm_results[method] = normalize_dict(method_result)
    #         score=
    #         total = abs_sum(norm_results[method])
    #         positive[method] = {k: v/total for k, v in norm_results[method].items() if v>0}
    #         positive[method] = cutoff_filter(positive[method],cutoff)
    #         negative[method] = {k: abs(v)/total for k, v in norm_results[method].items() if v<0}
    #         total_values.append(score)
        method_units.append(method_unit)
        
    return method_units, method_names

def change_units(scores,
                 method_units):
    label_list = []
    for i in range(len(scores)):
        if method_units[i] == "kg CO2-Eq":
            score = scores[i]*1000
            if score<1000:
                label = "{:.3g}".format(score) + " g CO$_{2}$ eq."
            else:
                label = "{:.1f}".format(score) + " g CO2-Eq"
            label_list.append(label)
        if method_units[i] in ["kg P-Eq", "kg PO4-Eq"] :
            score = scores[i]*1000000
            label = "{:.3g}".format(score) + " mg PO$_{4}^{3-}$ eq."
            label_list.append(label)
        if method_units[i] in ["kg U235-Eq", "kBq U235-Eq"]:
            score = scores[i]*1000
            label = "{:.3g}".format(score) + " g $^{235}$U eq."
            label_list.append(label)
        if method_units[i] == "CTUe":
            score = scores[i]*1000
            label = "{:.3g}".format(score) + " mCTUe"
            label_list.append(label)
        if method_units[i] == "CTUh":
            score = scores[i]*1000000000
            label = "{:.3g}".format(score) + " nCTUh"
            label_list.append(label)
        if method_units[i] in ["points", "dimensionless"]:
            score = scores[i]
            label = "{:.3g}".format(score) + " points"
            label_list.append(label)
        if method_units[i] in ["m3 water-.", "m3 world eq. deprived"]:
            score = scores[i]*1000
            # progamer trick here: revert back to elementary flow from characterized flow by dividing by CF (constant over all emissions)
            label = "{:.3g}".format(score/42.95) + " l water"
            label_list.append(label)
        if method_units[i] == "kg Sb-Eq":
            score = scores[i]*1000000
            label = "{:.3g}".format(score) + " mg Sb eq."
            label_list.append(label)
    return label_list

def _plot_params(param_list,
                 logx=False,
                 logy=False,
                 figsize=(8,4),
                 columns=2,
                 size=1000,
                 **plot_params):
    '''Plot the distribution of a parameter or more'''
    
    if len(param_list)==1:
        fig, ax = plt.subplots(len(param_list),
                               figsize=figsize)
    else:
        fig, axes = plt.subplots(int(np.ceil(len(param_list) / columns)),
                                 columns,
                                 figsize=figsize)
    
    for i,param in enumerate(param_list):
        
        if len(param_list)>1:
            if len(param_list) == columns:
                ax=axes[i]
            else:
                ax=axes[i//columns, i%columns]
                
        if param.distrib == 'linear':
            
            sns.histplot(np.random.uniform(param.min,
                                  param.max,size=size),
                         ax=ax,kde=True,stat='density',kde_kws=dict(cut=3),
                        **plot_params)
            
        if param.distrib == 'triangle':
            
            sns.histplot(np.random.triangular(param.min,
                                              param.default,
                                              param.max,size=size),
                         ax=ax,kde=True,stat='density',kde_kws=dict(cut=3),
                        **plot_params)
            

            
        if param.distrib == 'lognormal':
            # Check https://en.wikipedia.org/wiki/Log-normal_distribution#Estimation_of_parameters

            sns.histplot(np.random.lognormal(param.mean,
                                             param.std,
                                             size=size),
                         ax=ax,kde=True,stat='density',kde_kws=dict(cut=3),
#                          log_scale=True,
                        **plot_params)
            
        if param.unit:
            ax.set_xlabel(f'{param.label} [{param.unit}]')
        
        ax.set_title(param.name)
            
    if logx:
        plt.semilogx()
    if logy:
        plt.semilogy()
    plt.tight_layout()

def excelify(s):
    '''
    This will convert a sympy formula to an Excel formula, including piecewise function
    '''
    pw = re.findall(r"(?<=Piecewise\()\((.*?\))\)", s)
    pw_bits = ['IF((' + ','.join(p.split(', ')[i].strip('') for i in [1,0,2]) + '))' for p in pw]
    replace_dict = {**dict(zip(['Piecewise(('+p+')' for p in pw], pw_bits)), **{'**':'^'}}
    

    for k, v in replace_dict.items():
         s = s.replace(k, v)
            
    return s

def categorical_cmap(nc, nsc, cmap="tab10", continuous=False):
    if nc > plt.get_cmap(cmap).N:
        raise ValueError("Too many categories for colormap.")
    if continuous:
        ccolors = plt.get_cmap(cmap)(np.linspace(0,1,nc))
    else:
        ccolors = plt.get_cmap(cmap)(np.arange(nc, dtype=int))
    cols = np.zeros((nc*nsc, 3))
    for i, c in enumerate(ccolors):
        chsv = matplotlib.colors.rgb_to_hsv(c[:3])
        arhsv = np.tile(chsv,nsc).reshape(nsc,3)
        arhsv[:,1] = np.linspace(chsv[1],0.25,nsc)
        arhsv[:,2] = np.linspace(chsv[2],1,nsc)
        rgb = matplotlib.colors.hsv_to_rgb(arhsv)
        cols[i*nsc:(i+1)*nsc,:] = rgb       
    cmap = matplotlib.colors.ListedColormap(cols)
    return cmap
